# Supplementary material for: Oxygen-limited metabolism in the methanotroph Methylomicrobium buryatense 5GB1C
Source: PeerJ. 2017 Oct 20;5:e3945. doi: 10.7717/peerj.3945 (PMC5652258; doi:10.7717/peerj.3945)
Supplement: Table S1 [file peerj-05-3945-s001.xlsx]

## Sheet: Sheet1
		Slow O2 Limited v Fast O2 Limited				Slow O2 Limited v Fast CH4 Limited				Fast O2 Limited v Fast CH4 Limited				Slow O2 Limited v aa3 knockout
Locus ID	Product	baseMean	FoldChange	p-value	adjusted p-value	baseMean	FoldChange	p-value	adjusted p-value	baseMean	FoldChange	p-value	adjusted p-value	baseMean	FoldChange	p-value	adjusted p-value
METBUDRAFT_0001	hypothetical protein	1725.63	1.11374	0.581336	0.773536	1611.06	1.46754	0.0855801	0.307018	2747.01	1.29803	0.119102	0.276191	462.789	32.922	2.76571e-61	4.34523e-59
METBUDRAFT_0002	hypothetical protein	4071.39	0.673424	0.0401912	0.13965	4244.69	0.698154	0.0600849	0.245902	9404.16	1.04251	0.657766	0.803704	816.185	47.8993	3.03438e-77	9.19417e-75
METBUDRAFT_0003	Transcriptional activator TraM	1076.41	0.606837	0.00642702	0.0372802	907.42	0.888509	0.539974	0.802398	2201.17	1.46247	0.000881149	0.00752789	201.885	19.7531	2.9256e-43	2.95486e-41
METBUDRAFT_0004	Oxyanion-translocating ATPase	1083.54	0.518471	0.000837691	0.00733368	903.503	0.748691	0.148198	0.428734	2365.21	1.44211	0.00262666	0.017816	181.406	17.6346	1.62274e-39	1.43409e-37
METBUDRAFT_0005	hypothetical protein	693.709	1.00533	0.987008	0.995921	846.648	0.819138	0.50917	0.779271	1540.07	0.79364	0.0489399	0.152234	176.546	1.20493	0.146802	0.779452
METBUDRAFT_0007	hypothetical protein	424.051	0.473747	0.00927922	0.0485217	465.912	0.44813	0.0028213	0.02553	1198.39	0.968174	0.783283	0.884761	62.1905	5.83234	1.7328e-14	9.67175e-13
METBUDRAFT_0008	Relaxase/Mobilisation nuclease domain-containing protein	1686.22	0.792127	0.410051	0.625196	1457	1.11238	0.6864	0.884467	3116.61	1.46891	0.000456629	0.00435696	368.23	1.52417	0.0157016	0.241327
METBUDRAFT_0009	type IV secretion system protein VirD4	2223.6	0.46787	0.0010778	0.00890339	1837.07	0.660133	0.0607613	0.248175	5086.57	1.45149	0.00024293	0.00264482	338.223	21.6908	4.41638e-45	4.93008e-43
METBUDRAFT_0010	conjugative transfer signal peptidase TraF	278.024	0.503373	0.00163715	0.0125473	227.731	0.741373	0.192033	0.493713	610.308	1.4584	0.00837428	0.0429087	45.1531	6.31836	8.63891e-16	5.02003e-14
METBUDRAFT_0011	DNA topoisomerase-3	727.468	0.774739	0.188754	0.389241	656.904	1.03927	0.846605	0.945851	1391.9	1.34968	0.00815713	0.042119	159.322	16.2274	4.53609e-37	3.49856e-35
METBUDRAFT_0012	hypothetical protein	60.6332	0.961627	0.896624	0.952735	59.7747	1.09832	0.751926	0.907873	111.69	1.12229	0.582595	0.750703	15.0423	2.83514	3.05793e-06	0.000132364
METBUDRAFT_0013	Antirestriction protein ArdC	3310.68	1.1023	0.587437	0.776847	3299.44	1.26833	0.191214	0.492738	5687.98	1.15902	0.125266	0.286265	882.541	54.4638	3.44359e-84	1.62308e-81
METBUDRAFT_0014	hypothetical protein	618.53	1.22597	0.328327	0.5416	728.429	1.01378	0.946895	0.980853	1196.34	0.835091	0.189268	0.378714	174.014	16.8975	3.59538e-38	2.99051e-36
METBUDRAFT_0015	Uncharacterized conserved protein	642.788	1.06401	0.751603	0.879633	701.625	1.01985	0.919365	0.974211	1238.34	0.964343	0.774983	0.879323	168.396	17.2456	5.71853e-39	4.8516e-37
METBUDRAFT_0016	Peroxiredoxin	766.989	0.816333	0.295078	0.507333	803.82	0.842906	0.381122	0.684794	1629.39	1.03667	0.744878	0.864598	173.204	17.3268	4.83977e-39	4.18986e-37
METBUDRAFT_0017	hypothetical protein	849.476	0.938996	0.76683	0.887027	978.412	0.825512	0.358211	0.66865	1842.29	0.880549	0.244341	0.444314	207.773	18.0851	5.4961e-40	5.06836e-38
METBUDRAFT_0018	Pyridoxamine 5'-phosphate oxidase	1234.86	0.609298	0.014896	0.0685991	1107.55	0.798317	0.265789	0.577683	2652.5	1.32277	0.00606154	0.034044	230.753	20.0101	2.87058e-43	2.95486e-41
METBUDRAFT_0019	hypothetical protein	1051.56	0.487145	0.000327054	0.00351124	845.443	0.739348	0.157906	0.445878	2301.33	1.48139	0.00796082	0.0413285	167.726	16.5606	1.34369e-37	1.05555e-35
METBUDRAFT_0020	Methyltransferase domain-containing protein	1625.31	0.486354	0.000846747	0.00738252	1192.31	0.843216	0.382108	0.685323	3366	1.71294	0.000181584	0.00213575	256.956	22.4037	3.34186e-47	3.93783e-45
METBUDRAFT_0021	Threonine/homoserine/homoserine lactone efflux protein	2289.92	0.40323	0.000112875	0.00152149	1535.58	0.752653	0.171671	0.466625	4893.25	1.84727	5.74525e-05	0.000855942	308.133	23.0654	1.14537e-47	1.38819e-45
METBUDRAFT_0022	Methyltransferase domain-containing protein	11412.9	0.416835	0.000512786	0.00506346	8223.71	0.692644	0.111619	0.362462	25278.7	1.71652	1.92341e-05	0.000353542	1555.25	44.2012	4.3957e-70	9.32327e-68
METBUDRAFT_0023	Ribosomal protein S18 acetylase RimI	26814.9	0.563273	0.00792035	0.0434494	22295.8	0.821451	0.343343	0.659343	56599	1.48976	3.14584e-05	0.000530049	4724.41	112.003	5.69124e-118	8.04742e-115
METBUDRAFT_0024	Plasmid stabilization system protein ParE	964.526	0.570997	0.0126453	0.0607373	940.989	0.647843	0.04345	0.199138	2282.76	1.14528	0.256919	0.459511	170.832	15.1963	8.35048e-35	5.90379e-33
METBUDRAFT_0025	Predicted transcriptional regulator	1130.75	0.506547	0.000979125	0.00819993	1208.78	0.504533	0.000624744	0.0072841	2984.88	1.00257	0.985127	0.993787	185.138	17.8197	8.21253e-40	7.41225e-38
METBUDRAFT_0026	Site-specific recombinase XerD	1593.46	1.65325	0.0136665	0.0644754	1790.05	1.46074	0.0559837	0.235476	2440.7	0.885178	0.247302	0.44759	511.656	32.9867	1.42832e-61	2.33035e-59
METBUDRAFT_0027	hypothetical protein	512.638	1.5886	0.0192476	0.0824673	587.234	1.3478	0.135659	0.407457	827.319	0.855681	0.215229	0.40788	161.65	16.5417	1.15242e-37	9.22371e-36
METBUDRAFT_0028	Dimerisation domain-containing protein	1527.71	1.07233	0.699544	0.851312	1562.04	1.16727	0.401355	0.703802	2739.31	1.09439	0.376965	0.580136	401.601	32.1409	6.04746e-61	9.1619e-59
METBUDRAFT_0029	transcriptional regulator, TetR family	989.413	1.06353	0.735419	0.870214	1012.21	1.15555	0.44211	0.735511	1783.58	1.09247	0.395412	0.595832	259.009	23.6347	2.36947e-49	2.95626e-47
METBUDRAFT_0030	AraC-type DNA-binding protein	2700.9	0.676915	0.0404174	0.140321	2556.61	0.822777	0.313704	0.627999	5750.09	1.21468	0.121375	0.280447	543.352	38.2342	8.42692e-68	1.55422e-65
METBUDRAFT_0031	hypothetical protein	531.412	1.0721	0.718838	0.861956	556.517	1.11072	0.603546	0.840551	976.78	1.03952	0.757964	0.871836	139.676	14.9752	8.21635e-35	5.90379e-33
METBUDRAFT_0032	Site-specific DNA recombinase	4715.15	0.867642	0.513538	0.716087	4342.2	1.13631	0.537236	0.800573	8638.86	1.31106	0.0404613	0.132868	1101.97	52.0336	7.22565e-80	2.55427e-77
METBUDRAFT_0033	Ribosomal protein S18 acetylase RimI	5246.06	0.701516	0.131742	0.312092	5027.13	0.828792	0.394773	0.698964	11174.5	1.19653	0.121124	0.280116	1069	42.294	2.63747e-69	5.08552e-67
METBUDRAFT_0034	Predicted membrane protein	3448.05	0.506202	0.00153261	0.0118639	2680.41	0.808338	0.314744	0.629488	7288.33	1.61666	2.62927e-05	0.000459419	562.101	33.1739	1.16758e-60	1.70789e-58
METBUDRAFT_0035	haloacid dehalogenase superfamily, subfamily IA, variant 3 with third motif having DD or ED/haloacid dehalogenase superfamily,	1698.84	0.364277	5.10596e-08	1.98898e-06	1243.29	0.610028	0.0094189	0.0668458	3899.79	1.69112	3.0906e-08	1.42638e-06	218.499	20.5062	2.21442e-44	2.34839e-42
METBUDRAFT_0036	MerR family transcriptional regulator, mercuric resistance operon regulatory protein	521.659	0.651831	0.0308546	0.11563	514.372	0.738531	0.136371	0.408263	1169.35	1.13385	0.284168	0.490878	102.143	11.7938	1.7657e-28	1.17033e-26
METBUDRAFT_0037	mercuric ion transport protein	240.406	0.71137	0.237552	0.448211	220.042	0.890065	0.67174	0.875304	497.494	1.27474	0.0962143	0.237239	48.4008	5.23557	6.10081e-13	3.2759e-11
METBUDRAFT_0038	mercuric ion binding protein	328.886	0.661281	0.0750749	0.212938	301.358	0.837096	0.435296	0.731445	695.916	1.26977	0.0810432	0.212294	64.3229	7.85738	1.38802e-19	8.65878e-18
METBUDRAFT_0039	hypothetical protein	852.528	1.03752	0.862766	0.936907	890.97	1.08155	0.706756	0.89493	1592.45	1.0467	0.706129	0.836649	220.309	19.0154	1.43239e-41	1.38096e-39
METBUDRAFT_0040	WYL domain-containing protein	2457.34	0.998083	0.992244	0.997412	2717.7	0.935969	0.72558	0.901981	4963.77	0.94262	0.620537	0.777817	622.102	41.3735	4.49807e-71	1.1224e-68
METBUDRAFT_0041	Molybdopterin or thiamine biosynthesis adenylyltransferase	4037.35	0.895114	0.645295	0.815939	5483.79	0.605833	0.00834744	0.0612715	10493.9	0.717698	0.0562405	0.16775	959.424	53.8629	7.99899e-83	3.39317e-80
METBUDRAFT_0042	integrative and conjugative element protein, VC0181 family	618.114	1.04227	0.850439	0.931476	851.616	0.679242	0.0574295	0.239656	1525.98	0.66462	0.00401095	0.0248984	160.155	15.7288	4.94632e-36	3.74684e-34
METBUDRAFT_0043	hypothetical protein	316.18	2.06257	0.000659401	0.00611314	323.5	2.33234	0.000157599	0.00229058	358.854	1.13245	0.481965	0.672723	110.269	12.5396	4.97388e-30	3.34908e-28
METBUDRAFT_0044	Transposase IS66 family protein	3976.89	0.63745	0.0344765	0.125159	3824.02	0.747636	0.161017	0.45061	8847.04	1.17943	0.175242	0.360153	764.529	41.4673	6.45704e-70	1.30432e-67
METBUDRAFT_0045	DNA polymerase V	1635.87	0.621158	0.0278777	0.108198	1570.04	0.72701	0.118437	0.375018	3680.21	1.17423	0.251581	0.453196	308.557	24.2104	1.36456e-49	1.75409e-47
METBUDRAFT_0046	DNA (cytosine-5)-methyltransferase 1	10729.4	0.926828	0.660443	0.823082	11232.1	0.960711	0.821544	0.933773	21334.9	1.04131	0.670152	0.811084	2610.15	114.449	3.6322e-125	7.7039e-122
METBUDRAFT_0047	Restriction endonuclease NotI	12978.3	1.30574	0.13367	0.314787	14249.9	1.22776	0.263103	0.574234	22440.5	0.945117	0.583996	0.751409	3752.01	139.84	5.58303e-137	2.36832e-133
METBUDRAFT_0048	T/G mismatch-specific endonuclease	4206.34	2.03799	0.000529503	0.00519231	4956.99	1.57228	0.0234689	0.128851	6021.02	0.767783	0.00838772	0.0429087	1458.79	64.1677	3.50938e-90	2.48113e-87
METBUDRAFT_0050	hypothetical protein	538.169	1.00652	0.974121	0.989475	767.264	0.625062	0.0172507	0.103261	1395.57	0.62737	0.000202187	0.00233285	136.829	14.6629	3.35947e-34	2.33621e-32
METBUDRAFT_0051	hypothetical protein	216.649	0.777621	0.300801	0.511904	241.208	0.729323	0.186423	0.487931	500.269	0.939538	0.654332	0.801585	47.0362	6.15512	2.37183e-15	1.34151e-13
METBUDRAFT_0052	hypothetical protein	212.696	1.09817	0.702286	0.852818	251.472	0.916958	0.718123	0.899198	437.304	0.837451	0.223741	0.418873	56.6629	6.97634	2.02619e-17	1.19377e-15
METBUDRAFT_0053	Uncharacterized conserved protein YecT, DUF1311 family	673.386	1.27693	0.204616	0.406972	842.311	0.93732	0.738068	0.905733	1365.51	0.739736	0.0116186	0.0535061	192.908	18.9302	7.68598e-42	7.5823e-40
METBUDRAFT_0054	Zn-finger domain associated with topoisomerase type I	988.908	1.24755	0.358785	0.574218	1186.78	1.00158	0.994498	0.998652	1925.43	0.794276	0.0276527	0.100926	281.608	18.6824	2.4476e-40	2.30727e-38
METBUDRAFT_0055	HNH endonuclease	1955.66	1.41891	0.0622258	0.18765	2259.12	1.1934	0.350369	0.663202	3417	0.845802	0.131409	0.295688	587.396	40.3416	4.06747e-70	9.08116e-68
METBUDRAFT_0056	hypothetical protein	222.525	0.525877	0.004331	0.0273695	170.679	0.861859	0.532806	0.798739	460.298	1.63111	0.00046091	0.00438794	37.0428	5.42966	1.82749e-13	9.93872e-12
METBUDRAFT_0057	deoxyribonuclease-1	903.716	0.660833	0.0444982	0.148071	845.484	0.814433	0.318141	0.631526	1933.22	1.24178	0.0405226	0.132967	178.212	16.682	1.12133e-37	9.1475e-36
METBUDRAFT_0058	chromosome partitioning protein, ParB family	2386.47	1.29559	0.21177	0.415323	2753.62	1.10645	0.586714	0.830281	4374.65	0.861486	0.28507	0.491102	689.557	44.8738	8.35223e-75	2.21439e-72
METBUDRAFT_0059	chromosome partitioning protein	2124.43	1.06755	0.743067	0.875434	2517	0.881479	0.495037	0.770356	4445.77	0.837419	0.208519	0.401893	557.435	40.4715	1.15767e-70	2.72825e-68
METBUDRAFT_0060	hypothetical protein	357.803	1.56691	0.0695979	0.201336	398.91	1.42786	0.131826	0.401325	553.896	0.908673	0.481806	0.672723	113.24	10.7567	5.36776e-26	3.50308e-24
METBUDRAFT_0061	hypothetical protein	983.5	7.58014	1.06819e-11	9.25618e-10	1089.46	5.8774	1.55965e-10	6.82389e-09	357.782	0.712267	0.0205688	0.0827037	460.973	1.37926	0.0430372	0.473237
METBUDRAFT_0062	Transglycosylase SLT domain-containing protein	922.747	0.876371	0.474819	0.684263	958.138	0.920955	0.663611	0.869849	1874.58	1.05526	0.607884	0.768202	217.399	20.8014	5.9438e-45	6.46503e-43
METBUDRAFT_0063	type IV secretion system protein TrbL	2159.91	0.895273	0.544501	0.74483	2273.32	0.917747	0.642618	0.858569	4394.94	1.02985	0.756074	0.870942	515.285	37.4227	4.87551e-67	8.61747e-65
METBUDRAFT_0064	entry exclusion lipoprotein TrbK	105.346	1.08454	0.741736	0.874532	124.306	0.909802	0.703612	0.894184	217.287	0.849786	0.32841	0.534878	27.932	4.46915	7.34206e-11	3.79817e-09
METBUDRAFT_0065	P-type conjugative transfer protein TrbJ	228.511	1.11827	0.664754	0.826256	243.167	1.12205	0.644012	0.858952	414.34	1.00652	0.963978	0.981311	61.7533	6.99377	1.94118e-17	1.15979e-15
METBUDRAFT_0066	type IV secretion system protein VirB10	438.153	0.670162	0.0440962	0.147327	421.514	0.791609	0.26927	0.581569	950.77	1.17378	0.242871	0.442881	87.3759	10.5794	6.69167e-26	4.30092e-24
METBUDRAFT_0067	Conjugal transfer protein TrbH	71.7343	0.883123	0.663923	0.825678	69.8173	1.01974	0.946998	0.980853	137.306	1.14084	0.494054	0.682264	16.8937	2.99939	1.01672e-06	4.73947e-05
METBUDRAFT_0068	type IV secretion system protein VirB9	166.22	0.87857	0.575902	0.769925	169.146	0.950862	0.836187	0.942358	331.441	1.07773	0.647672	0.796875	39.156	5.66116	4.44735e-14	2.45009e-12
METBUDRAFT_0069	type IV secretion system protein VirB5	251.694	0.863077	0.482509	0.691672	289.183	0.765593	0.212945	0.515675	566.813	0.890075	0.376502	0.579703	58.674	7.85539	1.22896e-19	7.781e-18
METBUDRAFT_0070	type IV secretion system protein VirB4	1548.17	0.461824	3.97151e-05	0.00064118	1280.86	0.667481	0.0389108	0.184305	3517.34	1.43647	0.0029458	0.019362	238.771	21.892	1.39707e-46	1.60173e-44
METBUDRAFT_0071	type IV secretion system protein VirB3	415.599	0.284587	7.10123e-10	4.24674e-08	287.686	0.493262	0.00141666	0.014281	1004.55	1.69912	3.8668e-05	0.000626658	42.9743	6.15585	2.24949e-15	1.28951e-13
METBUDRAFT_0072	type IV secretion system protein VirB2	563.936	0.324165	1.29651e-06	3.31625e-05	483.611	0.419804	0.00015251	0.00222424	1493.68	1.31277	0.0198788	0.0811592	63.4425	7.42392	1.64579e-18	9.97349e-17
METBUDRAFT_0073	type IV secretion system protein VirB11	2815.69	0.195469	5.0873e-09	2.45462e-07	1647.61	0.354119	0.000112054	0.00167449	7120.28	1.84212	0.000211916	0.00240587	178.435	1.59042	0.00993256	0.173391
METBUDRAFT_0074	hypothetical protein	274.043	0.759254	0.203457	0.405958	333.894	0.622059	0.0312384	0.157198	688.405	0.827005	0.210785	0.403878	59.0876	7.8098	1.6161e-19	9.93552e-18
METBUDRAFT_0075	Predicted transcriptional regulator with C-terminal CBS domains	1746.98	0.488769	6.56608e-05	0.000971414	1929.6	0.469293	5.51226e-05	0.000892902	4754.11	0.958257	0.703184	0.835167	282.017	25.1595	1.32349e-51	1.75446e-49
METBUDRAFT_0076	Plasmid replication initiator protein	1922.28	0.822331	0.273918	0.485811	1990.74	0.867136	0.44057	0.734977	4020.14	1.05879	0.578744	0.747924	436.814	33.969	3.66217e-63	6.21397e-61
METBUDRAFT_0077	hypothetical protein	2211.98	0.899902	0.718285	0.861536	2714.34	0.724809	0.232985	0.537948	5229.23	0.792521	0.0168779	0.0717354	524.751	1.40615	0.0356786	0.42183
METBUDRAFT_0078	TrfB transcriptional repressor	585.426	1.11304	0.624652	0.803232	521.193	1.65192	0.0204043	0.116706	883.79	1.4751	0.00700188	0.0376329	157.2	15.1194	7.78712e-35	5.69534e-33
METBUDRAFT_0079	chromosome partitioning protein	1430.05	1.34636	0.190341	0.390617	1418.31	1.59522	0.0294086	0.152056	2132.89	1.19071	0.133057	0.297817	421.814	26.5792	3.20317e-52	4.38318e-50
METBUDRAFT_0080	chromosome partitioning protein, ParB family	3208.82	0.976722	0.89593	0.952458	3285.47	1.05622	0.763439	0.911673	6072.5	1.08731	0.386846	0.588031	803.145	51.2022	2.99723e-81	1.15584e-78
METBUDRAFT_0082	replication region DNA-binding N-term	4082.55	1.04133	0.848669	0.930883	3964.83	1.26193	0.209275	0.5125	7062.22	1.20178	0.211568	0.404465	1057.59	59.8523	1.82877e-88	1.10823e-85
METBUDRAFT_0083	Predicted P-loop ATPase fused to an acetyltransferase	3884.46	0.611133	0.00527896	0.0317341	4079.92	0.629822	0.0151306	0.0945719	9374.05	1.02844	0.825171	0.910282	733.127	48.9394	2.53965e-79	8.28707e-77
METBUDRAFT_0084	Uncharacterized conserved protein, DUF1778 family	2713.45	0.693147	0.119505	0.293475	2771.58	0.736063	0.160938	0.45061	6128.96	1.0754	0.542415	0.721746	548.681	29.3071	2.46335e-55	3.48318e-53
METBUDRAFT_0085	hypothetical protein	904.361	1.03597	0.89121	0.94958	867.065	1.27569	0.318597	0.631526	1546.33	1.25241	0.033369	0.115307	233.744	14.8679	1.22047e-33	8.3504e-32
METBUDRAFT_0086	Protein involved in initiation of plasmid replication	3985.29	0.719201	0.103115	0.264548	4169.71	0.742012	0.125727	0.390047	8978.62	1.0377	0.740674	0.862089	831.609	47.3758	1.71181e-76	4.841e-74
METBUDRAFT_0087	hypothetical protein	5621.16	0.886065	0.485116	0.694277	5560.94	1.0191	0.916541	0.974082	10848	1.1557	0.147791	0.319836	1333.63	73.2081	1.52773e-99	1.29613e-96
METBUDRAFT_0089	3-deoxy-D-manno-octulosonic-acid transferase	3776.4	0.86969	0.459169	0.671591	3774.36	0.979066	0.91311	0.973189	7433.59	1.12978	0.276155	0.480555	1946.94	0.866015	0.437689	0.997067
METBUDRAFT_0091	TIGR02647 family protein	2208.49	2.1734	0.00200127	0.0144759	2634.86	1.6246	0.0374442	0.179483	3019.09	0.734014	0.010185	0.0491425	1384.66	1.23704	0.29858	0.932305
METBUDRAFT_0092	hypothetical protein	2815.57	1.9029	0.00216183	0.0154013	3222.08	1.58887	0.0219566	0.123586	4032.2	0.833174	0.0719877	0.197899	1756.08	1.14545	0.474492	0.997067
METBUDRAFT_0093	hypothetical protein	5761.21	0.769205	0.136038	0.317225	5735.5	0.866626	0.421535	0.720558	12014.8	1.13188	0.200124	0.390858	2728.27	0.880614	0.473422	0.997067
METBUDRAFT_0094	hypothetical protein	3213.37	0.72685	0.0748782	0.212522	2921.41	0.958894	0.843694	0.945758	6385.28	1.28615	0.117335	0.27374	1375.85	0.97666	0.898663	0.997067
METBUDRAFT_0095	Pimeloyl-ACP methyl ester carboxylesterase	3573.23	0.640618	0.0106022	0.0534008	3024.33	0.944049	0.752788	0.9083	7132.25	1.47827	0.000172569	0.00205246	1553.67	0.843198	0.337968	0.961072
METBUDRAFT_0096	hypothetical protein	8802.82	1.48308	0.0901762	0.240659	8657.42	1.82884	0.00429194	0.036798	12091.4	1.22688	0.118619	0.275545	4681.34	1.28023	0.203369	0.855549
METBUDRAFT_0097	host factor-I protein	12658.2	2.05152	3.48902e-05	0.000576436	15972.6	1.33603	0.103281	0.347601	20184.6	0.654282	1.77996e-05	0.000329471	7228.54	1.42028	0.0452525	0.483747
METBUDRAFT_0098	GTP-binding protein HflX	21925.4	1.53752	0.0759833	0.214369	24807.4	1.35942	0.178336	0.477583	35049.6	0.874265	0.126013	0.287199	11268.5	1.39506	0.0989423	0.681548
METBUDRAFT_0099	membrane protease subunit HflK	30653.8	2.2089	0.000692814	0.00632621	34584.3	1.84689	0.0146469	0.0929167	38322.1	0.870326	0.450213	0.644941	17722.1	1.41694	0.0958005	0.670191
METBUDRAFT_0100	membrane protease subunit HflC	36588.5	1.50208	0.0529213	0.167815	41784.3	1.29216	0.197864	0.50162	60683.1	0.859473	0.155083	0.330246	19780.5	1.25383	0.227728	0.878036
METBUDRAFT_0101	ATP phosphoribosyltransferase regulatory subunit	17190.1	0.851059	0.397909	0.613257	17597.4	0.914723	0.635445	0.855593	35000.5	1.08211	0.380347	0.583226	8040.62	0.984518	0.932551	0.997067
METBUDRAFT_0102	Adenylosuccinate synthetase	24424.2	0.936863	0.751475	0.879633	24899.8	1.01717	0.931446	0.977418	47144	1.09318	0.402653	0.603057	10438.4	1.25885	0.216318	0.858318
METBUDRAFT_0103	membrane fusion protein, multidrug efflux system	1444.59	0.454899	0.000249756	0.00285839	1068.11	0.765183	0.170222	0.464281	3093.24	1.65965	0.000554654	0.00519881	646.76	0.590595	0.00629986	0.123152
METBUDRAFT_0104	efflux transporter, outer membrane factor (OMF) lipoprotein, NodT family	1304.66	0.493304	0.00449154	0.028087	901.643	0.921713	0.701252	0.893459	2615.29	1.80612	0.000500241	0.00473057	1238.78	0.39969	5.49179e-05	0.00209875
METBUDRAFT_0105	MFS transporter, DHA2 family, multidrug resistance protein	3152.09	0.711599	0.363778	0.57872	1486.67	1.89982	0.0246177	0.133262	5131.24	1.49997	0.0413721	0.134933	3437.58	0.790663	0.154472	0.783818
METBUDRAFT_0106	hypothetical protein	174.439	1.09655	0.791284	0.901326	123.16	3.13605	9.5569e-05	0.0014434	202.325	1.67353	0.0190799	0.0788833	308.264	0.794209	0.165854	0.804885
METBUDRAFT_0107	hypothetical protein	2881.52	1.07354	0.825213	0.921825	2001.11	3.50835	1.19006e-07	3.50736e-06	3385.9	1.39466	0.0916379	0.229565	3566.35	0.818195	0.242263	0.887145
METBUDRAFT_0108	anaerobic nitric oxide reductase transcription regulator	1894.62	0.53258	0.00167334	0.0126969	1772.6	0.642525	0.0220802	0.123953	4442.86	1.20947	0.13895	0.306846	809.603	0.730368	0.107592	0.705182
METBUDRAFT_0109	Uncharacterized conserved protein	401.668	0.869193	0.510594	0.712918	420.748	0.898371	0.611842	0.844441	827.943	1.03699	0.773611	0.878441	216.466	0.817741	0.305549	0.941333
METBUDRAFT_0110	hypothetical protein	379.002	0.882709	0.574116	0.769119	393.277	0.926572	0.729253	0.903899	768.67	1.05107	0.717391	0.844246	189.91	0.916633	0.663095	0.997067
METBUDRAFT_0111	hypothetical protein	727.681	0.582633	0.00563732	0.0334303	658.049	0.751896	0.167362	0.45973	1600.71	1.27894	0.0699345	0.19408	293.472	0.856488	0.412225	0.991239
METBUDRAFT_0112	hypothetical protein	3485.62	1.08123	0.724133	0.865372	3634.06	1.12966	0.567254	0.818574	6339.45	1.05119	0.633757	0.787698	1749.31	1.08443	0.681156	0.997067
METBUDRAFT_0114	trigger factor	30928.5	0.562839	0.0103539	0.0526499	24892.9	0.860602	0.48947	0.767429	63982	1.5044	0.00824392	0.0424287	14412.4	0.708555	0.107166	0.705182
METBUDRAFT_0115	ATP-dependent Clp protease, protease subunit	19807.9	0.880522	0.536211	0.738007	17551.7	1.25239	0.250972	0.562453	34700.2	1.41236	0.0113054	0.0524047	9682.36	0.949634	0.795933	0.997067
METBUDRAFT_0116	ATP-dependent Clp protease ATP-binding subunit ClpX	50035.6	0.804733	0.245442	0.455275	46768.4	1.0181	0.922138	0.97476	96619.7	1.26951	0.0327606	0.113738	23236.8	0.946904	0.772281	0.997067
METBUDRAFT_0117	ATP-dependent Lon protease	37270.6	1.60972	0.0104563	0.0529166	39045.9	1.67635	0.00877176	0.0636365	53217.5	1.0491	0.742128	0.862893	19032.4	1.47005	0.0403552	0.45442
METBUDRAFT_0118	DNA-binding protein HU-beta	53801.4	1.23681	0.243466	0.453005	67040	0.916557	0.638693	0.856393	110475	0.74478	0.007514	0.0397588	30371.7	0.998604	0.993711	0.99974
METBUDRAFT_0121	peptidyl-prolyl cis-trans isomerase D	28913.6	0.588464	0.00846675	0.0453912	24563.3	0.837508	0.350509	0.663202	60552.4	1.43458	0.00154081	0.0116827	10931.6	0.949523	0.789228	0.997067
METBUDRAFT_0122	Enoyl-[acyl-carrier-protein] reductase [NADH]	27143.1	1.02438	0.89991	0.954538	30260.3	0.944574	0.746966	0.90576	54536.1	0.929059	0.565356	0.737106	12365.7	1.23312	0.235381	0.883117
METBUDRAFT_0123	ABC-type oligopeptide transport system, substrate-binding protein	5884.64	1.09142	0.640527	0.813301	6260.61	1.09735	0.618483	0.847161	10888.4	1.0106	0.907726	0.954588	3208.06	0.957802	0.812393	0.997067
METBUDRAFT_0124	peptide/nickel transport system permease protein	3292.79	0.870565	0.458742	0.671199	3427.61	0.909263	0.604137	0.840551	6726.41	1.04878	0.671291	0.811589	1609.8	0.937213	0.717328	0.997067
METBUDRAFT_0125	peptide/nickel transport system permease protein	3879.16	0.966884	0.854368	0.933757	4092.68	0.988101	0.947173	0.980853	7600.52	1.02585	0.815653	0.903912	1969.86	0.968285	0.855953	0.997067
METBUDRAFT_0126	peptide/nickel transport system ATP-binding protein	5529.87	1.11659	0.540487	0.74101	5859.49	1.13315	0.492652	0.769814	10058.2	1.01973	0.831111	0.914223	2967.77	0.999729	0.998789	0.99974
METBUDRAFT_0127	membrane-bound lytic murein transglycosylase D	19745.8	1.82885	0.000699401	0.00637265	23906.6	1.34058	0.100971	0.343295	31689.6	0.738805	0.00586254	0.0331456	11947.4	1.17365	0.365688	0.974427
METBUDRAFT_0128	Methylase involved in ubiquinone/menaquinone biosynthesis	3314.4	0.963094	0.829599	0.922334	3599.64	0.933511	0.704714	0.89493	6696.53	0.973245	0.790792	0.889458	1684.36	0.963993	0.836319	0.997067
METBUDRAFT_0129	ribonuclease HI	1344.77	1.03441	0.850271	0.931476	1557.37	0.891271	0.538225	0.801202	2794.26	0.866068	0.196693	0.386264	708.33	0.967555	0.854993	0.997067
METBUDRAFT_0130	PAS domain S-box-containing protein/diguanylate cyclase (GGDEF) domain-containing protein	9710.06	0.979727	0.912591	0.960285	10554.2	0.948469	0.777717	0.914654	19459.5	0.971225	0.759059	0.872014	4949.03	0.973849	0.882936	0.997067
METBUDRAFT_0131	phospholipase/carboxylesterase	2291.67	1.20084	0.348703	0.564222	2537.87	1.11266	0.605937	0.841492	4193.88	0.935357	0.637681	0.789617	1086.08	1.32316	0.13243	0.751772
METBUDRAFT_0132	DNA polymerase-3 subunit epsilon	3887.28	1.14908	0.431001	0.646426	4700.65	0.906524	0.586363	0.830091	8016.7	0.789475	0.0102998	0.0495279	2077.55	1.03008	0.868541	0.997067
METBUDRAFT_0133	ATP-dependent RNA helicase DeaD	22885	1.45465	0.0380286	0.135008	23410	1.60871	0.00888194	0.0639982	33955.6	1.11486	0.221631	0.417256	13299.1	1.06899	0.734146	0.997067
METBUDRAFT_0136	Protein of unknown function (DUF2782)	3742.65	1.24877	0.252209	0.462783	4105.66	1.18158	0.35275	0.664184	6626.53	0.950871	0.701833	0.833794	2046.04	1.06348	0.726873	0.997067
METBUDRAFT_0137	hypothetical protein	2255.37	1.10598	0.573906	0.769119	2921.88	0.779481	0.175288	0.47233	5093.44	0.706424	0.000737221	0.00653495	1400.72	0.79722	0.215254	0.858318
METBUDRAFT_0138	exosortase	4376.19	1.27361	0.203083	0.405951	5657.49	0.880087	0.5	0.772818	9220.3	0.694039	0.000929435	0.00784569	3176.56	0.71004	0.0643329	0.564825
METBUDRAFT_0139	Trypsin-like serine proteases, typically periplasmic, contain C-terminal PDZ domain	1306.28	1.21905	0.299819	0.511464	1440.93	1.1403	0.494387	0.770356	2359.65	0.939225	0.549731	0.72707	667.927	1.16378	0.421235	0.992692
METBUDRAFT_0141	sugar transferase, PEP-CTERM system associated/exopolysaccharide biosynthesis polyprenyl glycosylphosphotransferase	4026.66	1.51264	0.0174764	0.0768168	5072.72	1.05756	0.756094	0.910192	7560.22	0.701176	0.000269745	0.00287462	2367.9	1.08191	0.654701	0.997067
METBUDRAFT_0142	UDP-glucose 4-epimerase	4365.38	1.23885	0.255886	0.466105	4630.87	1.2536	0.230772	0.536285	7479.96	1.0168	0.884479	0.941699	2173.55	1.24162	0.238359	0.883117
METBUDRAFT_0143	adenylylsulfate kinase	2260.82	1.12039	0.539588	0.740016	2580.64	0.984445	0.932191	0.977568	4441.98	0.883992	0.28159	0.487416	1130.97	1.12884	0.502364	0.997067
METBUDRAFT_0144	hypothetical protein	3786	0.811394	0.258281	0.468801	4069.35	0.801819	0.233102	0.537948	8243.61	0.99243	0.938227	0.968293	1694.87	1.01075	0.952595	0.997929
METBUDRAFT_0145	mannose-1-phosphate guanylyltransferase	9552.13	1.13067	0.59299	0.780725	9862.14	1.20689	0.386122	0.687952	16735.3	1.07574	0.423113	0.621593	4717.65	1.15715	0.460549	0.997067
METBUDRAFT_0146	hypothetical protein	1182.12	1.57069	0.0334138	0.122942	1419.24	1.20869	0.360214	0.669782	2031.88	0.768334	0.0169298	0.071812	651.433	1.24666	0.254918	0.898126
METBUDRAFT_0147	UTP--glucose-1-phosphate uridylyltransferase	5662.44	1.7652	0.0123416	0.0597519	6411.24	1.52774	0.0508684	0.220968	8336.66	0.862929	0.19169	0.381762	3137.46	1.34245	0.139568	0.767896
METBUDRAFT_0148	Transposase DDE domain-containing protein	28.9422	2.709	0.00452893	0.0282792	24.9767	10.7277	1.54593e-10	6.82389e-09	10.89	1.5734	0.00950124	0.0465846	24.357	0.97863	0.925163	0.997067
METBUDRAFT_0149	hypothetical protein	4448.55	1.01403	0.936472	0.971953	4415.02	1.17014	0.379404	0.683318	7992.03	1.16133	0.115284	0.269843	2281.88	0.99265	0.966712	0.999466
METBUDRAFT_0150	Response regulator containing CheY-like receiver, AAA-type ATPase, and DNA-binding domains	3248.35	1.433	0.0405923	0.140558	3762.17	1.19399	0.365537	0.67222	5672.57	0.847463	0.233784	0.432149	1733.3	1.23663	0.230206	0.881605
METBUDRAFT_0151	hypothetical protein	1511.21	1.00163	0.993418	0.998092	1566.1	1.05889	0.776162	0.914632	2853.88	1.05967	0.655822	0.802218	852.452	0.851782	0.387849	0.986365
METBUDRAFT_0152	Response regulator c-di-GMP phosphodiesterase, RpfG family, contains REC and HD-GYP domains	2133.68	1.20929	0.28769	0.499551	2479.58	1.02065	0.911889	0.972865	4104.55	0.847197	0.105991	0.253544	1155.81	1.04971	0.787561	0.997067
METBUDRAFT_0153	hypothetical protein	300.731	1.38372	0.158294	0.349894	366.77	1.05914	0.798072	0.921387	564.483	0.771403	0.0756494	0.204721	172.687	1.06127	0.770829	0.997067
METBUDRAFT_0154	urea transport system substrate-binding protein	580.431	1.18465	0.398736	0.613781	656.376	1.05665	0.786487	0.917168	1094.08	0.89706	0.409724	0.609562	296.682	1.13386	0.521363	0.997067
METBUDRAFT_0155	urea transport system permease protein	676.455	1.02312	0.904638	0.956924	748.293	0.957299	0.82072	0.933712	1348.74	0.939434	0.596311	0.760442	324.528	1.11603	0.559322	0.997067
METBUDRAFT_0156	urea transport system permease protein	506.016	0.963258	0.852482	0.932416	508.047	1.07977	0.701858	0.893695	947.042	1.12278	0.366753	0.570938	239.91	1.07539	0.709158	0.997067
METBUDRAFT_0157	urea transport system ATP-binding protein	9778.17	0.764134	0.204831	0.407168	9984.82	0.817558	0.289639	0.60583	20993.1	1.0765	0.583803	0.751387	3147.18	1.78211	0.00158359	0.0417242
METBUDRAFT_0158	urea transport system ATP-binding protein	6821.84	0.952389	0.832442	0.9231	6595.22	1.14483	0.501203	0.773446	12393.3	1.19718	0.222077	0.417415	2391.08	1.96846	0.000341931	0.0113318
METBUDRAFT_0159	urease accessory protein	6552.92	0.920356	0.719527	0.862052	6358.33	1.09353	0.660955	0.868286	12183.4	1.17062	0.367622	0.571764	2372.3	1.75269	0.00210629	0.0519471
METBUDRAFT_0160	urease accessory protein	6973.79	0.621583	0.0440784	0.147327	7369.47	0.621204	0.0191111	0.111412	16962.3	1.01544	0.934671	0.966266	2078.81	1.53082	0.0188727	0.277512
METBUDRAFT_0161	urease subunit gamma	2206.57	0.782337	0.274004	0.485811	2642.28	0.649911	0.0319534	0.159542	5395.06	0.854413	0.355222	0.561322	753.147	1.59309	0.0120703	0.203994
METBUDRAFT_0162	urease subunit beta	1787.64	0.836463	0.410422	0.625279	2186.55	0.672848	0.0594281	0.24416	4325.62	0.81702	0.178722	0.363958	644.515	1.51925	0.0334055	0.408375
METBUDRAFT_0163	urease subunit alpha	13966.7	0.826583	0.305025	0.516402	15072.5	0.811304	0.26421	0.576169	30253.7	0.985422	0.882723	0.94101	5666.65	1.22124	0.26809	0.904194
METBUDRAFT_0164	urease accessory protein	1707.8	0.811812	0.280991	0.494442	1941.77	0.73073	0.089521	0.316367	3913.9	0.907267	0.423671	0.621593	679.552	1.23865	0.238597	0.883117
METBUDRAFT_0165	urease accessory protein	2814.45	0.804618	0.226586	0.433484	2767.74	0.929323	0.694123	0.890106	5682.66	1.15703	0.211831	0.404596	1110.52	1.25131	0.210547	0.856414
METBUDRAFT_0166	urease accessory protein	4564.86	1.00263	0.988878	0.997097	4346.56	1.25583	0.242234	0.552339	7923.44	1.25453	0.0695751	0.193447	2063.55	1.22129	0.268857	0.904194
METBUDRAFT_0167	adenylosuccinate lyase	10135.4	0.881113	0.560178	0.757489	10223.8	0.970829	0.88621	0.959948	20035.3	1.11235	0.289566	0.494549	4577.56	1.06765	0.746942	0.997067
METBUDRAFT_0168	tRNA-specific 2-thiouridylase	5565.71	0.590396	0.00463336	0.0287201	5157.94	0.733459	0.0960156	0.332374	12388.5	1.25172	0.0209082	0.0839887	2087.43	0.970418	0.873355	0.997067
METBUDRAFT_0169	ADP-ribose pyrophosphatase	2194.88	0.736952	0.262908	0.47462	2072.33	0.887089	0.639118	0.856393	4541.17	1.23321	0.0595085	0.173182	1131.19	0.766431	0.212429	0.856925
METBUDRAFT_0170	ATP-dependent Clp protease adaptor protein ClpS	4097.11	1.23201	0.254239	0.464901	4627.05	1.09758	0.607492	0.841661	7559.82	0.896013	0.327769	0.534039	2264.58	1.03068	0.866993	0.997067
METBUDRAFT_0171	ATP-dependent Clp protease ATP-binding subunit ClpA	50005.6	1.63519	0.0165974	0.0741817	55562.3	1.48412	0.0460602	0.20642	76004.9	0.907455	0.302187	0.50755	27382	1.30641	0.152042	0.781653
METBUDRAFT_0172	translation initiation factor IF-1	9724.89	0.60917	0.0463663	0.152495	10711.1	0.581115	0.0217792	0.123077	24736.4	0.961426	0.748946	0.866101	4103.12	0.828509	0.359061	0.974427
METBUDRAFT_0173	CsbD-like	319.036	2.23683	0.000877149	0.0075103	364.414	1.86121	0.00679938	0.052658	400.544	0.833653	0.240396	0.439967	179.202	1.53377	0.0370489	0.428233
METBUDRAFT_0174	hypothetical protein	347.756	1.67606	0.0101752	0.0521132	401.424	1.38721	0.110023	0.359183	547.96	0.835867	0.175519	0.360374	207.038	1.13788	0.501409	0.997067
METBUDRAFT_0175	hypothetical protein	273.862	1.48398	0.0594707	0.181925	296.464	1.43148	0.0928166	0.324209	427.664	0.971588	0.836762	0.918063	153.083	1.1615	0.450013	0.997067
METBUDRAFT_0176	hypothetical protein	519.39	1.0371	0.876097	0.943349	593.898	0.919129	0.713876	0.898485	1063.09	0.888044	0.381741	0.584335	245.012	1.15248	0.484886	0.997067
METBUDRAFT_0177	Putative Holin-X, holin superfamily III	493.492	1.03469	0.861979	0.936762	554.493	0.941079	0.762601	0.911673	993.888	0.913304	0.469709	0.662987	234.235	1.1464	0.473756	0.997067
METBUDRAFT_0178	Membrane-anchored ribosome-binding protein, inhibits growth in stationary phase, ElaB/YqjD/DUF883 family	241.839	1.82108	0.011346	0.0562136	279.098	1.49929	0.0806891	0.295976	356.115	0.828713	0.203167	0.395165	131.315	1.41187	0.0957881	0.670191
METBUDRAFT_0179	Membrane-anchored ribosome-binding protein, inhibits growth in stationary phase, ElaB/YqjD/DUF883 family	204.1	1.69927	0.0253538	0.1007	250.001	1.24592	0.340136	0.656154	340.757	0.741471	0.0457859	0.144756	115.73	1.24584	0.288761	0.920173
METBUDRAFT_0180	Predicted periplasmic or secreted lipoprotein	314.2	1.82379	0.00778211	0.0428016	385.027	1.31392	0.212367	0.515316	505.468	0.726083	0.0212545	0.084978	168.716	1.45271	0.0641153	0.564825
METBUDRAFT_0181	diguanylate cyclase (GGDEF) domain-containing protein	279.665	1.38886	0.113805	0.284245	311.765	1.26275	0.267146	0.579501	472.452	0.916755	0.532194	0.713288	154.677	1.12711	0.542074	0.997067
METBUDRAFT_0183	PRC-barrel domain-containing protein	472.779	1.67356	0.013993	0.0656513	553.713	1.34633	0.14088	0.416652	757.915	0.810617	0.121663	0.280447	269.723	1.226	0.291721	0.926951
METBUDRAFT_0185	xylulose-5-phosphate/fructose-6-phosphate phosphoketolase	2033.58	1.2592	0.201604	0.403968	2150.51	1.28196	0.179603	0.477825	3440.35	1.02402	0.814158	0.903532	1068.53	1.14324	0.457543	0.997067
METBUDRAFT_0186	hypothetical protein	152.616	2.04695	0.00554987	0.0330501	182.41	1.53692	0.0858703	0.307419	216.218	0.764261	0.113975	0.267962	88.8996	1.33228	0.18343	0.828658
METBUDRAFT_0187	Predicted periplasmic or secreted lipoprotein	124.583	2.69233	0.00031822	0.00345566	149.66	1.88296	0.0163411	0.0993579	144.935	0.717976	0.0756431	0.204721	72.1373	1.55772	0.0451497	0.483747
METBUDRAFT_0188	Hemerythrin HHE cation binding domain-containing protein	55.1174	0.965879	0.903475	0.95649	66.3182	0.802797	0.451465	0.742003	123.226	0.848104	0.405886	0.605548	31.9452	0.846085	0.461795	0.997067
METBUDRAFT_0189	Uncharacterized conserved protein	161.049	1.67967	0.0217846	0.0902415	171.741	1.66781	0.0288586	0.150647	225.496	1.00212	0.989977	0.996412	98.3285	1.09434	0.662458	0.997067
METBUDRAFT_0190	hypothetical protein	87.1504	1.44459	0.193185	0.394218	83.7385	1.83809	0.0338914	0.16725	115.665	1.23882	0.295914	0.500074	52.7964	1.02228	0.920925	0.997067
METBUDRAFT_0192	catalase	1611.38	1.36144	0.179851	0.376923	1684.82	1.42569	0.104784	0.350436	2541.02	1.05172	0.616806	0.775271	832.761	1.25131	0.257793	0.900048
METBUDRAFT_0193	Uncharacterized protein involved in outer membrane biogenesis	1798.71	1.07705	0.769058	0.888308	1871.88	1.13364	0.596796	0.835232	3264.79	1.05713	0.601525	0.763017	1066.71	0.854815	0.448728	0.997067
METBUDRAFT_0194	hemerythrin	1617.65	1.19579	0.324608	0.537762	1798.64	1.09974	0.618921	0.847161	2983.05	0.926627	0.528883	0.711406	813.188	1.18428	0.348793	0.967679
METBUDRAFT_0195	hypothetical protein	1034.42	0.869933	0.462661	0.673451	1077.48	0.907698	0.615318	0.845401	2115.6	1.04773	0.664375	0.80806	496.214	0.965636	0.850049	0.997067
METBUDRAFT_0196	hypothetical protein	1033.13	0.79065	0.29123	0.502872	1040.89	0.867159	0.507726	0.778464	2157.96	1.10588	0.35644	0.562618	451.151	1.01712	0.931274	0.997067
METBUDRAFT_0198	protein of unknown function DUF29	3473.92	1.27334	0.263361	0.475035	4752.88	0.805995	0.28301	0.599049	7775.45	0.635778	0.000249053	0.00268396	1859.7	1.11577	0.575647	0.997067
METBUDRAFT_0199	hypothetical protein	283.993	1.43325	0.168861	0.36303	348.195	1.09132	0.72796	0.903641	521.568	0.766044	0.0996877	0.242934	181.73	0.941	0.777034	0.997067
METBUDRAFT_0200	Predicted PurR-regulated permease PerM	2364.54	1.58135	0.0125355	0.0604151	2786.58	1.26027	0.203325	0.507595	3978.93	0.800453	0.0409229	0.134052	1471.71	1.0155	0.932178	0.997067
METBUDRAFT_0201	Uncharacterized membrane protein	751.668	2.19922	0.000248865	0.00285589	1020.05	1.21774	0.346887	0.662551	1264.13	0.552019	8.41871e-07	2.51731e-05	542.47	0.982084	0.925137	0.997067
METBUDRAFT_0202	hypothetical protein	219.389	1.6528	0.0340075	0.124265	256.999	1.3387	0.208814	0.512405	351.774	0.815688	0.176886	0.362304	151.575	0.909655	0.641932	0.997067
METBUDRAFT_0203	Uncharacterized conserved protein YafD, endonuclease/exonuclease/phosphatase (EEP) superfamily	358.112	0.843694	0.449475	0.663816	386.787	0.828118	0.389308	0.691885	771.604	0.985453	0.911321	0.955425	172.671	0.931708	0.724982	0.997067
METBUDRAFT_0204	membrane protein	555.389	0.896431	0.584013	0.77504	543.625	1.0496	0.81056	0.92787	1056.08	1.17494	0.171858	0.355782	267.784	0.983339	0.930077	0.997067
METBUDRAFT_0205	Uncharacterized membrane protein	618.577	0.986123	0.944641	0.975662	582.135	1.26119	0.256863	0.568071	1071.73	1.28251	0.0403939	0.13275	275.999	1.21779	0.309081	0.945384
METBUDRAFT_0206	EF hand	388.428	1.95859	0.00410963	0.0263834	477.23	1.38698	0.145636	0.424506	598.608	0.707964	0.00837911	0.0429087	226.184	1.31319	0.178931	0.821261
METBUDRAFT_0207	hypothetical protein	286.775	2.49179	2.73719e-05	0.000480253	354.861	1.6336	0.0210878	0.120291	388.592	0.668014	0.00630317	0.0349728	166.741	1.53173	0.0314504	0.388877
METBUDRAFT_0208	conserved hypothetical protein	886.663	2.47379	1.96463e-05	0.000364071	1106.13	1.58777	0.0244571	0.132731	1226.76	0.638156	4.97271e-05	0.000773411	496.752	1.66248	0.00874747	0.157232
METBUDRAFT_0209	hypothetical protein	659.056	3.2958	5.12939e-07	1.50203e-05	757.831	2.49902	5.05439e-05	0.000828218	632.508	0.750479	0.0225115	0.0880147	370.775	1.95486	0.000964819	0.0274682
METBUDRAFT_0210	Predicted periplasmic or secreted lipoprotein	319.931	2.44245	0.000377195	0.00394475	373.125	1.88494	0.00800042	0.0597778	387.798	0.768805	0.0674103	0.188554	182.196	1.55418	0.037592	0.430987
METBUDRAFT_0211	hypothetical protein	59.385	1.48694	0.199575	0.40161	59.2883	1.69135	0.0931669	0.324898	79.4019	1.11766	0.607904	0.768202	35.1394	1.07764	0.743192	0.997067
METBUDRAFT_0212	hypothetical protein	181.926	1.13089	0.595084	0.781994	189.216	1.18407	0.475926	0.760675	320.525	1.04916	0.763243	0.874153	79.2931	1.41085	0.104386	0.694375
METBUDRAFT_0213	Sigma 54 modulation protein / S30EA ribosomal protein	468.369	0.701049	0.0810981	0.224299	513.999	0.672324	0.0531924	0.227992	1110.51	0.960998	0.72511	0.850737	171.819	1.19881	0.358824	0.974427
METBUDRAFT_0214	hypothetical protein	502.36	0.765322	0.166132	0.360494	545.349	0.746416	0.139838	0.414725	1134.71	0.978418	0.850187	0.925614	208.069	1.07899	0.693289	0.997067
METBUDRAFT_0215	OmpA-OmpF porin, OOP family	912.879	1.48089	0.0349867	0.126429	979.647	1.46002	0.0443977	0.201307	1419.71	0.991778	0.942261	0.969466	455.735	1.43751	0.0518314	0.508956
METBUDRAFT_0216	hyperosmotically inducible protein	936.606	1.41939	0.0893244	0.239489	976.674	1.49662	0.045649	0.20507	1438.88	1.05972	0.605495	0.766298	466.725	1.39071	0.083676	0.636379
METBUDRAFT_0217	Protein of unknown function (DUF1207)	1017.39	1.20631	0.37379	0.589785	1075.4	1.23006	0.304746	0.620606	1759.28	1.02237	0.863966	0.932012	550.288	1.05185	0.793188	0.997067
METBUDRAFT_0218	two-component system, chemotaxis family, CheB/CheR fusion protein	2816.3	1.35926	0.161491	0.354728	3105.42	1.26761	0.258234	0.569028	4749.69	0.932912	0.458051	0.652208	1479.07	1.21576	0.314814	0.950491
METBUDRAFT_0219	PAS domain S-box-containing protein/diguanylate cyclase (GGDEF) domain-containing protein	1903.69	1.23386	0.247973	0.457779	2064.41	1.19289	0.333326	0.648617	3352.98	0.971383	0.786247	0.886007	982.336	1.16152	0.403368	0.989295
METBUDRAFT_0220	starch phosphorylase	2426.1	1.55802	0.0447074	0.148419	2633.05	1.50142	0.0503905	0.219792	3672.61	0.96372	0.759932	0.872383	1317.33	1.27625	0.207965	0.856414
METBUDRAFT_0221	Sterol desaturase/sphingolipid hydroxylase, fatty acid hydroxylase superfamily	4926.24	1.44763	0.107057	0.271903	5505.62	1.31106	0.206606	0.511322	8099.06	0.90408	0.386412	0.588021	3038.84	0.982647	0.929314	0.997067
METBUDRAFT_0222	Transposase IS66 family protein	4859.45	0.89867	0.545708	0.745595	4848.9	1.01756	0.923865	0.975848	9382.39	1.13855	0.175844	0.360867	2386.84	0.957663	0.806997	0.997067
METBUDRAFT_0223	protein of unknown function (DUF4398)	519.442	2.28919	0.000151574	0.0019269	580.782	1.98608	0.00141335	0.014281	628.126	0.871052	0.291745	0.496182	307.788	1.40514	0.0831572	0.636379
METBUDRAFT_0224	Outer membrane protein OmpA	1379.01	1.63081	0.028322	0.109292	1591	1.36253	0.145846	0.42457	2194.2	0.831917	0.0855179	0.219534	752.061	1.30896	0.168482	0.805828
METBUDRAFT_0225	Predicted PurR-regulated permease PerM	359.011	1.51585	0.044101	0.147327	409.43	1.30543	0.198766	0.501797	591.675	0.867102	0.27224	0.475938	237.104	0.909316	0.624153	0.997067
METBUDRAFT_0226	CsbD-like	76.3991	1.65658	0.0613745	0.185811	90.9108	1.30627	0.319948	0.631526	123.258	0.813345	0.279666	0.485093	44.7198	1.15493	0.517766	0.997067
METBUDRAFT_0227	Uncharacterized conserved protein YjbJ, UPF0337 family	133.547	1.96294	0.00436574	0.0275029	156.425	1.54355	0.0801697	0.294836	191.338	0.823772	0.306386	0.511969	80.751	1.20752	0.384875	0.984365
METBUDRAFT_0228	hypothetical protein	177.35	1.58995	0.0702531	0.202784	203.576	1.35322	0.218292	0.51901	280.998	0.856854	0.339711	0.546833	91.9931	1.3701	0.145818	0.779452
METBUDRAFT_0229	Glucose/arabinose dehydrogenase, beta-propeller fold	411.721	1.15876	0.495395	0.701149	435.97	1.17568	0.443827	0.737439	730.19	1.01799	0.894159	0.946968	199.705	1.21409	0.332659	0.958665
METBUDRAFT_0230	non-heme chloroperoxidase	648.648	1.17951	0.437439	0.653082	739.477	1.03672	0.861974	0.951175	1234.72	0.880858	0.265361	0.468882	324.804	1.17283	0.411731	0.991239
METBUDRAFT_0231	PAS domain S-box-containing protein	7043.16	1.05462	0.765043	0.886594	8649.3	0.818419	0.268989	0.581514	15393	0.7803	0.0234784	0.0903801	3181.78	1.28996	0.148299	0.779452
METBUDRAFT_0232	cAMP-binding domain of CRP or a regulatory subunit of cAMP-dependent protein kinases	1553.38	0.775076	0.326807	0.539721	1489.87	0.918118	0.725918	0.902137	3160.12	1.20814	0.0636657	0.181414	628.276	1.10396	0.637358	0.997067
METBUDRAFT_0233	cAMP-binding domain of CRP or a regulatory subunit of cAMP-dependent protein kinases	3610.65	0.903485	0.630786	0.808183	3329.67	1.1859	0.404789	0.707256	6467.11	1.33241	0.00276455	0.0183701	2266.04	0.685397	0.0467558	0.489186
METBUDRAFT_0234	squalene-hopene/tetraprenyl-beta-curcumene cyclase	842.308	0.879737	0.485531	0.694277	835.009	1.00626	0.97386	0.993617	1635.61	1.14976	0.187503	0.376239	393.431	1.0181	0.922843	0.997067
METBUDRAFT_0235	Glycosyltransferases involved in cell wall biogenesis	917.368	0.94754	0.772193	0.890499	969.476	0.96461	0.849833	0.946793	1819.87	1.02233	0.831401	0.914304	433.425	1.06694	0.738761	0.997067
METBUDRAFT_0236	Predicted acyltransferase, LPLAT superfamily	304.098	1.33824	0.165127	0.359368	330.468	1.28623	0.231095	0.536285	509.719	0.966206	0.807161	0.898822	172.149	1.05726	0.77535	0.997067
METBUDRAFT_0237	TRL-like protein family protein	226.574	1.92159	0.0122647	0.0595151	256.748	1.65329	0.0441351	0.20076	308.844	0.860183	0.317304	0.524294	126.387	1.38976	0.12386	0.74739
METBUDRAFT_0238	hypothetical protein	106.44	2.05899	0.00369689	0.0244121	121.292	1.69868	0.0402773	0.189719	140.368	0.861418	0.451316	0.646084	68.587	1.13615	0.550581	0.997067
METBUDRAFT_0239	hypothetical protein	158.385	1.12252	0.626009	0.804489	162.261	1.21628	0.425074	0.724203	275.76	1.08656	0.626735	0.783329	88.1377	0.960085	0.848444	0.997067
METBUDRAFT_0240	Peptidoglycan/xylan/chitin deacetylase, PgdA/CDA1 family	656.696	0.839333	0.387604	0.602184	748.038	0.755666	0.167352	0.45973	1486.12	0.90265	0.358211	0.563946	307.678	0.968604	0.868428	0.997067
METBUDRAFT_0241	hypothetical protein	262.649	0.880316	0.562918	0.759742	246.046	1.11062	0.648065	0.86192	485.339	1.25522	0.122685	0.281427	132.107	0.911334	0.647372	0.997067
METBUDRAFT_0242	hypothetical protein	219.365	1.28513	0.271538	0.484636	241.553	1.20129	0.424382	0.723324	381.029	0.940206	0.677148	0.81542	109.875	1.24698	0.285509	0.916135
METBUDRAFT_0243	Protein of unknown function (DUF3096)	69.537	1.26396	0.390266	0.604328	85.2724	0.982135	0.946756	0.980853	136.865	0.799628	0.236707	0.436108	50.0237	0.769769	0.232907	0.883117
METBUDRAFT_0244	Protein of unknown function (DUF3309)	155.725	1.21667	0.425004	0.640413	203.823	0.843944	0.475939	0.760675	337.611	0.699885	0.0163075	0.0698707	89.1174	0.977763	0.915343	0.997067
METBUDRAFT_0245	cyclic beta-1,2-glucan synthetase	2720.09	0.957573	0.806643	0.91018	2826.89	1.00608	0.97352	0.993617	5278.66	1.05511	0.605771	0.76642	1248.43	1.13827	0.46605	0.997067
METBUDRAFT_0246	hypothetical protein	269.953	0.958061	0.852014	0.932385	274.103	1.04832	0.836939	0.942358	512.096	1.09827	0.52419	0.708374	123.031	1.13222	0.547926	0.997067
METBUDRAFT_0247	heme exporter protein A	6552.83	0.645721	0.0651935	0.193465	7148.81	0.624637	0.0382826	0.182757	16112.6	0.972832	0.810873	0.901676	2563.38	0.976478	0.90566	0.997067
METBUDRAFT_0248	heme exporter protein B	3805.26	0.468501	1.91164e-05	0.000359151	3584.42	0.560123	0.00137414	0.0139853	9371.24	1.19912	0.0605342	0.175075	1170.45	1.03007	0.872388	0.997067
METBUDRAFT_0249	heme exporter protein C	3724.48	0.624052	0.00857536	0.0458348	3534.99	0.752689	0.131641	0.401325	8231.93	1.20364	0.117422	0.273787	1669.14	0.787956	0.189042	0.832904
METBUDRAFT_0250	heme exporter protein D	732.823	0.685892	0.0574128	0.176865	754.22	0.727137	0.111625	0.362462	1662.08	1.06254	0.63745	0.789617	327.246	0.865434	0.449519	0.997067
METBUDRAFT_0251	cytochrome c-type biogenesis protein CcmE	4970.27	0.549439	0.000787292	0.0069934	4090.78	0.825894	0.30251	0.618993	10446.2	1.49729	0.000512026	0.00482054	2035.47	0.789653	0.181745	0.825295
METBUDRAFT_0252	cytochrome c-type biogenesis protein CcmF	14683	0.634158	0.00995684	0.051369	15638.4	0.637791	0.0126087	0.0830923	35305.7	1.00795	0.929699	0.963276	6130.03	0.886119	0.493257	0.997067
METBUDRAFT_0253	cytochrome c biogenesis protein CcmG, thiol:disulfide interchange protein DsbE	6434.92	1.10061	0.611459	0.793718	8203.48	0.797634	0.205017	0.50972	14321.9	0.732846	0.010498	0.0500836	3630.63	0.915552	0.635236	0.997067
METBUDRAFT_0254	hypothetical protein	8134.3	1.17351	0.380544	0.595682	10383.4	0.840164	0.335261	0.650613	17589.9	0.718696	0.00173918	0.0128427	4956.25	0.856821	0.408392	0.989295
METBUDRAFT_0255	cytochrome c-type biogenesis protein CcmH	5249.18	1.15457	0.468554	0.677615	6295.69	0.927285	0.697364	0.891449	10690.2	0.802923	0.0296002	0.105583	3076.52	0.899052	0.576946	0.997067
METBUDRAFT_0256	cytochrome c-type biogenesis protein CcmH	14951	0.7733	0.143348	0.328825	14268.8	0.940207	0.735107	0.904556	29974.4	1.22071	0.0517487	0.158189	6836.35	0.934864	0.708476	0.997067
METBUDRAFT_0257	oxygen-independent coproporphyrinogen-3 oxidase	14022.4	0.843728	0.344711	0.559496	14508.6	0.891142	0.517686	0.788132	28923.9	1.06049	0.571708	0.74144	6511.84	0.988916	0.949437	0.997929
METBUDRAFT_0258	hypothetical protein	1797.86	1.49986	0.0623428	0.187869	1973.11	1.40682	0.1037	0.348555	2831.89	0.942713	0.688038	0.825023	1136.97	0.964595	0.848669	0.997067
METBUDRAFT_0259	hypothetical protein	785.504	0.948974	0.840657	0.926634	611.29	1.82953	0.0148156	0.0934288	1162.44	1.9411	5.26318e-06	0.000122117	519.252	0.689817	0.075583	0.6154
METBUDRAFT_0260	DNA gyrase subunit A	50040.3	0.70401	0.0435587	0.146648	46021.1	0.905937	0.58767	0.830788	101899	1.28722	0.0229602	0.0888886	22122.4	0.901848	0.56964	0.997067
METBUDRAFT_0261	phosphoserine aminotransferase apoenzyme	19863.9	0.959248	0.833717	0.923549	18196.8	1.2939	0.19177	0.493713	34091.3	1.35567	0.0086259	0.0438629	10108.7	0.960304	0.834183	0.997067
METBUDRAFT_0262	chorismate mutase	20126.2	0.731919	0.0746116	0.21214	19870.5	0.834156	0.303808	0.618993	42686.2	1.14526	0.168133	0.349777	8812.83	0.94851	0.761978	0.997067
METBUDRAFT_0263	histidinol-phosphate aminotransferase	10946.3	0.794997	0.242904	0.452356	11031.2	0.874606	0.449324	0.740556	22759.5	1.10412	0.461388	0.655242	4891.21	0.991975	0.965098	0.999466
METBUDRAFT_0264	prephenate dehydrogenase	7269.95	0.647034	0.01615	0.0730276	6492.99	0.866349	0.437608	0.733205	15073.9	1.34735	0.00244447	0.0168768	2848.44	0.998934	0.995338	0.99974
METBUDRAFT_0265	3-phosphoshikimate 1-carboxyvinyltransferase	26534.6	0.758303	0.136753	0.318166	24810.8	0.95195	0.788673	0.917168	52878.5	1.26482	0.0191844	0.0791611	10596	1.14528	0.448943	0.997067
METBUDRAFT_0266	cytidylate kinase	25370.9	1.37445	0.215929	0.419603	24936.6	1.67712	0.0312617	0.157198	36519.5	1.23434	0.0308199	0.108904	14538.1	1.06633	0.756781	0.997067
METBUDRAFT_0267	small subunit ribosomal protein S1	174678	0.79866	0.202455	0.405303	154764	1.12267	0.521735	0.790382	322954	1.41057	0.00134717	0.0104763	71567.2	1.15177	0.459013	0.997067
METBUDRAFT_0268	integration host factor subunit beta	13570.8	0.828991	0.304579	0.516058	12973.9	1.00929	0.961894	0.988101	26319.5	1.21611	0.121742	0.280477	6546.12	0.920147	0.665772	0.997067
METBUDRAFT_0269	Protein of unknown function (DUF1049)	2052.13	0.977973	0.930529	0.968864	2181.56	0.986944	0.955999	0.98525	4029.55	1.01126	0.943088	0.969812	1146.93	0.859271	0.461494	0.997067
METBUDRAFT_0270	ferrous iron transport protein A	1717.36	1.70666	0.0379671	0.134902	2409.58	0.979182	0.915757	0.97381	3396.18	0.611265	0.00797803	0.0413611	1066.73	1.09834	0.62095	0.997067
METBUDRAFT_0271	ferrous iron transport protein B	12365.2	0.931322	0.717984	0.861536	13890.5	0.850883	0.376684	0.681687	26253.1	0.919482	0.507842	0.694236	6260.69	0.941845	0.742367	0.997067
METBUDRAFT_0272	FeoC like transcriptional regulator	680.028	2.11028	0.00118339	0.00957288	989.669	1.04293	0.851804	0.9477	1284.54	0.545567	0.00110958	0.00911818	444.733	1.12849	0.543056	0.997067
METBUDRAFT_0273	hypothetical protein	7686	1.01493	0.936466	0.971953	8035.48	1.05522	0.774618	0.914632	14543.9	1.04288	0.739692	0.861542	4102.87	0.932315	0.693927	0.997067
METBUDRAFT_0274	SprA-related family protein	1302.15	0.988014	0.947797	0.977732	1476.95	0.885092	0.513072	0.783898	2709.83	0.899616	0.351739	0.557674	698.235	0.906656	0.59024	0.997067
METBUDRAFT_0275	formaldehyde activating enzyme	14812.9	0.403082	3.18413e-05	0.00054216	18310.9	0.335116	1.55866e-07	4.46956e-06	46729.8	0.839471	0.154094	0.329117	8322.78	0.411919	3.16278e-06	0.00013552
METBUDRAFT_0276	hypothetical protein	1936.97	1.183	0.387004	0.60158	2307.13	0.956935	0.818183	0.93218	3868.53	0.814862	0.091079	0.228965	1096.04	0.962925	0.835615	0.997067
METBUDRAFT_0277	hypothetical protein	1462.28	0.946479	0.780992	0.895343	1861.35	0.703287	0.0635998	0.255075	3479.34	0.75004	0.0181679	0.0757027	785.472	0.873109	0.458155	0.997067
METBUDRAFT_0279	Uncharacterized protein involved in outer membrane biogenesis	6978.59	0.920988	0.689244	0.844353	7305.19	0.954428	0.816744	0.93129	13928.6	1.0408	0.711825	0.840025	3568.12	0.92004	0.657895	0.997067
METBUDRAFT_0280	chemotaxis protein MotA	2060.14	1.38117	0.137051	0.318323	2370.24	1.18308	0.414821	0.715585	3617.82	0.855336	0.171597	0.355588	1190.39	1.04975	0.80004	0.997067
METBUDRAFT_0281	Regulator of protease activity HflC, stomatin/prohibitin superfamily	3210.59	2.33503	0.000184532	0.00223226	4148.53	1.40807	0.12063	0.378945	4826.69	0.601392	4.96058e-05	0.000773411	2038.53	1.24801	0.271403	0.905299
METBUDRAFT_0282	membrane-bound serine protease (ClpP class)	3802.15	1.7714	0.00146422	0.0113866	4687.41	1.25182	0.263066	0.574234	6363.24	0.728804	0.0286137	0.103223	2434.55	1.04132	0.823776	0.997067
METBUDRAFT_0283	myo-inositol-1(or 4)-monophosphatase	9783.76	0.861437	0.456966	0.669804	10917	0.800076	0.255686	0.567835	21443.9	0.930163	0.41221	0.612432	5093.22	0.847939	0.382262	0.982606
METBUDRAFT_0284	tRNA (cytidine32/uridine32-2'-O)-methyltransferase	4658.43	0.757919	0.129275	0.308197	4206.25	1.01726	0.929619	0.977418	9007.64	1.33631	0.0216666	0.0859654	2172.32	0.892124	0.544142	0.997067
METBUDRAFT_0285	serine O-acetyltransferase	3832.26	0.884682	0.505269	0.708746	3872.19	0.976315	0.897609	0.966269	7553.04	1.10923	0.316527	0.524216	1739.41	1.06994	0.727492	0.997067
METBUDRAFT_0286	transcriptional regulator, BadM/Rrf2 family	3733.25	0.689098	0.049713	0.160396	8460.34	0.257371	5.01361e-13	2.91476e-11	16848.1	0.369223	2.21959e-23	5.54374e-21	1560.48	0.959121	0.820549	0.997067
METBUDRAFT_0287	cysteine desulfurase	7976.8	0.551688	0.00261065	0.0180241	14962.1	0.268336	1.90797e-12	1.03813e-10	32080.7	0.491736	5.84429e-10	3.70371e-08	3382.51	0.753011	0.122649	0.744313
METBUDRAFT_0288	iron-sulfur cluster assembly protein	3131.01	0.883802	0.501038	0.706311	6854.37	0.319861	1.10905e-09	4.35817e-08	12894.3	0.371261	3.39311e-15	4.11633e-13	1654.08	0.846381	0.362489	0.974427
METBUDRAFT_0289	hypothetical protein	3622.26	0.698968	0.055494	0.173511	4564.84	0.546331	0.00122583	0.0128121	9659.15	0.782445	0.0195961	0.0803201	1562.91	0.926013	0.669977	0.997067
METBUDRAFT_0290	magnesium transporter	5862.59	0.754508	0.107572	0.27285	6880.63	0.650832	0.018169	0.107996	14239.2	0.863261	0.139438	0.307081	2684.75	0.910502	0.594975	0.997067
METBUDRAFT_0291	Phosphate-selective porin	1461.34	1.26929	0.221831	0.427939	1577.6	1.23951	0.251162	0.562453	2514.53	0.979876	0.866773	0.934091	812.163	1.04683	0.802076	0.997067
METBUDRAFT_0292	hypothetical protein	11032.7	1.54097	0.0160144	0.0724918	11925.5	1.49363	0.0255979	0.136996	16910.5	0.974994	0.827178	0.911786	7808.01	0.821528	0.283677	0.914951
METBUDRAFT_0294	hypothetical protein	5101.58	1.40446	0.0667955	0.196681	5576.06	1.3316	0.123664	0.385906	8388.72	0.951678	0.592665	0.758197	2753.7	1.19103	0.332813	0.958665
METBUDRAFT_0295	hypothetical protein	3187.56	1.43655	0.0435799	0.146648	3347.71	1.49	0.0302152	0.154498	4927.45	1.04437	0.661466	0.804982	1788	1.12934	0.505621	0.997067
METBUDRAFT_0296	hypothetical protein	2769.55	0.982825	0.932846	0.969582	2829.54	1.06793	0.74156	0.90576	5212.1	1.09259	0.383394	0.585557	1368.66	1.02546	0.894815	0.997067
METBUDRAFT_0297	hypothetical protein	840.114	1.10143	0.647897	0.817656	889.199	1.12147	0.578848	0.826092	1536.3	1.02212	0.850153	0.925614	446.711	1.00548	0.977469	0.99974
METBUDRAFT_0298	hypothetical protein	1225.48	1.55764	0.0574416	0.176865	1427.97	1.28996	0.241235	0.551023	2024.66	0.824545	0.128225	0.290803	812.685	0.927161	0.702336	0.997067
METBUDRAFT_0299	hypothetical protein	599.221	2.40679	0.000303596	0.00335695	705.075	1.8162	0.0104263	0.0727786	750.61	0.753137	0.0367022	0.124213	368.306	1.34988	0.142811	0.772991
METBUDRAFT_0300	three-Cys-motif partner protein	2052.98	1.25493	0.213715	0.416743	2350.39	1.08741	0.645752	0.860493	3805.84	0.870117	0.193063	0.382649	1057.24	1.1829	0.347709	0.967679
METBUDRAFT_0301	protein gp37	3170.72	1.7801	0.00233227	0.0164773	3522.21	1.60203	0.0136969	0.0882086	4579.12	0.905795	0.361183	0.566734	1736.05	1.39168	0.0707737	0.587905
METBUDRAFT_0302	hypothetical protein	2034.51	0.36562	1.03486e-05	0.000208247	1585.04	0.543848	0.00551148	0.0449861	4904.43	1.53415	5.66625e-06	0.000128657	560.112	0.869741	0.483848	0.997067
METBUDRAFT_0303	mRNA interferase MazF	2796.01	0.612297	0.0406928	0.140587	3137.76	0.56887	0.0130685	0.0858557	7188.47	0.933237	0.48129	0.672444	1109.33	0.906282	0.625957	0.997067
METBUDRAFT_0304	comF family protein	1174.26	0.673499	0.0779281	0.217829	1181.31	0.737451	0.167878	0.460254	2647.74	1.09995	0.435371	0.631739	578.544	0.745659	0.139266	0.76723
METBUDRAFT_0305	biotin synthase	7716.87	1.3463	0.201246	0.403824	7924.36	1.46878	0.0799395	0.294244	11999.1	1.09556	0.435938	0.631739	3713.05	1.41063	0.085895	0.641347
METBUDRAFT_0306	8-amino-7-oxononanoate synthase	4932.46	1.20486	0.324084	0.537523	4707.58	1.54247	0.0245132	0.132866	7639.31	1.28796	0.026748	0.0988442	2344.55	1.31824	0.138111	0.765734
METBUDRAFT_0307	pimeloyl-[acyl-carrier protein] methyl ester esterase	1697.28	1.00091	0.995954	0.998777	1524.5	1.42587	0.0727216	0.276303	2781.81	1.41565	0.0104455	0.0498899	767.006	1.22009	0.270491	0.904194
METBUDRAFT_0308	malonyl-CoA O-methyltransferase	1852.44	0.987553	0.946704	0.97708	1750.01	1.25619	0.254446	0.566563	3219.02	1.26926	0.0765644	0.206277	827.247	1.229	0.25829	0.900983
METBUDRAFT_0309	dethiobiotin synthetase	2346.99	1.13849	0.474923	0.684263	2357.35	1.29106	0.165521	0.457934	3987.06	1.14223	0.179732	0.365315	1076.82	1.34332	0.104435	0.694375
METBUDRAFT_0310	hemerythrin	226685	9.87353	7.55044e-14	1.39388e-11	229467	391.371	2.4907e-202	1.05705e-198	23998.1	2.24532	9.50444e-05	0.00128114	190965	1.24865	0.238051	0.883117
METBUDRAFT_0311	cytochrome c oxidase subunit 2	87852.8	1.8897	0.00806104	0.043881	90726.4	2.0881	0.00102275	0.0109059	106835	1.10598	0.297022	0.501255	30015.5	53.6041	2.45787e-86	1.30329e-83
METBUDRAFT_0312	cytochrome c oxidase subunit 1	99707.6	1.45738	0.135864	0.317225	98348.8	1.76637	0.0163886	0.0995041	138383	1.22276	0.0770106	0.206611	30632.5	103.306	5.17861e-108	5.49191e-105
METBUDRAFT_0313	cytochrome c oxidase assembly protein subunit 11	17763.8	1.44956	0.0360149	0.129373	18949.2	1.44704	0.0438733	0.200645	27844.8	1.00551	0.958355	0.978402	28185.3	0.309706	6.81978e-11	3.57154e-09
METBUDRAFT_0314	cytochrome c oxidase subunit 3	60585.2	1.11939	0.601787	0.785522	66722.9	1.05347	0.796495	0.920067	114500	0.945321	0.639345	0.790524	86053.1	0.322935	3.15052e-09	1.5723e-07
METBUDRAFT_0315	Protein of unknown function (DUF2909)	1552.83	0.909288	0.612306	0.794333	1604.83	0.964362	0.847554	0.945851	3082.15	1.0654	0.54503	0.72365	1717.58	0.378819	7.84642e-07	3.69828e-05
METBUDRAFT_0316	surfeit locus 1 family protein	3036.51	0.686132	0.0430182	0.145774	2917.11	0.815005	0.277811	0.592329	6497.24	1.19442	0.0720565	0.197899	2949.36	0.365305	3.10887e-07	1.49862e-05
METBUDRAFT_0317	hypothetical protein	2137.7	0.675253	0.0321455	0.119518	1918.6	0.900892	0.575178	0.8251	4360.48	1.34437	0.00212955	0.0151553	1885.3	0.380641	2.15552e-07	1.06322e-05
METBUDRAFT_0318	fused signal recognition particle receptor	11931.6	0.473296	1.9582e-05	0.000364071	9573.93	0.723739	0.0786516	0.29084	26226.9	1.52171	0.000245683	0.00266795	7050.57	0.435564	2.01331e-06	9.14775e-05
METBUDRAFT_0319	cell division transport system ATP-binding protein	2653.68	0.736168	0.112105	0.282157	2501.48	0.90754	0.605197	0.841013	5408.71	1.2385	0.0586565	0.17129	2011.83	0.470553	4.47076e-05	0.00173991
METBUDRAFT_0320	cell division transport system permease protein	3589.57	0.684541	0.0859449	0.233625	3401.96	0.824321	0.349925	0.663202	7648.71	1.21504	0.106288	0.253959	2284.53	0.561376	0.00377282	0.0819936
METBUDRAFT_0321	RNA polymerase sigma-32 factor	17309.6	0.982175	0.933	0.969582	17222.4	1.12088	0.559878	0.812962	31780.6	1.14504	0.289671	0.494549	12428.3	0.610178	0.00775159	0.142577
METBUDRAFT_0322	DNA-3-methyladenine glycosylase I	1156.37	0.829835	0.385246	0.600799	1185.16	0.889323	0.573157	0.82429	2391.78	1.07794	0.479333	0.670813	648.756	0.745556	0.129465	0.750286
METBUDRAFT_0323	WYL domain-containing protein	1377.78	0.788795	0.197097	0.3987	1528.83	0.740786	0.108233	0.356631	3126.39	0.941593	0.535766	0.716718	786.072	0.7043	0.0692433	0.58261
METBUDRAFT_0324	CRISP-associated protein Cas1	1617.84	0.780465	0.173192	0.369721	1828.88	0.712087	0.0667019	0.26037	3749.81	0.914809	0.397523	0.598116	657.905	1.14384	0.457867	0.997067
METBUDRAFT_0325	tRNA(fMet)-specific endonuclease VapC	1095.09	1.29593	0.176652	0.373934	1163.14	1.31014	0.161316	0.451005	1827.94	1.01666	0.890126	0.944161	535.653	1.33563	0.117518	0.730953
METBUDRAFT_0326	antitoxin VapB	478.871	1.71074	0.00938621	0.0489605	538.489	1.50685	0.0463249	0.207237	718.004	0.888919	0.386507	0.588021	253.11	1.43831	0.0596284	0.547497
METBUDRAFT_0327	CRISPR-associated endonuclease/helicase Cas3	4461.87	1.42095	0.0695155	0.201336	5312.92	1.12682	0.534686	0.800143	8067.39	0.792197	0.0152232	0.066227	2558.48	1.0819	0.6669	0.997067
METBUDRAFT_0328	hypothetical protein	4191.92	2.12523	0.00180063	0.0134009	5377.81	1.34844	0.184001	0.48443	6538.61	0.620057	1.76367e-05	0.000328444	2347.67	1.4929	0.0500384	0.503469
METBUDRAFT_0329	hypothetical protein	3974.03	2.6949	6.73826e-06	0.000140939	4941.54	1.70695	0.0108598	0.0748195	5166.8	0.621745	2.01413e-06	5.24663e-05	2370.58	1.53342	0.0284203	0.36644
METBUDRAFT_0330	CRISPR-associated endonuclease Csy4	2086.94	1.7742	0.00193002	0.0140805	2475.21	1.36926	0.090497	0.31873	3309.23	0.773259	0.0080732	0.0418034	1163.8	1.33805	0.109238	0.705182
METBUDRAFT_0331	ParD-like antitoxin of type II toxin-antitoxin system	2761.77	1.81658	0.00067435	0.00621104	3055.66	1.64767	0.00558691	0.0454231	3928.01	0.912865	0.340421	0.547303	1608.83	1.25239	0.204052	0.855549
METBUDRAFT_0332	hypothetical protein	800.325	1.14699	0.486298	0.694277	943.239	0.95044	0.795841	0.920009	1605.4	0.832281	0.126398	0.287766	458.164	0.924739	0.674131	0.997067
METBUDRAFT_0333	L,D-transpeptidase ErfK/SrfK	6489.8	0.962638	0.878882	0.944264	6360.26	1.12132	0.62332	0.849509	11886.4	1.18017	0.135906	0.301989	3621.86	0.851866	0.439435	0.997067
METBUDRAFT_0335	protein of unknown function (DUF2024)	1976.32	0.721443	0.0790409	0.22042	2325.79	0.622012	0.0121348	0.0808412	4905.93	0.862773	0.159014	0.336162	923.645	0.846778	0.359342	0.974427
METBUDRAFT_0336	hypothetical protein	661.212	1.00793	0.968705	0.987817	514.239	2.07755	0.00041718	0.00522275	933.958	2.08292	5.81554e-10	3.70371e-08	343.874	0.967455	0.862197	0.997067
METBUDRAFT_0337	DNA-binding transcriptional regulator, MarR family	3465.59	0.573359	0.00394788	0.0257888	3265.74	0.691677	0.0539366	0.229826	7917.64	1.2147	0.0505528	0.155331	1414.8	0.826496	0.301184	0.934619
METBUDRAFT_0338	hypothetical protein	1278.27	1.54267	0.0269017	0.105179	1598.7	1.09556	0.629602	0.852867	2345.91	0.719476	0.0112195	0.052292	666.221	1.37528	0.0807896	0.62968
METBUDRAFT_0339	hypothetical protein	2955.18	0.891395	0.514481	0.717166	3736.99	0.674426	0.0308743	0.156381	7166.82	0.757695	0.00665472	0.0364282	1365.06	1.05126	0.778469	0.997067
METBUDRAFT_0340	Di- and tricarboxylate transporter	8492.14	0.513607	0.000702957	0.00639134	7818.99	0.635725	0.0199723	0.115323	19960.1	1.24929	0.018718	0.0778421	3327.96	0.782833	0.183398	0.828658
METBUDRAFT_0341	Methyltransferase domain-containing protein	1454.82	0.819979	0.301844	0.513063	1387.39	1.00134	0.99442	0.998652	2832.29	1.22711	0.0585855	0.1712	765.66	0.798676	0.219262	0.862456
METBUDRAFT_0343	dinuclear metal center protein, YbgI/SA1388 family	2326.02	1.03938	0.885766	0.948062	2382.92	1.12443	0.638699	0.856393	4242.28	1.08987	0.422609	0.621593	1222.22	0.981544	0.930037	0.997067
METBUDRAFT_0344	Isopentenyldiphosphate isomerase	838.405	0.957803	0.834191	0.923672	880.181	0.987929	0.951162	0.982477	1644.86	1.0358	0.781541	0.883843	430.142	0.946176	0.768564	0.997067
METBUDRAFT_0345	DNA-binding transcriptional regulator, LysR family	2125.15	1.03417	0.859318	0.936499	2333.53	0.981348	0.920163	0.974211	4183.07	0.95268	0.64369	0.794277	1118.43	0.969058	0.862698	0.997067
METBUDRAFT_0346	transcriptional regulator, TetR family	1618.62	1.3583	0.116339	0.289213	1892.48	1.12318	0.554196	0.808611	2937.63	0.829904	0.0899187	0.226585	863.364	1.18372	0.362375	0.974427
METBUDRAFT_0347	acyl-[acyl-carrier-protein]-phospholipid O-acyltransferase / long-chain-fatty-acid--[acyl-carrier-protein] ligase	7547.5	1.3769	0.169034	0.363076	8501.67	1.22982	0.345967	0.661985	12920.9	0.890033	0.230566	0.427422	3984.85	1.2175	0.320034	0.951284
METBUDRAFT_0348	exonuclease SbcC	18518.6	0.957398	0.801487	0.907787	18955.8	1.03561	0.84336	0.945741	35421	1.08819	0.342855	0.550175	9047.01	1.02286	0.897227	0.997067
METBUDRAFT_0349	UDP-N-acetylglucosamine 2-epimerase (non-hydrolysing)	6289.85	0.971801	0.873871	0.941979	6679.76	0.980458	0.913535	0.973397	12373.8	1.01376	0.879309	0.939918	3115.81	1.01263	0.944178	0.997929
METBUDRAFT_0350	hook-length control protein FliK	2032.5	0.948606	0.789521	0.899945	2212.71	0.916591	0.65662	0.866368	4149	0.968966	0.741731	0.862847	1029.78	0.956458	0.810508	0.997067
METBUDRAFT_0351	Lysophospholipase, alpha-beta hydrolase superfamily	2126.46	1.09211	0.636602	0.810498	2459.21	0.938561	0.744651	0.90576	4290.3	0.865058	0.230489	0.427422	1134.9	0.99113	0.960819	0.999073
METBUDRAFT_0352	protein-L-isoaspartate(D-aspartate) O-methyltransferase	4036.32	1.08187	0.658672	0.82184	4304.82	1.08197	0.690018	0.886063	7522.21	1.00567	0.967546	0.984	2130.01	1.00109	0.995128	0.99974
METBUDRAFT_0353	Spermine/spermidine synthase	4434.16	1.21179	0.294791	0.507165	4742.18	1.20543	0.311156	0.625771	7768.91	0.9996	0.997265	0.998557	2677.26	0.886092	0.505373	0.997067
METBUDRAFT_0354	DNA repair photolyase	2234.64	1.45226	0.0525265	0.166687	2617.42	1.18702	0.369007	0.674492	3913.18	0.817678	0.0430776	0.138498	1237.18	1.16841	0.394568	0.989295
METBUDRAFT_0355	hypothetical protein	6966.15	3.31962	1.76282e-11	1.4335e-09	9347.49	1.55665	0.0589935	0.243549	9417.79	0.552004	0.00159786	0.012008	4600.02	1.35339	0.129993	0.750286
METBUDRAFT_0356	neurotransmitter:Na+ symporter, NSS family	2075.23	0.971375	0.887774	0.949059	2455.83	0.813238	0.306539	0.62223	4542.64	0.836843	0.085168	0.2189	1073.36	0.945786	0.767448	0.997067
METBUDRAFT_0357	glutaredoxin 3	1357.18	0.911365	0.639277	0.812443	1439.87	0.920207	0.654794	0.865944	2759.77	1.01513	0.910624	0.955165	720.707	0.85997	0.405469	0.989295
METBUDRAFT_0358	Ribulose-5-phosphate 4-epimerase/Fuculose-1-phosphate aldolase	1408.67	1.51188	0.117359	0.290388	1864.98	0.996038	0.986781	0.997119	2753.65	0.652834	0.0025647	0.0175076	931.017	0.928148	0.719339	0.997067
METBUDRAFT_0359	bacterioferritin	5507.42	1.37131	0.168526	0.362861	7944.37	0.785205	0.236118	0.542841	12620	0.583933	0.00017719	0.00209568	3318.83	0.980578	0.917822	0.997067
METBUDRAFT_0360	bacterioferritin-associated ferredoxin	6519.11	1.16596	0.49801	0.703677	8238.01	0.857484	0.478879	0.762327	13950	0.747204	0.0480784	0.150214	2586.86	1.87502	0.00110868	0.0313535
METBUDRAFT_0361	L-proline dehydrogenase	7782.16	1.31261	0.152359	0.343193	9137.23	1.07753	0.69488	0.89059	14475.6	0.823063	0.054295	0.164376	4332.76	1.0696	0.71643	0.997067
METBUDRAFT_0362	Lysophospholipase, alpha-beta hydrolase superfamily	4141.47	1.51387	0.0662819	0.195847	4231.78	1.71501	0.00371057	0.0326715	5895.8	1.10785	0.523696	0.708157	2821.72	0.878072	0.520991	0.997067
METBUDRAFT_0363	Erythromycin esterase homolog	8743.51	1.17835	0.351842	0.567383	9693.51	1.09045	0.629227	0.852867	16207.8	0.929027	0.409396	0.6095	4712.8	1.0366	0.840568	0.997067
METBUDRAFT_0364	hypothetical protein	1011.48	1.05804	0.785147	0.898097	1103.81	1.01532	0.939857	0.979722	1952.74	0.963355	0.781845	0.883843	676.556	0.706534	0.067929	0.579129
METBUDRAFT_0365	hypothetical protein	803.805	1.17085	0.39768	0.613257	819.848	1.28528	0.189908	0.492561	1364.05	1.10296	0.387393	0.588084	519.276	0.784906	0.184201	0.830203
METBUDRAFT_0366	threonylcarbamoyladenosine tRNA methylthiotransferase MtaB	4802.3	0.602123	0.00893491	0.0471275	4311.75	0.787083	0.211559	0.51453	10360	1.32381	0.00204484	0.0146414	1853.65	0.94384	0.754533	0.997067
METBUDRAFT_0367	Spore maturation protein SpmA	1327.18	0.725632	0.164171	0.358023	1301.55	0.829466	0.402056	0.70393	2831.36	1.15188	0.227444	0.423751	629.442	0.834245	0.362362	0.974427
METBUDRAFT_0368	two-component system, response regulator RegA	2467.52	0.724508	0.10617	0.270749	2340.05	0.879183	0.481033	0.763008	5096.59	1.21407	0.141754	0.310091	1438.5	0.650116	0.0310794	0.387571
METBUDRAFT_0369	two-component system, sensor histidine kinase RegB	2519.2	1.10139	0.599514	0.7841	2672.75	1.11298	0.569984	0.820839	4623.55	1.01572	0.882365	0.94101	1377.84	0.959997	0.824144	0.997067
METBUDRAFT_0370	PilZ domain-containing protein	736.98	1.31346	0.166623	0.360776	845.575	1.13137	0.534087	0.799812	1333.43	0.865122	0.195016	0.384505	431.39	0.987963	0.948459	0.997929
METBUDRAFT_0371	two-component system, OmpR family, response regulator	1243.39	0.814606	0.333776	0.547397	1550.94	0.63923	0.0306983	0.155842	3098.97	0.784931	0.0317874	0.111545	709.312	0.717029	0.0817456	0.632783
METBUDRAFT_0373	4a-hydroxytetrahydrobiopterin dehydratase	9472.97	2.02302	0.00044486	0.00451884	11703.7	1.39507	0.0835535	0.302366	14649.2	0.687785	0.000383035	0.00379992	5721.32	1.26	0.213322	0.856925
METBUDRAFT_0374	hypothetical protein	2401.58	0.831176	0.296276	0.508483	2327.75	0.98749	0.946884	0.980853	4704.37	1.18937	0.139114	0.306846	1109.9	0.983497	0.927577	0.997067
METBUDRAFT_0375	hypothetical protein	1504.35	1.5453	0.0233614	0.0947398	1751.83	1.2676	0.222214	0.524059	2523.15	0.825513	0.102755	0.247476	881.629	1.1063	0.58588	0.997067
METBUDRAFT_0376	phosphoenolpyruvate synthase	12124.4	1.65433	0.0282367	0.109192	12921.4	1.6654	0.0183207	0.108556	17144.2	1.00656	0.944546	0.970841	6440.25	1.39147	0.0937294	0.665011
METBUDRAFT_0377	Uncharacterized conserved protein YdiU, UPF0061 family	4331.46	0.795727	0.230397	0.439079	5393.73	0.623255	0.009763	0.0685996	10860.9	0.790603	0.0544775	0.164579	1960.09	0.973596	0.88016	0.997067
METBUDRAFT_0378	peptidyl-prolyl cis-trans isomerase C	37961.5	1.28703	0.241193	0.450156	48424.8	0.913006	0.629144	0.852867	78198.5	0.723324	0.0253681	0.0952369	18184.2	1.36861	0.110222	0.707358
METBUDRAFT_0379	BolA protein	4384.86	1.29525	0.245355	0.455275	4692.56	1.28885	0.226618	0.530485	7354.38	0.997932	0.984619	0.993751	2421.44	1.07436	0.720718	0.997067
METBUDRAFT_0380	hypothetical protein	3085.38	0.951989	0.781233	0.895343	4026.82	0.678986	0.0338555	0.16725	7499.56	0.713394	0.000642994	0.005836	1783.27	0.78788	0.18509	0.830203
METBUDRAFT_0381	intracellular septation protein	4916.13	1.10874	0.554347	0.752961	5193.04	1.13164	0.490417	0.767934	8951.67	1.02599	0.785068	0.885878	3225.43	0.734762	0.0794835	0.62547
METBUDRAFT_0382	hypothetical protein	1614.91	1.05351	0.850526	0.931476	1821.25	0.961573	0.881639	0.958421	3222.11	0.911954	0.528129	0.710982	1114.78	0.714095	0.116622	0.729662
METBUDRAFT_0383	hypothetical protein	3856.41	0.851247	0.358467	0.574141	4289.12	0.794386	0.200128	0.503165	8465.07	0.936238	0.510109	0.696663	1873.6	0.928503	0.67769	0.997067
METBUDRAFT_0384	Methylase involved in ubiquinone/menaquinone biosynthesis	9285.82	0.957496	0.815997	0.916109	9331.97	1.07157	0.710269	0.896603	17449.5	1.1277	0.180902	0.36664	4492.06	1.0384	0.837588	0.997067
METBUDRAFT_0385	glutamate-5-semialdehyde dehydrogenase	12918.5	0.890198	0.558098	0.755398	11796.1	1.19363	0.3596	0.669654	23110.8	1.35562	0.00223942	0.0156886	6039.2	1.02619	0.890054	0.997067
METBUDRAFT_0386	nicotinate-nucleotide adenylyltransferase	3059.1	0.740374	0.107761	0.273166	2769.81	0.984057	0.931233	0.977418	6003.52	1.33756	0.00475854	0.0283775	1499.29	0.810624	0.254059	0.898126
METBUDRAFT_0387	ribosome-associated protein	3308.21	1.01452	0.937563	0.972412	3378.69	1.10338	0.636745	0.856393	6117.76	1.08666	0.585957	0.753018	1676.79	1.01239	0.947161	0.997929
METBUDRAFT_0388	Cys-tRNA(Pro)/Cys-tRNA(Cys) deacylase	3988.96	0.939715	0.728667	0.868254	4048.53	1.03267	0.866981	0.953342	7645.33	1.10096	0.438111	0.633679	1993.68	0.969247	0.862799	0.997067
METBUDRAFT_0389	hypothetical protein	1525.22	0.82305	0.318181	0.531889	1740.68	0.73849	0.118749	0.375277	3485.68	0.898266	0.266783	0.47061	709.016	0.963462	0.841823	0.997067
METBUDRAFT_0390	hypothetical protein	1616.7	1.05522	0.82507	0.921825	1938.97	0.863336	0.521831	0.790382	3440.53	0.810868	0.0338589	0.116409	913.938	0.893969	0.580529	0.997067
METBUDRAFT_0391	Transcription regulator of the Arc/MetJ class	493.867	1.02895	0.916305	0.961185	608.147	0.815057	0.418272	0.718391	1093.59	0.78546	0.0568225	0.168576	267.134	0.937851	0.764352	0.997067
METBUDRAFT_0392	ArsR family transcriptional regulator	1122.63	0.505522	0.000184064	0.00223226	1065.54	0.601075	0.00804657	0.0599146	2705.1	1.18549	0.135832	0.301989	418.558	0.832938	0.320338	0.951284
METBUDRAFT_0393	arsenate reductase	787.812	0.500489	0.000571715	0.00551705	661.782	0.709718	0.0965914	0.333616	1755.72	1.39744	0.0195976	0.0803201	243.397	1.08593	0.672652	0.997067
METBUDRAFT_0394	arsenite transporter, ACR3 family	1161.84	0.594041	0.0068484	0.0389268	1114.05	0.698725	0.0636095	0.255075	2648.58	1.17883	0.156116	0.331571	512.29	0.768019	0.152037	0.781653
METBUDRAFT_0395	Arsenical resistance operon trans-acting repressor ArsD	491.629	1.08235	0.733141	0.869726	488.374	1.24422	0.332068	0.646762	848.362	1.15933	0.210536	0.403878	250.255	1.06058	0.771001	0.997067
METBUDRAFT_0396	arsenite efflux ATP-binding protein ArsA	2992.48	0.830988	0.307083	0.519265	2909.39	0.98162	0.919091	0.974211	5880.04	1.18576	0.109728	0.260281	1430.21	0.931284	0.689179	0.997067
METBUDRAFT_0397	Predicted PurR-regulated permease PerM	1877.8	1.13464	0.546071	0.745595	2172.82	0.975361	0.903778	0.969819	3710.86	0.8606	0.185541	0.373546	1074.75	0.919601	0.658373	0.997067
METBUDRAFT_0398	serine protease, S1-C subfamily, contains C-terminal PDZ domain	1463.84	0.975356	0.892011	0.950196	1743.01	0.805177	0.256752	0.568071	3216.41	0.829004	0.100004	0.243333	751.341	0.959649	0.820449	0.997067
METBUDRAFT_0399	hypothetical protein	1098.64	0.774987	0.207229	0.409955	1400.58	0.588755	0.00639378	0.0503436	2847.6	0.765523	0.0244281	0.0926085	544.935	0.829732	0.322064	0.951389
METBUDRAFT_0400	pyruvate kinase	621.514	1.15733	0.451343	0.666111	707.378	1.02003	0.920004	0.974211	1195.08	0.885037	0.289654	0.494549	328.954	1.05239	0.790336	0.997067
METBUDRAFT_0401	phosphate transport system substrate-binding protein	339.205	1.29403	0.220904	0.426808	358.437	1.32067	0.192428	0.493713	562.035	1.02543	0.846422	0.92327	189.92	1.04958	0.805198	0.997067
METBUDRAFT_0402	phosphate ABC transporter membrane protein 1, PhoT family	328.483	1.02396	0.907976	0.959252	347.983	1.03742	0.859879	0.950098	626.527	1.01634	0.903622	0.952528	165.246	1.03188	0.872783	0.997067
METBUDRAFT_0403	phosphate transport system permease protein	653.82	0.905216	0.626434	0.804549	701.87	0.896727	0.593241	0.833379	1349.42	0.993282	0.954756	0.976606	308.133	1.02732	0.888203	0.997067
METBUDRAFT_0404	phosphate transport system ATP-binding protein	624.736	0.962831	0.86151	0.936762	673.025	0.946149	0.791254	0.91807	1252.6	0.987922	0.926875	0.961152	312.06	0.990362	0.960194	0.999073
METBUDRAFT_0405	phosphate transport system protein	804.752	0.703539	0.0835382	0.228988	766.755	0.845891	0.406097	0.707983	1694.38	1.20507	0.123749	0.28356	367.375	0.856631	0.416437	0.992692
METBUDRAFT_0406	hypothetical protein	2617.29	0.707673	0.0735112	0.209905	2541.54	0.826465	0.322149	0.633844	5575.18	1.17379	0.139844	0.307461	1354.41	0.721661	0.0744778	0.611093
METBUDRAFT_0408	Spermidine synthase	4923.7	0.967428	0.858964	0.93637	4939.62	1.08727	0.650415	0.862992	9182.49	1.13077	0.21426	0.407228	2403.66	1.03241	0.862867	0.997067
METBUDRAFT_0409	Protein-S-isoprenylcysteine O-methyltransferase Ste14	1294.19	1.24145	0.399385	0.614194	1199.94	1.72669	0.015731	0.0968978	1875.94	1.34821	0.0763071	0.205845	1021.96	0.676593	0.0678629	0.579129
METBUDRAFT_0410	hypothetical protein	377.329	1.35827	0.249871	0.460215	371.169	1.64205	0.0488829	0.215206	547.449	1.19123	0.30723	0.512976	327.816	0.635859	0.0317869	0.390841
METBUDRAFT_0411	Sensors of blue-light using FAD	2224.92	1.54695	0.014429	0.0668106	2800	1.08064	0.669519	0.874289	4120.33	0.699007	0.000168609	0.00202236	1415.57	0.965244	0.845804	0.997067
METBUDRAFT_0412	glycolate oxidase iron-sulfur subunit	3682.75	0.665789	0.0388277	0.136898	3234.61	0.916267	0.638012	0.856393	7448.09	1.37352	0.0127852	0.0576897	1599.36	0.871258	0.442973	0.997067
METBUDRAFT_0413	glycolate oxidase FAD binding subunit	2503.5	0.79252	0.203265	0.405951	2427.04	0.937001	0.719581	0.899219	5028.85	1.18665	0.113858	0.267833	1133.81	0.970062	0.865679	0.997067
METBUDRAFT_0414	glycolate oxidase	3439.44	1.12675	0.493517	0.699813	3479.85	1.25755	0.205776	0.510114	5927.46	1.12319	0.249578	0.450364	1687.88	1.17446	0.365855	0.974427
METBUDRAFT_0415	Cupin domain-containing protein	954.65	1.03314	0.863447	0.937166	1294.62	0.686077	0.0454935	0.205065	2328.47	0.666939	0.000247491	0.00268074	530.855	0.890299	0.527263	0.997067
METBUDRAFT_0416	Uncharacterized membrane protein, DUF373 family	4883.2	1.95184	0.00195333	0.0142261	5871.24	1.4489	0.0666886	0.26037	7376.23	0.742295	0.015558	0.0672703	2871.36	1.29778	0.168577	0.805828
METBUDRAFT_0417	hypothetical protein	504.514	1.49096	0.0407706	0.140741	635.274	1.05072	0.800899	0.922721	950.478	0.709652	0.00395269	0.0246811	269.832	1.2644	0.214888	0.858318
METBUDRAFT_0418	Outer membrane protein OmpA	6474.2	1.89123	0.000362289	0.00381876	6545.69	2.21602	8.298e-06	0.000160807	7832.84	1.17912	0.10581	0.253394	3793.18	1.27528	0.169218	0.806543
METBUDRAFT_0419	hypothetical protein	6667.89	1.2543	0.209568	0.412721	7150.41	1.2414	0.227223	0.53102	11485.3	0.99404	0.956797	0.977752	3659.02	1.05852	0.745561	0.997067
METBUDRAFT_0420	uncharacterized hydrophobic domain-containing protein	11130.7	1.81634	0.00741754	0.0412777	13203.4	1.40578	0.112643	0.364316	17193.6	0.771224	0.0226939	0.0884833	6382.75	1.29226	0.186051	0.830767
METBUDRAFT_0421	Small-conductance mechanosensitive channel	1157.4	1.26197	0.207391	0.409955	1380.39	1.0103	0.956926	0.985487	2239.41	0.804247	0.0481677	0.150336	718.318	0.877795	0.487019	0.997067
METBUDRAFT_0422	hypothetical protein	2042.68	1.02466	0.897864	0.95329	2539.58	0.784335	0.208548	0.512405	4579.31	0.76894	0.0229361	0.0888886	1037.23	1.01799	0.924235	0.997067
METBUDRAFT_0423	hypothetical protein	2476.48	1.89304	0.000939271	0.00791299	3148.67	1.24441	0.253032	0.564599	4150.4	0.654727	1.48053e-05	0.000291033	1647.68	1.02124	0.910497	0.997067
METBUDRAFT_0424		4069.03	0.904614	0.589926	0.777896	4207.33	0.958728	0.821561	0.933773	8099.61	1.06544	0.483634	0.673507	1910.5	1.03578	0.847353	0.997067
METBUDRAFT_0425	Metal-dependent hydrolase, endonuclease/exonuclease/phosphatase family	878.846	1.00736	0.970693	0.988488	864.956	1.1796	0.406283	0.707983	1571.7	1.17679	0.145014	0.315758	448.133	0.996813	0.986444	0.99974
METBUDRAFT_0426	Small-conductance mechanosensitive channel	3266.55	1.21858	0.312042	0.525106	3452.7	1.24651	0.220434	0.522347	5623.6	1.0237	0.85819	0.929115	2025.5	0.855993	0.390224	0.989295
METBUDRAFT_0427	hypothetical protein	6309.44	1.80003	0.00343778	0.0230087	7034.34	1.609	0.0147971	0.0934288	9057.57	0.894292	0.247676	0.447885	3716.11	1.22157	0.281733	0.914394
METBUDRAFT_0428	Glycosidases	3071.67	2.13849	0.00139227	0.0109819	3520.76	1.76546	0.0104494	0.0728195	4016.48	0.815506	0.0716266	0.197366	1835.96	1.33247	0.150486	0.779452
METBUDRAFT_0429	gluconokinase	876.971	2.09055	0.00047142	0.00474877	966.347	1.90572	0.00177897	0.0174503	1110.62	0.913401	0.423721	0.621593	535.136	1.25403	0.249899	0.89769
METBUDRAFT_0430	Sugar lactone lactonase YvrE	1195.76	1.686	0.00500061	0.030289	1475.34	1.20581	0.318276	0.631526	2057.32	0.717418	0.00158892	0.011969	729.752	1.09383	0.630628	0.997067
METBUDRAFT_0431	Uncharacterized conserved protein, DUF497 family	722.195	1.10154	0.627046	0.804916	838.906	0.941142	0.757528	0.910949	1457.39	0.858323	0.192084	0.381942	346.861	1.1879	0.369027	0.976363
METBUDRAFT_0432	Predicted DNA binding protein, CopG/RHH family	954.737	1.03452	0.861363	0.936762	1101.64	0.8968	0.56911	0.820137	1975.56	0.871771	0.242316	0.442388	456.258	1.13593	0.494041	0.997067
METBUDRAFT_0433	mRNA-degrading endonuclease (mRNA interferase) YafQ, toxin component of the YafQ-DinJ toxin-antitoxin module	219.96	1.06838	0.798149	0.906297	279.335	0.79972	0.36029	0.669782	493.622	0.749456	0.0487104	0.151631	140.557	0.779312	0.236722	0.883117
METBUDRAFT_0434	RecA-superfamily ATPase, KaiC/GvpD/RAD55 family	522.485	0.879137	0.523703	0.725969	522.361	0.987941	0.951756	0.982676	1024.1	1.12597	0.349151	0.556075	245.193	1.00746	0.969014	0.99974
METBUDRAFT_0435	circadian clock protein KaiB	113.902	0.812623	0.403547	0.618131	112.918	0.916627	0.732935	0.904556	231.822	1.12367	0.482981	0.673273	50.069	1.02372	0.915375	0.997067
METBUDRAFT_0436	PAS domain S-box-containing protein/diguanylate cyclase (GGDEF) domain-containing protein	1004.19	0.81257	0.363615	0.578676	1031.68	0.865603	0.514441	0.785091	2106.81	1.07064	0.556988	0.730605	412.697	1.14644	0.496387	0.997067
METBUDRAFT_0437	glucose 1-dehydrogenase	444.809	1.42962	0.0873282	0.236543	455.715	1.57023	0.0312296	0.157198	664.621	1.10504	0.42926	0.625658	235.312	1.24454	0.263431	0.902187
METBUDRAFT_0438	hypothetical protein	350.488	1.12039	0.569497	0.765216	363.498	1.18441	0.412624	0.71302	621.208	1.06199	0.634165	0.787698	179.889	1.07659	0.706038	0.997067
METBUDRAFT_0439	two-component system, OmpR family, copper resistance phosphate regulon response regulator CusR	511.517	0.792659	0.236037	0.446421	529.272	0.835788	0.36897	0.674492	1089.84	1.05715	0.632313	0.7871	258.178	0.832316	0.352645	0.970585
METBUDRAFT_0440	two-component system, OmpR family, sensor kinase	962.879	0.867294	0.496862	0.702523	1010.74	0.893008	0.578243	0.826092	1989.35	1.03372	0.770849	0.877487	486.494	0.892682	0.562986	0.997067
METBUDRAFT_0441	Hemolysins and related proteins containing CBS domains	1716.8	1.22547	0.267185	0.479894	1998.96	1.02901	0.877846	0.957525	3284.63	0.844337	0.134991	0.301011	1035.57	0.894335	0.537055	0.997067
METBUDRAFT_0442	Predicted ferric reductase	2154.32	1.32883	0.115785	0.288005	2525.6	1.09229	0.635855	0.855873	3976.66	0.825697	0.0690865	0.192481	1261.93	0.992313	0.965746	0.999466
METBUDRAFT_0443	xanthine dehydrogenase accessory factor	2351.25	0.658881	0.0587253	0.180165	2429.13	0.691437	0.0828747	0.301297	5466.17	1.05759	0.556579	0.730605	979.596	0.91516	0.651809	0.997067
METBUDRAFT_0444	hypothetical protein	1265.81	0.667317	0.0641177	0.191942	1121.01	0.899808	0.623157	0.849509	2585.74	1.36417	0.00452923	0.0272395	554.357	0.865181	0.465493	0.997067
METBUDRAFT_0445	hypothetical protein	456.193	1.12313	0.587494	0.776847	478.895	1.16113	0.483674	0.763561	817.808	1.0379	0.755247	0.870942	231.827	1.09337	0.660393	0.997067
METBUDRAFT_0446	xanthine dehydrogenase large subunit	5400.78	0.742066	0.0896777	0.239932	5185.94	0.889121	0.517745	0.788132	11112	1.20399	0.0566048	0.168308	2246.35	1.0454	0.808172	0.997067
METBUDRAFT_0447	xanthine dehydrogenase small subunit	2217.07	0.894383	0.53764	0.739351	2165.3	1.05421	0.772225	0.914431	4208.01	1.18461	0.106813	0.254505	999.027	1.09682	0.620091	0.997067
METBUDRAFT_0448	Adenine deaminase	4984.03	0.68913	0.0330879	0.122085	4911.06	0.785684	0.180349	0.478974	10850.6	1.1453	0.147197	0.31904	2044.78	0.991964	0.963773	0.999466
METBUDRAFT_0449	Small-conductance mechanosensitive channel	2365.26	1.08264	0.721642	0.863067	2744.33	0.928623	0.73362	0.904556	4804.45	0.861857	0.245328	0.445155	1167.19	1.1173	0.568677	0.997067
METBUDRAFT_0450	rare lipoprotein A	3148.8	0.953617	0.828888	0.922334	3699.37	0.810655	0.320227	0.631526	6906.81	0.848035	0.0949776	0.235558	2279.29	0.60281	0.00907177	0.161691
METBUDRAFT_0451	His Kinase A (phospho-acceptor) domain-containing protein	2545.73	1.0859	0.642686	0.814759	3210.42	0.803313	0.237285	0.54464	5637.14	0.742923	0.006375	0.0351964	1590.78	0.778961	0.167899	0.805828
METBUDRAFT_0452	Uncharacterized 2Fe-2 and 4Fe-4S clusters-containing protein, contains DUF4445 domain	3283.37	1.01375	0.938412	0.972412	3430.32	1.05633	0.762615	0.911673	6212.35	1.04715	0.637568	0.789617	1574.37	1.11203	0.54933	0.997067
METBUDRAFT_0453	Methanogenic corrinoid protein MtbC1	1779.02	1.22888	0.335348	0.548782	1888.11	1.24248	0.292664	0.608924	3056.03	1.01564	0.874201	0.938538	995.606	1.0116	0.952377	0.997929
METBUDRAFT_0454	uroporphyrinogen decarboxylase	2399.54	1.24067	0.333145	0.546785	2456.51	1.35569	0.150123	0.432215	3929.11	1.09931	0.360589	0.56603	1273.84	1.10997	0.592127	0.997067
METBUDRAFT_0455	Protein of unknown function (DUF1638)	1210.41	1.22648	0.295224	0.507333	1282.84	1.24449	0.255139	0.567509	2082.48	1.01889	0.882572	0.94101	612.229	1.1966	0.329692	0.956602
METBUDRAFT_0456	Signal transduction histidine kinase	5662.91	1.03825	0.855655	0.933962	5989.21	1.05794	0.777593	0.914654	10697.9	1.023	0.815777	0.903912	2865.83	1.03528	0.854441	0.997067
METBUDRAFT_0457	PAS domain S-box-containing protein/diguanylate cyclase (GGDEF) domain-containing protein	5465.19	1.00007	0.999697	0.999784	6049.87	0.936684	0.73508	0.904556	11034.5	0.938477	0.48552	0.675686	2772.58	0.99877	0.99467	0.99974
METBUDRAFT_0458	hypothetical protein	975.98	0.926335	0.696632	0.850285	1004.02	0.990666	0.962711	0.988101	1910.23	1.07259	0.54862	0.726361	502.886	0.915971	0.649338	0.997067
METBUDRAFT_0459	adenosylmethionine-8-amino-7-oxononanoate aminotransferase	3635.07	0.982364	0.922227	0.964714	3580.05	1.14811	0.456574	0.744894	6599.41	1.1763	0.0989228	0.241803	1929.99	0.91765	0.646238	0.997067
METBUDRAFT_0460	serine protease Do	7630.03	1.33264	0.225237	0.432545	7576.08	1.57158	0.0417727	0.193585	11461.8	1.19128	0.0770291	0.206611	4673.42	0.942052	0.767226	0.997067
METBUDRAFT_0461	hypothetical protein	2780.71	1.24809	0.20541	0.408128	3049.49	1.17789	0.362817	0.671519	4930.64	0.94839	0.57504	0.744396	1720.16	0.870625	0.438138	0.997067
METBUDRAFT_0462	hypothetical protein	2279.33	1.15295	0.489296	0.695996	2729.44	0.927789	0.707467	0.89493	4636.65	0.803173	0.0224804	0.0879739	1122.8	1.186	0.367772	0.976363
METBUDRAFT_0463	sulfane dehydrogenase subunit SoxC	5778.9	1.05625	0.760776	0.884721	6237.55	1.0332	0.856302	0.948308	11052.6	0.982413	0.855043	0.927808	2780.26	1.14827	0.435445	0.997067
METBUDRAFT_0464	cytochrome c	3333.51	1.2388	0.240595	0.450156	3835.87	1.06419	0.739012	0.905733	6260.18	0.862328	0.15009	0.32302	1702.43	1.18731	0.338931	0.961072
METBUDRAFT_0465	two-component system, chemotaxis family, response regulator CheY	5341.04	1.09024	0.621446	0.801293	5728.42	1.07937	0.668026	0.873742	9974.74	0.994594	0.953924	0.976084	2768.33	1.03807	0.831562	0.997067
METBUDRAFT_0466	formaldehyde-activating enzyme	30351.8	1.18583	0.441327	0.654972	36264	0.957275	0.831464	0.939993	60650.5	0.809374	0.0779056	0.207651	15177	1.1853	0.373179	0.976363
METBUDRAFT_0467	Wyosine [tRNA(Phe)-imidazoG37] synthetase, radical SAM superfamily	2358.28	1.78961	0.012023	0.0587992	2721.62	1.48554	0.0784008	0.290596	3522.93	0.828485	0.129699	0.29294	1445.15	1.13928	0.512455	0.997067
METBUDRAFT_0468	hypothetical protein	8653.13	5.93897	8.90818e-10	5.25335e-08	10281.2	3.32585	7.81022e-06	0.000152049	5382.05	0.493475	4.08538e-12	3.77098e-10	5509.55	1.80652	0.00714934	0.135083
METBUDRAFT_0469	tRNA(Ile)-lysidine synthase	3115.45	1.00682	0.972521	0.989297	3133.58	1.12973	0.530762	0.797365	5694.57	1.12999	0.195898	0.385264	1608.82	0.97669	0.898611	0.997067
METBUDRAFT_0470	CTP synthase	17525.3	0.788626	0.181141	0.378693	17268.4	0.907159	0.624648	0.850516	35799	1.14167	0.36049	0.56603	7973.03	0.961695	0.840826	0.997067
METBUDRAFT_0471	2-dehydro-3-deoxyphosphooctonate aldolase (KDO 8-P synthase)	13483.8	0.627956	0.011659	0.057496	10959.7	0.987965	0.946914	0.980853	26394	1.57796	3.46276e-05	0.000576972	5284.19	0.967643	0.863284	0.997067
METBUDRAFT_0472	enolase	64106.5	0.799782	0.299358	0.511087	60516.7	0.98557	0.943667	0.980724	125724	1.24826	0.029399	0.105242	25874.1	1.17226	0.411804	0.991239
METBUDRAFT_0473	cell division protein FtsB	7950.49	0.901132	0.573247	0.768796	7534.97	1.12605	0.525983	0.794051	14617.4	1.2492	0.0751687	0.20407	3125.4	1.42937	0.0492686	0.497613
METBUDRAFT_0474	2-C-methyl-D-erythritol 4-phosphate cytidylyltransferase	5595.81	0.711468	0.0650213	0.193465	5390	0.842346	0.336543	0.65189	11796.8	1.18858	0.131684	0.295836	2167.36	1.12698	0.507792	0.997067
METBUDRAFT_0475	2-C-methyl-D-erythritol 2,4-cyclodiphosphate synthase	2807.65	0.795145	0.250494	0.460594	2829.76	0.874466	0.475998	0.760675	5838.93	1.10577	0.411349	0.611551	1183.92	1.09059	0.636796	0.997067
METBUDRAFT_0476	tRNA pseudouridine13 synthase	2808.65	0.598734	0.0212773	0.0887994	2646.19	0.719313	0.123549	0.385828	6337.91	1.21884	0.0437901	0.139953	1039.48	0.987361	0.948179	0.997929
METBUDRAFT_0477	undecaprenyl-diphosphatase	3917.02	0.541576	0.000442609	0.00450676	3224.68	0.812364	0.250685	0.562453	8279.75	1.509	1.75421e-05	0.000328122	1339.16	1.02899	0.871968	0.997067
METBUDRAFT_0478	DNA-nicking endonuclease, Smr domain	1363.51	0.869484	0.470864	0.680262	1583.72	0.755984	0.152767	0.436889	3087.6	0.87144	0.223377	0.41865	661.802	0.947095	0.768654	0.997067
METBUDRAFT_0479	5'-nucleotidase /3'-nucleotidase	3693.09	1.03121	0.867529	0.939042	3769.64	1.12551	0.524488	0.792991	6759.67	1.09603	0.400348	0.601301	2166.04	0.82036	0.272177	0.905299
METBUDRAFT_0480	protein-L-isoaspartate(D-aspartate) O-methyltransferase	3762.24	1.1282	0.560811	0.757863	3890.67	1.201	0.363988	0.672089	6620.6	1.07009	0.547072	0.72567	1874.26	1.13756	0.509404	0.997067
METBUDRAFT_0481	membrane protein YqaA, SNARE-associated domain	2442.74	1.13076	0.505764	0.708971	2546.94	1.18594	0.3603	0.669782	4335.31	1.05283	0.663464	0.807183	1281.95	1.0456	0.81876	0.997067
METBUDRAFT_0482	ribose-5-phosphate isomerase	6900.98	1.09158	0.650479	0.819079	6624.45	1.35692	0.127647	0.394156	11459.2	1.23521	0.148552	0.32083	3465.31	1.09327	0.638613	0.997067
METBUDRAFT_0483	(2Fe-2S) ferredoxin	4309.57	1.07011	0.713222	0.858373	4188.72	1.29771	0.149899	0.431887	7339.08	1.21539	0.0857399	0.219838	2287.3	0.983039	0.922955	0.997067
METBUDRAFT_0484	Superfamily II DNA and RNA helicase	4521.12	0.822642	0.282413	0.495518	5064.61	0.760196	0.138974	0.412451	10149.2	0.925842	0.426305	0.623524	2181.82	0.909245	0.595095	0.997067
METBUDRAFT_0485	hypothetical protein	2800.79	1.03615	0.849716	0.931309	3025.48	1.0123	0.947756	0.981043	5416.24	0.981359	0.858971	0.929115	1398.64	1.05703	0.759862	0.997067
METBUDRAFT_0486	Membrane associated serine protease, rhomboid family	1539.24	1.60669	0.0123081	0.0596576	1919.08	1.13644	0.501997	0.773446	2755.32	0.709708	0.00130465	0.0102395	913.103	1.11255	0.56508	0.997067
METBUDRAFT_0487	hypothetical protein	11131.4	0.576794	0.0194826	0.0833061	12658	0.52636	0.00384883	0.0335803	29564.6	0.917595	0.374247	0.578258	5652.21	0.632358	0.0229803	0.319614
METBUDRAFT_0488	excinuclease ABC subunit A	5734.83	1.04505	0.815647	0.9161	6815.45	0.859233	0.418767	0.718952	12169.7	0.824377	0.0577048	0.169913	2977.29	0.999067	0.995884	0.99974
METBUDRAFT_0489	Uncharacterized membrane protein	7693.21	1.1936	0.332136	0.546396	9569.53	0.891863	0.530275	0.797198	16044.6	0.747655	0.00269458	0.0181606	4183.78	1.03274	0.856222	0.997067
METBUDRAFT_0490	hypothetical protein	2867.95	1.25723	0.272415	0.484978	3746.05	0.862039	0.4774	0.761399	6136.01	0.687772	0.00213444	0.0151553	1648.64	0.986368	0.942809	0.997929
METBUDRAFT_0491	phosphoribosylanthranilate isomerase	8304.89	0.580598	0.0261724	0.102801	7447.61	0.743594	0.197515	0.501347	18413.9	1.31511	0.00434256	0.0264162	3495.87	0.795952	0.264021	0.902187
METBUDRAFT_0492	tryptophan synthase beta chain	27630.7	0.82201	0.325552	0.539116	26686.7	0.977942	0.90843	0.972107	54384.6	1.1993	0.0768431	0.206504	12163.3	1.04745	0.810472	0.997067
METBUDRAFT_0493	tryptophan synthase, alpha chain	17729.4	0.821106	0.30277	0.513813	17492.3	0.941134	0.746292	0.90576	35558.3	1.15027	0.225412	0.421072	7896.06	1.02897	0.880736	0.997067
METBUDRAFT_0494	acetyl-CoA carboxylase carboxyl transferase subunit beta	23767.2	0.849622	0.398604	0.613781	23352	0.98336	0.928782	0.977418	46657.4	1.16546	0.129476	0.292829	10793.1	1.03032	0.872054	0.997067
METBUDRAFT_0495	dihydrofolate synthase / folylpolyglutamate synthase	14851.5	0.690118	0.0875948	0.236677	15799.8	0.692968	0.0779633	0.289988	34631.9	1.01041	0.913962	0.957484	6188.26	0.95832	0.827168	0.997067
METBUDRAFT_0496	Cell division protein DedD (protein involved in septation)	11338.1	0.843811	0.374878	0.590729	12189.8	0.832232	0.312547	0.626274	24256.1	0.992401	0.950605	0.973734	5118.04	1.03444	0.851654	0.997067
METBUDRAFT_0497	membrane protein required for colicin V production	4333.95	0.697353	0.0392493	0.137957	4549.91	0.7175	0.0649811	0.257622	9894.66	1.0318	0.751554	0.868326	1734.1	1.04687	0.795556	0.997067
METBUDRAFT_0498	amidophosphoribosyltransferase	23908.2	0.813092	0.232234	0.441921	24559.9	0.869193	0.429069	0.72739	49891.5	1.07435	0.413076	0.613068	10236.5	1.09456	0.606904	0.997067
METBUDRAFT_0499	O-succinylhomoserine sulfhydrylase	13472.1	0.952483	0.794177	0.903387	14879.5	0.895918	0.542797	0.804059	27829.5	0.945493	0.618149	0.776186	6437.4	1.05462	0.772877	0.997067
METBUDRAFT_0500	mxaD protein	44817.7	0.673737	0.021107	0.088296	49191.8	0.646956	0.0143865	0.0914814	107682	0.961737	0.683331	0.82077	23538.1	0.679251	0.0308028	0.385443
METBUDRAFT_0501	40-residue YVTN family beta-propeller repeat-containing protein	13463.7	0.893429	0.532319	0.73465	13968	0.940628	0.733976	0.904556	27046.3	1.05707	0.594975	0.759791	7159.91	0.845426	0.35643	0.974211
METBUDRAFT_0503	NhaP-type Na+/H+ or K+/H+ antiporter	10529.2	0.599848	0.00407011	0.0261844	12068.8	0.542994	0.000917063	0.0100113	27439.8	0.905147	0.328658	0.535078	4153.76	0.913256	0.608353	0.997067
METBUDRAFT_0505	probable FeS assembly SUF system protein SufT	3317.49	0.794727	0.190706	0.390928	6103.81	0.365185	1.8668e-08	6.38928e-07	11906.8	0.454449	3.93277e-18	6.42252e-16	1513.1	0.96276	0.831622	0.997067
METBUDRAFT_0506	NAD(P)-dependent dehydrogenase, short-chain alcohol dehydrogenase family	3015.3	0.614595	0.00670193	0.038351	6208.09	0.263678	7.26623e-13	4.05762e-11	12795	0.433265	1.30342e-12	1.25781e-10	1286.08	0.833857	0.318521	0.950855
METBUDRAFT_0507	phosphoglycolate phosphatase	3355.27	0.768739	0.134088	0.315188	6024.59	0.368073	4.27693e-08	1.3856e-06	11883.5	0.47765	7.47488e-13	7.55675e-11	1483.08	0.981049	0.917528	0.997067
METBUDRAFT_0508	3-demethylubiquinone-9 3-methyltransferase	5733.93	0.842245	0.360935	0.575773	9036.52	0.468503	4.80575e-05	0.000799828	17497.7	0.550956	5.02772e-11	4.02786e-09	2685.2	0.973808	0.886251	0.997067
METBUDRAFT_0509	Cytosine/adenosine deaminase	5198.82	0.894333	0.540989	0.741458	5838.2	0.818842	0.274844	0.589684	11253	0.919066	0.400668	0.601569	2312.53	1.12331	0.521317	0.997067
METBUDRAFT_0510	methylthioribose-1-phosphate isomerase	3741.86	0.584902	0.0228603	0.093242	3398.36	0.736328	0.173981	0.46985	8331.98	1.27928	0.0384393	0.128312	1485.57	0.869501	0.494047	0.997067
METBUDRAFT_0511	CysZ protein	2801.34	0.891343	0.569835	0.765428	2683.85	1.08508	0.685394	0.884293	5238.88	1.22551	0.0753441	0.204416	1312.92	1.02238	0.908524	0.997067
METBUDRAFT_0513	glutathione S-transferase	1139.88	1.26437	0.232983	0.442814	1384.14	0.980027	0.915538	0.97381	2245.9	0.780436	0.0377218	0.126952	576.211	1.23016	0.260934	0.902166
METBUDRAFT_0514	Uncharacterized conserved protein, DUF433 family	1813.69	1.17499	0.379784	0.595341	1857.17	1.28135	0.176633	0.47445	3086.13	1.09508	0.431674	0.628132	882.516	1.23558	0.248451	0.895614
METBUDRAFT_0515	Predicted nuclease, contains PIN domain, potential toxin-antitoxin system component	2038.7	0.939093	0.728674	0.868254	2895.39	0.592238	0.00539409	0.0442796	5411.27	0.638889	0.000320276	0.00329272	972.145	1.04545	0.806696	0.997067
METBUDRAFT_0516	mRNA interferase MazF	678.792	0.910802	0.698407	0.850915	1404.89	0.362449	6.22539e-06	0.000127636	2630.53	0.385552	2.09802e-18	3.56327e-16	412.477	0.734458	0.132733	0.751772
METBUDRAFT_0517	Ribonuclease BN, tRNA processing enzyme	1746.84	1.23662	0.234832	0.445183	4146.56	0.358091	2.74864e-08	9.04281e-07	7171.63	0.292897	1.68972e-27	5.97878e-25	1038.39	0.920074	0.645211	0.997067
METBUDRAFT_0518	polyhydroxybutyrate depolymerase	2301.21	1.35021	0.128016	0.307007	7290.32	0.268309	7.13117e-12	3.78309e-10	12557.2	0.214858	9.85288e-28	3.80321e-25	1401.77	0.945916	0.758035	0.997067
METBUDRAFT_0519	hypothetical protein	4100.01	1.56404	0.0562188	0.174543	11139.5	0.358114	1.87294e-06	4.44064e-05	18339.8	0.230186	2.69891e-29	1.14596e-26	2312.48	1.19943	0.353947	0.970585
METBUDRAFT_0520	conserved hypothetical protein	2258.41	1.32467	0.171201	0.366021	5452.54	0.371181	7.25675e-07	1.81163e-05	9265.64	0.287769	8.80816e-22	1.96839e-19	1376.21	0.935716	0.72343	0.997067
METBUDRAFT_0521	DNA-binding transcriptional regulator, LysR family	2112.4	1.45787	0.0648522	0.193373	2326.48	1.35657	0.129851	0.398184	3416.06	0.934495	0.532949	0.713981	1153.82	1.19967	0.33361	0.959439
METBUDRAFT_0522	peptide deformylase	3194.41	1.72952	0.00169918	0.0127981	3924.48	1.23935	0.238973	0.547921	5403.17	0.722238	0.00223119	0.0156589	1839.25	1.23595	0.233105	0.883117
METBUDRAFT_0523	Protein of unknown function (DUF1353)	906.165	1.95294	0.00181192	0.0134266	1002.34	1.77139	0.00658785	0.0515846	1209.52	0.91183	0.467892	0.661515	536.01	1.27501	0.213284	0.856925
METBUDRAFT_0524	hypothetical protein	339.314	0.890427	0.581139	0.773516	327.813	1.06492	0.7718	0.914431	640.445	1.19632	0.178906	0.363984	175.493	0.882827	0.52676	0.997067
METBUDRAFT_0525	monofunctional biosynthetic peptidoglycan transglycosylase	2168.6	0.977546	0.906864	0.958563	2521.8	0.841297	0.377853	0.682737	4650.42	0.862373	0.175094	0.360153	1174.82	0.885744	0.510201	0.997067
METBUDRAFT_0526	Cytochrome c553	11907.8	0.845072	0.391763	0.606425	12508.6	0.867017	0.441451	0.735511	24927.8	1.03219	0.796117	0.892598	5632.23	0.960454	0.826493	0.997067
METBUDRAFT_0527	Ubiquinone/menaquinone biosynthesis C-methylase UbiE	731.163	0.752012	0.167691	0.361612	835.389	0.675654	0.0536731	0.229395	1742.18	0.901245	0.326605	0.532962	372.667	0.78045	0.195495	0.846214
METBUDRAFT_0528	putative protein-disulfide isomerase	656.853	0.808837	0.28567	0.498944	688.524	0.8346	0.366543	0.673132	1402.56	1.03521	0.761523	0.873055	319.179	0.887737	0.529558	0.997067
METBUDRAFT_0529	Uncharacterized protein conserved in bacteria	1957.86	0.983828	0.931924	0.969366	2192.39	0.901605	0.58504	0.829572	4033.17	0.919597	0.393456	0.59433	1156.2	0.785394	0.185884	0.830767
METBUDRAFT_0530	D-alanyl-D-alanine carboxypeptidase / D-alanyl-D-alanine-endopeptidase (penicillin-binding protein 4)	1165.38	1.26867	0.195039	0.397362	1537.07	0.847659	0.404405	0.707168	2515.82	0.680801	0.00424229	0.0259924	726.618	0.872621	0.45443	0.997067
METBUDRAFT_0531	L-serine dehydratase	3652.63	1.45627	0.0366516	0.130995	4310.12	1.16773	0.395458	0.699302	6459.46	0.803609	0.0196969	0.0805828	2008.89	1.18449	0.342389	0.96314
METBUDRAFT_0532	Beta-barrel assembly machine subunit BamD	6087.2	1.25726	0.386073	0.601358	7344.2	1.00568	0.981699	0.996477	11817.2	0.784111	0.0137855	0.0614845	3460.75	1.01366	0.948502	0.997929
METBUDRAFT_0533	23S rRNA pseudouridine1911/1915/1917 synthase	6202.87	0.389681	1.14593e-06	3.00348e-05	4231.09	0.729466	0.0793998	0.29302	13367.4	1.86315	7.03576e-07	2.21288e-05	1857.15	0.858936	0.429515	0.997067
METBUDRAFT_0534	conserved hypothetical protein	3640.48	0.450317	4.5978e-05	0.000725374	2968.91	0.655993	0.0212299	0.120777	8287.42	1.45785	0.00281163	0.0186243	1188.19	0.890732	0.554546	0.997067
METBUDRAFT_0535	zinc and cadmium transporter	3978.45	0.629009	0.0250056	0.0996	3105.9	1.05767	0.773342	0.914481	7579.91	1.68208	2.8067e-05	0.000478604	1618.65	0.908296	0.614471	0.997067
METBUDRAFT_0536	phosphoglucomutase	24121.1	2.44949	0.000158828	0.00198934	27695.8	1.97157	0.00239224	0.0227129	28749.1	0.791972	0.0204216	0.0824242	13617.1	1.62724	0.0148245	0.233775
METBUDRAFT_0537	Uncharacterized protein conserved in bacteria	30951.8	0.923098	0.647394	0.817619	33677.2	0.891996	0.520795	0.789941	63994.8	0.969787	0.750494	0.867574	16711.9	0.848151	0.358438	0.974427
METBUDRAFT_0538	murein lipoprotein	209760	1.04351	0.82287	0.920175	223870	1.04435	0.823272	0.934466	398887	1.00513	0.965453	0.982342	130969	0.76036	0.136555	0.762192
METBUDRAFT_0539	L,D-transpeptidase ErfK/SrfK	7935.15	1.62577	0.0179868	0.0785719	9444.55	1.26673	0.234169	0.539529	13247.8	0.774911	0.00470077	0.0280724	4926.45	1.04338	0.82207	0.997067
METBUDRAFT_0540	recombination associated protein RdgC	6348.87	0.747881	0.100904	0.26044	6432.01	0.816876	0.263069	0.574234	13626.4	1.09694	0.338635	0.545879	3313.69	0.745699	0.0976644	0.677542
METBUDRAFT_0541	G/U mismatch-specific uracil-DNA glycosylase	2305.17	1.28781	0.23856	0.448744	2740.96	1.04136	0.845178	0.945851	4380.84	0.80455	0.0243577	0.0924807	1277.49	1.06513	0.742056	0.997067
METBUDRAFT_0542	hypothetical protein	751.481	2.13114	4.97206e-05	0.00077331	940.851	1.40312	0.0748262	0.282278	1154.71	0.664381	0.000327332	0.00334904	475.891	1.18651	0.359036	0.974427
METBUDRAFT_0543	ribosome-associated protein	4342.18	1.42201	0.045982	0.151466	5216.05	1.10399	0.587178	0.830384	7954.27	0.779964	0.0150295	0.0657212	2511.73	1.06415	0.726472	0.997067
METBUDRAFT_0544	DNA polymerase-4	6228.21	1.08021	0.714155	0.859126	6980.55	0.98736	0.94973	0.981889	12217.7	0.914966	0.395051	0.595662	3468.34	0.922207	0.667336	0.997067
METBUDRAFT_0545	protein of unknown function (DUF4389)	3242.04	1.41605	0.074797	0.212433	3851.83	1.12639	0.537061	0.800573	5857.71	0.796384	0.0272273	0.100266	1853.66	1.0842	0.661342	0.997067
METBUDRAFT_0546	hypothetical protein	12504.6	1.31024	0.124758	0.301971	15339.6	0.988335	0.94881	0.981416	24512.8	0.761258	0.0173242	0.0732655	7124.99	1.02694	0.880099	0.997067
METBUDRAFT_0547	integrase/recombinase XerC	1660.14	0.976462	0.903291	0.95649	2016.02	0.780698	0.190191	0.492561	3719.05	0.805341	0.0726456	0.199136	826.738	1.00768	0.967605	0.999466
METBUDRAFT_0548	hypothetical protein	2447.87	0.918919	0.70438	0.853897	2850.51	0.791035	0.253524	0.565119	5424.4	0.86798	0.266991	0.470782	1066.09	1.18582	0.375448	0.978089
METBUDRAFT_0549	diaminopimelate epimerase	2709.43	0.68858	0.0436285	0.146648	3050.68	0.634287	0.0133111	0.0869114	6602.66	0.92457	0.439987	0.634921	1218.9	0.858857	0.406894	0.989295
METBUDRAFT_0550	diaminopimelate decarboxylase	8283.51	0.705028	0.0787702	0.219894	8332.82	0.7737	0.184814	0.485966	18217.5	1.10669	0.28717	0.493653	3676.55	0.893483	0.545271	0.997067
METBUDRAFT_0551	lipoprotein-attachment site-containing protein	559.394	0.786502	0.300746	0.511904	635.632	0.710859	0.124715	0.388141	1303.93	0.908516	0.433714	0.630236	295.215	0.77756	0.209681	0.856414
METBUDRAFT_0552	TRAP transporter, DctM subunit	3209.01	0.5577	0.00114276	0.00931316	2854.64	0.738136	0.10456	0.349962	7087.83	1.32186	0.014124	0.0626652	1446.3	0.702149	0.0475228	0.492889
METBUDRAFT_0553	TRAP-type mannitol/chloroaromatic compound transport system, small permease component	1256.25	0.461397	7.48334e-05	0.00107346	1053.16	0.65091	0.0299076	0.153697	2886.17	1.41891	0.000897306	0.00761992	509.736	0.675603	0.0358451	0.42183
METBUDRAFT_0554	membrane-bound lytic murein transglycosylase D	9294.74	1.72221	0.00346327	0.0230848	9815.12	1.76672	0.0023493	0.0224054	12799.3	1.03259	0.784601	0.885878	5383.9	1.22113	0.265338	0.903951
METBUDRAFT_0555	hypothetical protein	4550.2	1.05152	0.77408	0.891683	4958.12	1.01029	0.954424	0.984344	8809.7	0.964718	0.691283	0.827046	2416.17	0.968049	0.856652	0.997067
METBUDRAFT_0556	HEPN domain-containing protein	1836.97	1.09578	0.633963	0.810053	1871.37	1.20194	0.347434	0.662703	3239.4	1.10088	0.446399	0.641859	990.318	0.978797	0.909473	0.997067
METBUDRAFT_0557	Predicted nucleotidyltransferases	748.511	1.22907	0.30862	0.521033	875.938	1.02454	0.902424	0.969101	1435.27	0.837436	0.135051	0.301011	434.736	0.95356	0.800415	0.997067
METBUDRAFT_0558	Membrane proteins related to metalloendopeptidases	5153.93	1.33736	0.120875	0.295303	5138.52	1.56829	0.0136647	0.0881352	7825.47	1.17193	0.205306	0.398186	2878.82	1.08092	0.659856	0.997067
METBUDRAFT_0559	putative transposase	1119.13	2.87421	1.20831e-07	4.17113e-06	1285.46	2.23824	2.66846e-05	0.000464137	1220.8	0.788682	0.103556	0.249122	753.525	1.25427	0.219651	0.862456
METBUDRAFT_0560	hypothetical protein	18322.6	2.38137	0.000864639	0.00749236	18615.6	3.01499	4.87522e-08	1.53262e-06	17429	1.16848	0.395716	0.595832	11200.5	1.40204	0.0766731	0.619055
METBUDRAFT_0561	hypothetical protein	9122.42	2.08456	0.000209093	0.00246614	9685.21	2.12622	5.55624e-05	0.000896604	10980.8	1.01894	0.87318	0.938138	5586.82	1.25538	0.207497	0.856414
METBUDRAFT_0562	type IV pilus assembly protein PilW	4610.86	1.91821	0.0031507	0.0213363	5188.75	1.6825	0.00856095	0.0624273	6374.9	0.874409	0.334893	0.541979	2805.16	1.20933	0.311881	0.948301
METBUDRAFT_0563	type IV fimbrial biogenesis protein FimT	2404.29	2.34105	3.47253e-05	0.000575951	2590.28	2.30149	5.56168e-06	0.00011685	2704.81	0.974499	0.855686	0.928036	1612.68	1.13928	0.482816	0.997067
METBUDRAFT_0564	type IV fimbrial biogenesis protein FimT	3819.2	1.78172	0.0190949	0.081896	4556.55	1.37693	0.160805	0.45061	5961.4	0.764046	0.0293593	0.105242	2187.18	1.27318	0.240087	0.884071
METBUDRAFT_0565	type IV pilus assembly protein PilE	2069.75	0.84702	0.359883	0.575044	1952.29	1.06133	0.744674	0.90576	3917.62	1.25948	0.0269074	0.099347	1120.33	0.786682	0.178635	0.821261
METBUDRAFT_0566	Predicted nuclease of the RNAse H fold, HicB family	459.869	0.875877	0.538714	0.739535	501.924	0.843556	0.42791	0.72671	980.162	0.968586	0.796981	0.892598	257.834	0.781472	0.210944	0.856414
METBUDRAFT_0567	Predicted RNA binding protein YcfA, dsRBD-like fold, HicA-like mRNA interferase family	97.9445	0.89241	0.65506	0.82071	70.5698	1.94611	0.0193916	0.112892	141.03	2.03214	0.000207737	0.00237111	53.4957	0.840249	0.426091	0.993137
METBUDRAFT_0568	hypothetical protein	220.431	1.29618	0.313646	0.527004	143.568	10.0923	5.40066e-17	3.95179e-15	199.186	6.79003	1.78151e-25	5.04287e-23	122.088	1.0728	0.741725	0.997067
METBUDRAFT_0569	hypothetical protein	0	#VALUE!	NA	NA	0	#VALUE!	NA	NA	0	#VALUE!	NA	NA	0	#VALUE!	NA	NA
METBUDRAFT_0570	hypothetical protein	0	#VALUE!	NA	NA	0	#VALUE!	NA	NA	0	#VALUE!	NA	NA	0	#VALUE!	NA	NA
METBUDRAFT_0571	hypothetical protein	0	#VALUE!	NA	NA	0	#VALUE!	NA	NA	0	#VALUE!	NA	NA	0	#VALUE!	NA	NA
METBUDRAFT_0574	hypothetical protein	0	#VALUE!	NA	NA	0	#VALUE!	NA	NA	0	#VALUE!	NA	NA	0	#VALUE!	NA	NA
METBUDRAFT_0575	Cellulose biosynthesis protein BcsQ	3558.17	2.82251	2.08832e-08	8.95656e-07	4243.92	1.9545	0.000407159	0.00511237	4255.81	0.701191	0.00220105	0.0154729	2467.72	1.17093	0.394477	0.989295
METBUDRAFT_0576	CHAD domain-containing protein	6478.9	1.78647	0.000997294	0.00831927	8096.29	1.2283	0.251582	0.562453	11002.2	0.689682	0.000154417	0.00189264	4171.84	1.03682	0.837796	0.997067
METBUDRAFT_0577	phosphohistidine phosphatase	2151.63	1.23394	0.234793	0.445183	2264.4	1.26965	0.194609	0.496349	3666.46	1.0354	0.747263	0.865724	1185.64	1.03629	0.843628	0.997067
METBUDRAFT_0578	phosphate transport system substrate-binding protein	2296.36	0.974987	0.903381	0.95649	2453.36	0.971927	0.883974	0.959485	4536.76	1.00146	0.990497	0.996412	1184.56	0.952893	0.800045	0.997067
METBUDRAFT_0579	phosphate transport system permease protein	3436.04	0.928505	0.69361	0.847502	3561.8	0.979202	0.908241	0.972107	6761.47	1.05753	0.652474	0.800464	1793.61	0.895049	0.529782	0.997067
METBUDRAFT_0580	phosphate transport system permease protein	3165.71	1.00071	0.996904	0.999441	3350.04	1.01693	0.926926	0.977056	6107.61	1.01995	0.86771	0.934626	1690.9	0.920375	0.639516	0.997067
METBUDRAFT_0581	phosphate transport system ATP-binding protein	2092.02	0.915254	0.615176	0.796596	2321.24	0.855513	0.400416	0.703389	4424.99	0.937803	0.556428	0.730605	1048.2	0.943673	0.747814	0.997067
METBUDRAFT_0582	phosphate transport system protein	1780.73	1.67431	0.0046202	0.0286804	2107.47	1.30955	0.142533	0.419659	2916.18	0.785607	0.0177342	0.0744066	996.59	1.27445	0.177136	0.820734
METBUDRAFT_0583	Endonuclease, Uma2 family (restriction endonuclease fold)	2590.91	0.988606	0.951851	0.979772	2769.98	0.98534	0.934868	0.978683	5086.08	1.0018	0.988257	0.995824	1279.14	1.03399	0.850992	0.997067
METBUDRAFT_0584	phosphoribosylamine--glycine ligase	7940.06	1.12513	0.532388	0.73465	8519.92	1.11313	0.555687	0.80959	14575.7	0.994039	0.958785	0.978606	4132.97	1.05765	0.762462	0.997067
METBUDRAFT_0585	phosphoribosylaminoimidazolecarboxamide formyltransferase / IMP cyclohydrolase	15837.5	1.17067	0.45608	0.669717	16652.8	1.20609	0.354499	0.664931	27753.9	1.0356	0.732326	0.856599	7965.72	1.15504	0.461859	0.997067
METBUDRAFT_0586	Fis family transcriptional regulator, factor for inversion stimulation protein	1622.66	1.17471	0.385052	0.600799	2314.46	0.701607	0.0578026	0.240068	3948.88	0.605805	4.58799e-05	0.000726889	1187.75	0.661254	0.0202199	0.29011
METBUDRAFT_0587	tRNA-dihydrouridine synthase B	2965.24	0.86418	0.464192	0.674171	3258.3	0.82239	0.303448	0.618993	6399.71	0.957026	0.711094	0.839629	1548.77	0.842832	0.348291	0.967679
METBUDRAFT_0588	hypothetical protein	7254.82	1.72156	0.0104938	0.0529804	8911.87	1.2535	0.209115	0.512405	12182.6	0.73943	0.0452053	0.14324	4250.26	1.20839	0.283361	0.914951
METBUDRAFT_0589	hypothetical protein	1300.89	1.72201	0.0236181	0.0950546	1688.73	1.12849	0.593865	0.833379	2326.62	0.670032	0.0127144	0.0575038	787.437	1.1397	0.507453	0.997067
METBUDRAFT_0590	23S rRNA (cytosine1962-C5)-methyltransferase	6727.71	1.1383	0.561358	0.758119	7999.31	0.932606	0.720516	0.899219	13656.3	0.830273	0.211495	0.404465	3475.94	1.08371	0.671158	0.997067
METBUDRAFT_0591	MJ0042 family finger-like domain-containing protein	2372.92	1.61409	0.0109563	0.0547301	2882.79	1.20348	0.326615	0.639075	4099.06	0.752969	0.0198369	0.081066	1563.07	0.941509	0.742161	0.997067
METBUDRAFT_0592	ribosomal protein L11 methyltransferase	11963.1	0.938981	0.750959	0.879364	13336.5	0.870539	0.473655	0.75973	25117.1	0.929394	0.44834	0.643334	6293.12	0.895619	0.551659	0.997067
METBUDRAFT_0593	acetyl-CoA carboxylase, biotin carboxylase subunit	38541	1.33485	0.179572	0.376711	43802	1.17107	0.439644	0.734654	68168.7	0.876699	0.189545	0.378804	21742.3	1.06231	0.757136	0.997067
METBUDRAFT_0594	acetyl-CoA carboxylase biotin carboxyl carrier protein	16850.4	1.55925	0.0663948	0.196045	21521.7	1.07407	0.751148	0.90745	31215.7	0.680145	0.000854839	0.00734746	10505	1.01886	0.926735	0.997067
METBUDRAFT_0595	3-dehydroquinate dehydratase	8723.89	0.895822	0.546239	0.745595	10302.8	0.75547	0.129473	0.397313	19783.6	0.844111	0.0781269	0.207979	5710.14	0.639339	0.0140641	0.225393
METBUDRAFT_0596	Thiol-disulfide isomerase or thioredoxin	2139.34	0.960906	0.838731	0.925481	2394.18	0.884317	0.536613	0.800487	4455.41	0.923777	0.51385	0.700195	1284.96	0.759448	0.147434	0.779452
METBUDRAFT_0597	thiol:disulfide interchange protein DsbD	9570.1	0.957128	0.82145	0.919553	10410.5	0.924161	0.684753	0.884116	19431.8	0.969848	0.77191	0.877953	5732.26	0.757839	0.138621	0.766663
METBUDRAFT_0598	divalent cation tolerance protein	1230.88	0.784731	0.221678	0.427839	1303.22	0.796145	0.250638	0.562453	2689.76	1.01792	0.871035	0.937111	634.237	0.795913	0.226496	0.875838
METBUDRAFT_0599	UPF0716 protein FxsA	3124.85	1.29071	0.195772	0.398001	3666.47	1.06642	0.741359	0.90576	5855.13	0.825471	0.0455246	0.144144	1786.02	1.01303	0.944277	0.997929
METBUDRAFT_0600	Protein of unknown function (DUF2892)	16078.3	3.08991	5.81633e-08	2.20501e-06	21268.8	1.59838	0.0154882	0.0958188	21679.1	0.517288	5.50593e-08	2.36143e-06	11203.4	1.22252	0.277136	0.908488
METBUDRAFT_0601	DNA helicase-2 / ATP-dependent DNA helicase PcrA	6254.09	1.06786	0.709337	0.856852	6492.5	1.12733	0.509517	0.779521	11423.2	1.06073	0.581731	0.749873	3137.74	1.07673	0.68089	0.997067
METBUDRAFT_0602	Barstar (barnase inhibitor)	2389.76	0.626868	0.015715	0.0716457	2366.91	0.703987	0.072461	0.275559	5463.11	1.12164	0.401237	0.602091	1009.63	0.861674	0.434121	0.997067
METBUDRAFT_0603	Guanyl-specific ribonuclease Sa	4235.15	0.659877	0.0453742	0.149812	4035.31	0.784672	0.18887	0.491156	9201.66	1.18824	0.255194	0.457196	1728.27	0.947	0.767639	0.997067
METBUDRAFT_0604	assimilatory nitrate reductase catalytic subunit	29861.4	0.726671	0.148734	0.336349	26158.7	1.01014	0.959393	0.98731	57927	1.39028	0.0170111	0.0720849	11522.2	1.14322	0.477128	0.997067
METBUDRAFT_0605	nitrite reductase (NADH) large subunit	20820.3	0.687344	0.127381	0.306089	20534.2	0.767556	0.233825	0.53903	45996.1	1.13165	0.378188	0.581161	6970.26	1.34837	0.133848	0.752642
METBUDRAFT_0606	Alginate export	37944.3	0.808179	0.400577	0.614913	43391.2	0.722227	0.166416	0.458914	88162.2	0.909096	0.566284	0.737559	13238.9	1.52251	0.0370382	0.428233
METBUDRAFT_0607	nitrate/nitrite transport system ATP-binding protein	43476.7	0.754029	0.154285	0.345696	55793.4	0.579248	0.0153334	0.0952368	114509	0.783498	0.149677	0.322481	13721.1	1.8094	0.0018901	0.0476541
METBUDRAFT_0608	nitrate/nitrite transport system permease protein	29753	0.827591	0.295366	0.507333	38918.9	0.6172	0.0439335	0.200697	76721.5	0.772988	0.175369	0.36024	9480.6	2.11671	2.90172e-05	0.00116123
METBUDRAFT_0609	nitrate/nitrite transport system substrate-binding protein	93271.5	1.14726	0.59117	0.77928	106740	1.00825	0.974197	0.993617	180427	0.88822	0.47111	0.663135	31990	2.66584	2.1117e-06	9.42928e-05
METBUDRAFT_0610	diguanylate cyclase	745.152	1.08189	0.72676	0.867188	903.429	0.863715	0.502229	0.773446	1584.82	0.798245	0.0651462	0.184365	427.654	0.887926	0.546226	0.997067
METBUDRAFT_0611	PAS domain S-box-containing protein/diguanylate cyclase (GGDEF) domain-containing protein	10685.9	0.989273	0.950527	0.979359	10895.2	1.07988	0.670984	0.87518	19999.3	1.09594	0.394009	0.594937	5076.1	1.10543	0.570163	0.997067
METBUDRAFT_0612	Bacteriophytochrome (light-regulated signal transduction histidine kinase)	8296.12	0.917958	0.67601	0.833674	8233.32	1.04976	0.807542	0.927275	15769.1	1.15225	0.14773	0.319836	4146.44	0.949331	0.781059	0.997067
METBUDRAFT_0613	cysteine synthase B	3908.69	0.903497	0.584601	0.775189	4225.37	0.883039	0.503254	0.773602	8121.46	0.981484	0.841054	0.919917	1885.71	0.990109	0.956193	0.998428
METBUDRAFT_0614	hypothetical protein	5324.79	0.846802	0.400124	0.614868	5356.02	0.94017	0.750035	0.907416	10697.6	1.11769	0.240337	0.439967	2574.96	0.930064	0.695656	0.997067
METBUDRAFT_0615	Uncharacterized conserved protein YdbL, DUF1318 family	6021.63	1.3242	0.260774	0.471771	6787.68	1.18657	0.464323	0.751275	10528.1	0.890211	0.222889	0.418016	3424.72	1.04864	0.81669	0.997067
METBUDRAFT_0616	23S rRNA (uracil1939-C5)-methyltransferase	10954.7	1.08424	0.687493	0.842694	11242.6	1.17066	0.419657	0.719897	19582.4	1.08617	0.423959	0.621593	5670.42	1.03528	0.854406	0.997067
METBUDRAFT_0617	pRiA4b ORF-3-like protein	6764.92	1.39864	0.0803029	0.222854	7306.4	1.35997	0.107164	0.35476	10988.9	0.977411	0.82758	0.911992	3693.81	1.16173	0.41713	0.992692
METBUDRAFT_0618	Uncharacterized protein conserved in bacteria	3636.05	1.26398	0.178714	0.37621	4167.87	1.09016	0.639068	0.856393	6730.37	0.868568	0.207873	0.401013	1950.27	1.10594	0.572421	0.997067
METBUDRAFT_0619	tRNA pseudouridine38-40 synthase	4562.68	0.814505	0.300543	0.511875	4679.43	0.872494	0.484795	0.763782	9516.77	1.07785	0.412231	0.612432	2159.65	0.927571	0.684389	0.997067
METBUDRAFT_0620	para-aminobenzoate synthetase component 1	4730.11	0.962488	0.856914	0.934616	5408.69	0.854779	0.447077	0.739437	10059	0.889901	0.298171	0.502794	2076.72	1.22762	0.280548	0.911243
METBUDRAFT_0621	Uncharacterized kinase	1811.39	0.943849	0.775363	0.892197	1928.08	0.949679	0.795611	0.920009	3628.54	1.01067	0.918589	0.958969	799.149	1.19567	0.342253	0.96314
METBUDRAFT_0622	Protein of unknown function (DUF2959)	3582.59	1.0445	0.82188	0.919553	4153.77	0.898658	0.577907	0.826092	7412.44	0.860239	0.102493	0.247125	1790.99	1.06233	0.741644	0.997067
METBUDRAFT_0623	hypothetical protein	10419.3	2.15356	0.00011248	0.00152099	14051.8	1.20942	0.298542	0.614751	17682	0.568756	8.67133e-06	0.00018227	7240.8	1.02515	0.889335	0.997067
METBUDRAFT_0624	Predicted GTPases	5169.63	0.877284	0.456385	0.669717	5103.78	1.01197	0.947127	0.980853	10009.2	1.16022	0.113367	0.267271	2422.27	1.01138	0.948838	0.997929
METBUDRAFT_0625	Predicted GTPase	4448.42	0.818752	0.256729	0.467039	4541.55	0.884792	0.495383	0.770356	9201.4	1.08592	0.378032	0.581146	1978.8	1.03153	0.863842	0.997067
METBUDRAFT_0627	Uncharacterised protein family (UPF0175)	1278.61	0.627916	0.048497	0.158155	1135.25	0.82962	0.408106	0.709244	2707.28	1.35068	0.00238156	0.0164692	548.315	0.836965	0.376758	0.978089
METBUDRAFT_0628	Predicted nucleic acid-binding protein, contains PIN domain	2116.18	0.714448	0.0954832	0.250724	2159.29	0.767873	0.181757	0.480909	4680.33	1.07938	0.496167	0.683779	1006.68	0.817385	0.277967	0.908488
METBUDRAFT_0630	type I restriction enzyme M protein	1559.33	0.644298	0.0348817	0.126255	1309.09	0.952113	0.809569	0.92787	3102.91	1.49735	0.000121012	0.00156652	738.756	0.750434	0.130183	0.750286
METBUDRAFT_0631	type I restriction enzyme M protein	1078.92	0.765506	0.166071	0.360494	1034.86	0.917846	0.657115	0.866368	2187.88	1.20655	0.0802019	0.21112	494.181	0.922031	0.661433	0.997067
METBUDRAFT_0632	type I restriction enzyme, S subunit	882.686	1.15458	0.521286	0.723801	1029.7	0.97798	0.907456	0.972046	1743	0.862764	0.37648	0.579703	418.903	1.25976	0.246989	0.895294
METBUDRAFT_0633	type I restriction enzyme, R subunit	3254.14	0.904261	0.616681	0.797815	3453.66	0.911996	0.610064	0.843648	6647.8	1.01463	0.91778	0.958949	1474.24	1.09128	0.660691	0.997067
METBUDRAFT_0634	hypothetical protein	378.147	1.15269	0.502002	0.706732	396.472	1.19378	0.406327	0.707983	666.751	1.03912	0.775155	0.879323	205.91	1.00443	0.982671	0.99974
METBUDRAFT_0635	serine/threonine-protein kinase HipA	1811.87	0.864717	0.442086	0.655661	1937.53	0.861687	0.416123	0.716731	3808.01	1.00066	0.995531	0.997975	858.028	0.97951	0.908402	0.997067
METBUDRAFT_0636	Predicted transcriptional regulator with C-terminal CBS domains	842.273	0.653815	0.0278513	0.108195	792.439	0.799098	0.243925	0.554778	1814.03	1.22426	0.0879215	0.223467	298.586	1.1855	0.372844	0.976363
METBUDRAFT_0639	S-adenosylmethionine:tRNA ribosyltransferase-isomerase	5143.11	0.33238	2.75442e-09	1.49939e-07	3454.25	0.620723	0.0122521	0.0813736	11602.5	1.85823	9.16378e-08	3.77761e-06	1574.73	0.697501	0.0465629	0.489186
METBUDRAFT_0640	Predicted ring-cleavage extradiol dioxygenase	1113.11	0.753216	0.127073	0.305523	1064.73	0.907805	0.606803	0.841661	2268.18	1.21035	0.0771915	0.206816	591.914	0.73369	0.0889375	0.652721
METBUDRAFT_0641	maltooligosyltrehalose trehalohydrolase	5730.36	1.62982	0.00804545	0.0438523	6300.48	1.50993	0.0294323	0.152056	8651.35	0.933277	0.526495	0.710358	3373.23	1.13898	0.473965	0.997067
METBUDRAFT_0642	transcription-repair coupling factor (superfamily II helicase)	9951.14	0.8862	0.517526	0.719992	9355.51	1.12227	0.536203	0.800487	18326.8	1.27912	0.00763529	0.0401762	4798.77	0.973833	0.885825	0.997067
METBUDRAFT_0643	YgiT-type zinc finger domain-containing protein	543.364	1.3285	0.173323	0.369813	521.482	1.70366	0.0124535	0.082197	789.506	1.266	0.145698	0.316836	335.367	0.922401	0.679248	0.997067
METBUDRAFT_0644	RES domain-containing protein	1215.6	0.789294	0.26557	0.47829	1374.71	0.720724	0.118755	0.375277	2812.38	0.917086	0.502418	0.689932	607.727	0.833826	0.342929	0.963532
METBUDRAFT_0645	Protein of unknown function (DUF2384)	1043.4	1.33963	0.156341	0.348622	1172.86	1.2029	0.329292	0.643641	1819.94	0.90399	0.472071	0.663135	629.733	0.958739	0.830033	0.997067
METBUDRAFT_0646	Uncharacterized membrane-anchored protein	4084.21	0.66989	0.0330598	0.122085	3927.12	0.791653	0.214067	0.515675	8845.94	1.19062	0.0667983	0.187459	1658.8	0.975796	0.894409	0.997067
METBUDRAFT_0647	TRAP transporter, DctM subunit	2605.37	0.573215	0.00611909	0.0357874	2461.78	0.686324	0.0563869	0.236348	5975.79	1.20373	0.108092	0.256976	1160.72	0.730626	0.0918768	0.662825
METBUDRAFT_0648	TRAP-type C4-dicarboxylate transport system, small permease component	1013.68	0.653908	0.0312381	0.116814	1000.12	0.740054	0.132882	0.403667	2268.94	1.13117	0.331248	0.537851	443.872	0.85118	0.398716	0.989295
METBUDRAFT_0649	TRAP-type C4-dicarboxylate transport system, substrate-binding protein	3487.49	0.821646	0.343882	0.558365	3453.28	0.933113	0.73289	0.904556	7024.18	1.14499	0.194122	0.383546	1687.56	0.904881	0.599747	0.997067
METBUDRAFT_0650	TRAP transporter T-component	2909.77	0.704274	0.0500797	0.161334	2885.49	0.794897	0.213189	0.515675	6308.04	1.13305	0.211487	0.404465	1369.91	0.820237	0.27079	0.904481
METBUDRAFT_0651	enediyne biosynthesis thioesterase	166.273	1.33343	0.211691	0.415323	192.659	1.12606	0.614083	0.845401	300.255	0.855251	0.329336	0.535565	99.8598	0.970041	0.885445	0.997067
METBUDRAFT_0652	enediyne polyketide synthase	2536.68	1.03707	0.84174	0.926634	2719.43	1.02848	0.881537	0.958421	4864.45	0.995798	0.969527	0.985071	1236.02	1.10329	0.584458	0.997067
METBUDRAFT_0653	NQR2, RnfD, RnfE family	503.087	0.956349	0.816745	0.916221	518.89	1.01797	0.929344	0.977418	970.205	1.06693	0.597127	0.760925	246.931	1.01254	0.947566	0.997929
METBUDRAFT_0654	Repeat domain-containing protein	1346.19	0.963835	0.854307	0.933757	1353.71	1.07796	0.702399	0.893847	2521.57	1.1203	0.365168	0.570076	642.657	1.06693	0.726256	0.997067
METBUDRAFT_0655	Protein of unknown function (DUF1702)	569.861	1.27457	0.270579	0.483534	600.898	1.3086	0.215697	0.515976	949.069	1.02897	0.823899	0.909352	281.538	1.28067	0.210477	0.856414
METBUDRAFT_0656	PEP-CTERM protein-sorting domain-containing protein	1245.37	2.62311	1.89876e-06	4.71471e-05	1477.62	1.89174	0.00123032	0.0128121	1531.86	0.721972	0.0054655	0.0313543	764.014	1.43161	0.0540694	0.522465
METBUDRAFT_0657	Homeodomain-like domain-containing protein	769.644	0.977885	0.913709	0.960285	919.454	0.805422	0.282286	0.598419	1695.94	0.82621	0.0976511	0.239946	412.431	0.9027	0.591299	0.997067
METBUDRAFT_0658	hypothetical protein	426.416	1.1744	0.417733	0.633998	435.624	1.28526	0.216135	0.516114	723.173	1.09957	0.448279	0.643334	248.371	0.920106	0.669732	0.997067
METBUDRAFT_0659	hypothetical protein	2686.26	0.836442	0.323581	0.536899	2935.26	0.805619	0.25763	0.569028	5848.96	0.965534	0.764621	0.874618	1387.41	0.834868	0.321284	0.951284
METBUDRAFT_0660	DNA-(apurinic or apyrimidinic site) lyase	1325.72	1.18294	0.371639	0.588055	1599.41	0.935068	0.715209	0.899193	2686.47	0.796638	0.0555348	0.166408	704.908	1.06488	0.727866	0.997067
METBUDRAFT_0661	ABC-type uncharacterized transport system involved in gliding motility, auxiliary component	2481.29	1.0853	0.655856	0.820893	3051.35	0.838019	0.351476	0.663257	5354.08	0.777763	0.0327958	0.113767	1360.09	0.945101	0.754758	0.997067
METBUDRAFT_0662	ABC-2 type transport system permease protein	1970.82	0.946404	0.758963	0.883861	2283.68	0.822941	0.351116	0.663215	4276.46	0.880394	0.417042	0.616561	1076.06	0.850634	0.363738	0.974427
METBUDRAFT_0663	solute carrier family 13 (sodium-dependent dicarboxylate transporter), member 2/3/5	3968.29	0.838715	0.378962	0.59498	4212.7	0.847259	0.398785	0.701795	8417.21	1.01465	0.873006	0.938138	1903.12	0.933734	0.712734	0.997067
METBUDRAFT_0664	phosphatidylserine decarboxylase	3885.14	1.00644	0.97126	0.988488	4045.9	1.05458	0.767443	0.911673	7357.26	1.0534	0.601079	0.763017	1859.28	1.10443	0.596342	0.997067
METBUDRAFT_0665	flagellar biosynthesis protein	1136.52	1.02804	0.88917	0.949059	1367.83	0.831322	0.348785	0.663202	2462.03	0.80831	0.0380121	0.127588	536.549	1.14613	0.487918	0.997067
METBUDRAFT_0666	7-cyano-7-deazaguanine reductase	3052.4	1.26075	0.227144	0.433484	3732.66	0.965465	0.853114	0.947877	6072.1	0.770276	0.0248475	0.0941145	1580.21	1.16886	0.416134	0.992692
METBUDRAFT_0667	condensin subunit Smc	26614.8	0.732612	0.0796186	0.221323	25339.2	0.88906	0.505702	0.775641	54715.8	1.21886	0.0532593	0.162107	12116.7	0.895283	0.545176	0.997067
METBUDRAFT_0668	cell division protein ZipA	15765.8	0.929067	0.67887	0.836957	17430.5	0.873205	0.450498	0.741052	32988.7	0.942736	0.537026	0.717274	7689.1	0.99803	0.991071	0.99974
METBUDRAFT_0669	Small metal-binding protein	68186.7	3.60012	3.21457e-10	2.03717e-08	76310.6	2.94276	5.88219e-08	1.83559e-06	59511.9	0.815549	0.0415196	0.135003	45323.6	1.4266	0.057243	0.534857
METBUDRAFT_0670	Putative SOS response-associated peptidase YedK	2694.29	1.13776	0.536494	0.738158	2915.17	1.10971	0.607876	0.841705	4949.36	0.977956	0.815689	0.903912	1532.23	0.930241	0.702407	0.997067
METBUDRAFT_0671	1-aminocyclopropane-1-carboxylate deaminase	2383.95	0.837652	0.386483	0.601543	2479.4	0.876587	0.514709	0.785091	4968.77	1.05161	0.63182	0.7871	1110.92	0.974423	0.890793	0.997067
METBUDRAFT_0672	Methylase involved in ubiquinone/menaquinone biosynthesis	1984.06	0.771707	0.242246	0.451527	2148.36	0.754284	0.186241	0.487907	4467.23	0.981107	0.845736	0.923135	996.415	0.81344	0.288937	0.920173
METBUDRAFT_0673	polyphosphate kinase	7208.11	1.27442	0.22349	0.42983	7550.63	1.32584	0.14763	0.427675	11952.9	1.04605	0.645954	0.795742	3808.32	1.14326	0.47319	0.997067
METBUDRAFT_0674	dihydropteroate synthase	4578.18	0.75049	0.118041	0.291536	4634.16	0.82063	0.285641	0.602999	9808.52	1.09929	0.293339	0.497248	2153.45	0.869424	0.436388	0.997067
METBUDRAFT_0675	flavoprotein	3692.25	0.897551	0.588666	0.777278	3613.12	1.05274	0.79438	0.919375	7011.9	1.1827	0.0822785	0.214197	1803.91	0.964099	0.843914	0.997067
METBUDRAFT_0676	dihydropteroate synthase-related protein	5754.72	0.732014	0.0710926	0.204861	5473.37	0.89111	0.517506	0.788132	11821	1.2251	0.0239515	0.0913729	2573.09	0.918474	0.628643	0.997067
METBUDRAFT_0677	hypothetical protein	1421.09	1.00033	0.998566	0.999509	1390.66	1.18598	0.369508	0.674492	2537.67	1.1915	0.118629	0.275545	704.632	1.03553	0.854817	0.997067
METBUDRAFT_0678	Uncharacterized protein, UPF0264 family	1872.68	0.814415	0.314349	0.527977	1725.91	1.05778	0.780638	0.915201	3554.11	1.30194	0.0316782	0.111254	912.347	0.889188	0.53626	0.997067
METBUDRAFT_0679	Na+/H+-dicarboxylate symporter	4851.12	0.729814	0.13395	0.315188	4410.35	0.954959	0.818833	0.932669	9652.95	1.32275	0.00763593	0.0401762	2190.8	0.897631	0.566167	0.997067
METBUDRAFT_0680	4-hydroxy-tetrahydrodipicolinate synthase	11421.4	0.66835	0.0420265	0.143504	10129.7	0.905787	0.619202	0.847161	23247.6	1.36109	0.00666365	0.0364282	4885.68	0.897431	0.565239	0.997067
METBUDRAFT_0681	Beta-barrel assembly machine subunit BamC	5851.03	0.561109	0.00403181	0.0260962	5436.18	0.688959	0.0575742	0.239789	13366.5	1.2395	0.0305854	0.108312	2507.32	0.75437	0.128081	0.749322
METBUDRAFT_0682	phosphoribosylformylglycinamidine synthase	28367.6	0.721896	0.0673263	0.197759	24339.6	1.05917	0.750479	0.907416	53901.1	1.48321	1.48751e-05	0.000291059	11061.4	1.13546	0.472242	0.997067
METBUDRAFT_0683	HSP20 family protein	13931.1	1.13606	0.638502	0.812372	13529	1.37298	0.205275	0.509961	22697	1.20105	0.270475	0.474169	7862.91	0.952002	0.814019	0.997067
METBUDRAFT_0684	hypothetical protein	315.728	1.78965	0.0227884	0.0930382	382.565	1.34274	0.220035	0.522274	499.741	0.779704	0.1932	0.382649	191.782	1.16355	0.457694	0.997067
METBUDRAFT_0685	D-alanyl-D-alanine dipeptidase	1349.53	1.84173	0.010106	0.0519491	1526.28	1.60436	0.0292672	0.152056	1919.32	0.878527	0.453887	0.648525	768.63	1.33391	0.133081	0.752642
METBUDRAFT_0686	integron integrase	1187.34	1.16073	0.503993	0.707671	1237	1.22263	0.342557	0.659324	2067.44	1.05676	0.64888	0.797899	611.453	1.1054	0.60624	0.997067
METBUDRAFT_0687	REP element-mobilizing transposase RayT	1603.59	0.734379	0.0984165	0.256209	1718.07	0.730347	0.0950583	0.330423	3645.09	0.998343	0.989311	0.996114	743.311	0.872278	0.457823	0.997067
METBUDRAFT_0688	Haem-binding domain-containing protein	533.851	0.962997	0.843316	0.927888	616.616	0.838589	0.370878	0.675795	1145.79	0.873533	0.242469	0.442425	289.451	0.875616	0.479438	0.997067
METBUDRAFT_0689	hypothetical protein	85.6629	0.719175	0.246643	0.456516	75.5973	0.957409	0.880113	0.958163	171.189	1.30915	0.148391	0.320809	49.4002	0.689877	0.0971277	0.676545
METBUDRAFT_0690	Uncharacterized conserved protein (DUF2276)	449.318	0.949591	0.79547	0.904059	557.542	0.737402	0.135471	0.407457	1041.44	0.783179	0.0670624	0.187952	205.356	1.12859	0.529864	0.997067
METBUDRAFT_0691	CRISPR-associated protein, NE0113 family	421.418	0.881165	0.543738	0.744025	486.249	0.773632	0.213102	0.515675	943.015	0.882348	0.305094	0.511219	183.162	1.14043	0.504504	0.997067
METBUDRAFT_0692	CRISPR-associated protein Csm1	1312.67	1.45175	0.0978649	0.255085	1563.46	1.15153	0.511852	0.782528	2331.96	0.787721	0.0179749	0.0752677	639.182	1.47928	0.0469328	0.489186
METBUDRAFT_0694	hypothetical protein	321.067	0.945016	0.782223	0.895717	395.128	0.744102	0.14982	0.431887	739.772	0.791588	0.066063	0.186257	139.398	1.21872	0.322832	0.951671
METBUDRAFT_0695	CRISPR-associated protein Csm2	383.763	1.79466	0.00919132	0.0481807	476.724	1.26062	0.285929	0.602999	635.489	0.70329	0.00574112	0.0325893	200.151	1.52347	0.0359828	0.42183
METBUDRAFT_0696	CRISPR-associated protein, Csm3 family	866.022	1.9415	0.00808599	0.0439461	1058.21	1.4012	0.152288	0.435869	1321.04	0.706894	0.00213378	0.0151553	436.193	1.74314	0.00736824	0.137692
METBUDRAFT_0697	CRISPR-associated protein Csm4	1024.33	1.5512	0.0490169	0.158753	1221.16	1.21627	0.360881	0.670282	1752.96	0.77985	0.0204679	0.0825326	519.941	1.44004	0.0642397	0.564825
METBUDRAFT_0698	CRISPR-associated protein Csm5	1435.2	1.85786	0.00405576	0.0261844	1880.34	1.15898	0.476691	0.76084	2516.04	0.618553	8.02183e-06	0.000171159	842.355	1.25563	0.236976	0.883117
METBUDRAFT_0699	CRISPR-associated protein, TIGR02710 family	1282.97	1.87265	0.00367607	0.0243124	1565.89	1.35205	0.146859	0.42602	2029.65	0.717798	0.00179899	0.0131926	734.026	1.32128	0.15084	0.779452
METBUDRAFT_0700	adenosine deaminase	901.08	1.17822	0.404771	0.619559	968.57	1.16097	0.441334	0.735511	1612.08	0.989976	0.932715	0.965223	486.846	1.03379	0.857719	0.997067
METBUDRAFT_0701	protein of unknown function (DUF1887)	1144.31	1.57654	0.0420471	0.143504	1119.22	1.98868	0.00150987	0.0150774	1492.7	1.27195	0.0274383	0.100828	808.803	0.852204	0.420651	0.992692
METBUDRAFT_0702	hypothetical protein	206.983	0.572636	0.0182107	0.0793097	171.723	0.832775	0.47644	0.760726	436.127	1.40213	0.0519942	0.158711	85.9087	0.812027	0.326832	0.955159
METBUDRAFT_0703	hypothetical protein	3925.33	5.15702	6.40349e-14	1.23587e-11	4189.83	5.22492	6.09843e-16	4.04402e-14	2164.76	0.999445	0.996425	0.998297	4236.68	0.779256	0.259502	0.900983
METBUDRAFT_0704	hypothetical protein	286.801	0.984435	0.941743	0.974091	248.142	1.50534	0.0630154	0.254434	457.82	1.50512	0.00708636	0.0379907	176.438	0.779044	0.246719	0.895278
METBUDRAFT_0705	CRISPR-associated protein Cas2	26.779	1.14942	0.697321	0.85049	23.669	1.5122	0.257158	0.568427	38.1468	1.23001	0.351136	0.557292	15.0561	0.996151	0.986343	0.99974
METBUDRAFT_0706	CRISP-associated protein Cas1	169.442	0.954625	0.837574	0.925407	149.315	1.38199	0.175428	0.472408	280.923	1.4319	0.0241726	0.0920508	82.4566	1.0214	0.919349	0.997067
METBUDRAFT_0707	Uncharacterized protein predicted to be involved in DNA repair	101.483	0.939409	0.804586	0.909227	95.9284	1.16545	0.563003	0.815212	182.445	1.23238	0.228432	0.425032	46.6015	1.0836	0.718436	0.997067
METBUDRAFT_0708	CRISPR-associated protein Cas2	50.6575	0.998017	0.994867	0.998624	52.951	1.03595	0.909189	0.972429	97.134	1.03741	0.859158	0.929115	26.6414	0.960247	0.859666	0.997067
METBUDRAFT_0709	hypothetical protein	1686.38	0.360913	8.63972e-07	2.32881e-05	1562.29	0.431775	4.22147e-05	0.000713781	4507.51	1.20257	0.11015	0.260846	552.204	0.692102	0.0537011	0.520092
METBUDRAFT_0710	putative endonuclease	725.103	0.35327	4.51038e-08	1.78982e-06	709.637	0.397175	2.83539e-06	6.48641e-05	2009.98	1.12108	0.317299	0.524294	248.606	0.650884	0.0251306	0.338082
METBUDRAFT_0711	argininosuccinate synthase	26866.7	0.530363	0.00169998	0.0127981	22923	0.737963	0.125922	0.390367	59148.8	1.4089	0.000797237	0.00692243	10588.5	0.804161	0.252579	0.898126
METBUDRAFT_0712	hypothetical protein	14395.9	0.763175	0.134211	0.315188	15035.4	0.792902	0.214473	0.515675	31434.2	1.04069	0.72397	0.849869	7419.25	0.773072	0.150557	0.779452
METBUDRAFT_0713	hypothetical protein	170925	0.563869	0.00587913	0.0346706	190192	0.524651	0.00031626	0.00412987	447659	0.951201	0.736349	0.859411	75604.4	0.71619	0.057491	0.535516
METBUDRAFT_0714	hypothetical protein	0	#VALUE!	NA	NA	0	#VALUE!	NA	NA	0	#VALUE!	NA	NA	0	#VALUE!	NA	NA
METBUDRAFT_0715	hypothetical protein	64.0356	0.914202	0.778228	0.893311	51.5417	1.4651	0.239249	0.548258	101.93	1.56999	0.0243557	0.0924807	31.2177	0.978223	0.923689	0.997067
METBUDRAFT_0716	hypothetical protein	84.5785	1.71562	0.0792015	0.220518	73.1904	3.23505	0.000187743	0.0026124	80.1165	1.69097	0.0152453	0.0662553	64.1443	0.875852	0.558065	0.997067
METBUDRAFT_0717	3-isopropylmalate dehydrogenase	10868.6	0.758902	0.161387	0.354683	10512.2	0.89465	0.564207	0.815841	22315	1.18948	0.0778542	0.207644	4478.65	1.07168	0.739636	0.997067
METBUDRAFT_0718	D-citramalate synthase	9546.61	0.49967	0.000571419	0.00551705	7718.97	0.75022	0.142855	0.419659	20762.4	1.52883	7.46789e-06	0.000160958	3483.12	0.849365	0.414586	0.992692
METBUDRAFT_0719	hypothetical protein	343.67	1.20767	0.439538	0.653992	282.748	2.2818	0.000680638	0.00778606	445.6	1.91009	4.15187e-06	9.84852e-05	225.739	0.807879	0.298601	0.932305
METBUDRAFT_0720	Hpt domain-containing protein	4170.55	0.861884	0.425243	0.640413	4100.28	0.999025	0.995669	0.998723	8124.09	1.16258	0.188042	0.376794	1931.25	1.01293	0.94304	0.997929
METBUDRAFT_0721	hypothetical protein	590.664	0.755268	0.337279	0.550379	549.266	0.928682	0.792639	0.918622	1198.02	1.23703	0.206032	0.398674	226.5	1.13277	0.573172	0.997067
METBUDRAFT_0722	uroporphyrin-III C-methyltransferase / precorrin-2 dehydrogenase / sirohydrochlorin ferrochelatase	3880.87	0.514636	0.0106375	0.053452	3214.49	0.733571	0.258003	0.569028	8638.07	1.2127	0.387177	0.588031	928.739	1.65386	0.0163769	0.248999
METBUDRAFT_0723	(2Fe-2S) ferredoxin	2128.96	0.596763	0.0163549	0.0736402	1941.06	0.762727	0.249002	0.560024	4687.41	1.24398	0.198111	0.38782	540.422	2.06988	0.000218163	0.00752396
METBUDRAFT_0724	precorrin-3B C17-methyltransferase	6201.25	0.42281	0.00014665	0.00189264	7396.63	0.366882	3.73479e-06	8.25313e-05	18854.7	0.870946	0.166752	0.348132	1231.86	1.96202	0.000631508	0.0196975
METBUDRAFT_0725	cobalt-precorrin 5A hydrolase	1868.7	0.411298	0.00041918	0.00430953	2316.51	0.340412	4.9013e-06	0.000104528	5928.92	0.831881	0.0588257	0.171666	370.612	1.69905	0.0113031	0.193338
METBUDRAFT_0726	cobalt-precorrin 5A hydrolase	4731.93	0.380862	1.32852e-05	0.000257576	5175.1	0.368222	2.84277e-06	6.48641e-05	13928.2	0.974129	0.796484	0.892598	894.448	1.81907	0.00231486	0.0561122
METBUDRAFT_0727	precorrin-2/cobalt-factor-2 C20-methyltransferase	3077.57	0.426693	0.000770383	0.00687194	3507.83	0.389693	7.40972e-05	0.00114352	9110.48	0.923118	0.402305	0.602748	618.096	1.76989	0.0061805	0.12153
METBUDRAFT_0728	precorrin-6Y C5,15-methyltransferase (decarboxylating)	6697.14	0.422106	0.000577267	0.00554542	7749.55	0.378098	3.24109e-05	0.000559154	20083	0.906562	0.339187	0.546353	1297.91	1.90162	0.00200159	0.0496535
METBUDRAFT_0729	cobalt-precorrin-5B (C1)-methyltransferase	4590.34	0.533606	0.0236068	0.0950546	6083.3	0.401788	0.000303532	0.00397739	14282.8	0.76488	0.047613	0.149089	998.185	2.06739	0.000827991	0.024223
METBUDRAFT_0730	precorrin-8X methylmutase	4120.01	0.392671	0.000155414	0.00195612	4665.76	0.361696	1.19235e-05	0.000222922	12412.5	0.932229	0.45541	0.649974	752.164	1.9099	0.00189853	0.0476541
METBUDRAFT_0731	sirohydrochlorin cobaltochelatase	3597.7	0.419748	0.000327473	0.00351124	4408.38	0.352017	4.426e-06	9.63279e-05	11220.6	0.843157	0.0923337	0.230617	719.554	1.78553	0.00507326	0.103777
METBUDRAFT_0732	precorrin-4/cobalt-precorrin-4 C11-methyltransferase	3078.89	0.474661	0.00416799	0.0266125	3812.28	0.393427	0.000159095	0.00230443	9387.11	0.84363	0.291913	0.496182	678.407	1.71854	0.00979418	0.172394
METBUDRAFT_0733	cobyrinic acid a,c-diamide synthase	7110.04	0.421634	0.00024141	0.0027854	7760.13	0.405038	3.33332e-05	0.000572737	20367.8	0.976085	0.838067	0.918286	1546.79	1.54123	0.0315355	0.388877
METBUDRAFT_0734	cobalt transporter subunit CbtA	5176.35	0.4187	0.0026091	0.0180241	5987.66	0.372131	0.000205405	0.00279525	15790.9	0.909304	0.401584	0.60213	1114.02	1.33047	0.192689	0.8418
METBUDRAFT_0735	cobalt transporter subunit CbtB	2696.23	0.566446	0.0574269	0.176865	4576.97	0.327643	5.50848e-05	0.000892902	10112	0.550416	4.89087e-10	3.29629e-08	825.236	1.13079	0.57973	0.997067
METBUDRAFT_0736	Transposase DDE domain-containing protein	727.199	1.04466	0.878054	0.944264	773.557	1.05508	0.84	0.943969	1373.5	1.01048	0.936326	0.967074	377.694	1.00209	0.992434	0.99974
METBUDRAFT_0737	Transposase zinc-ribbon domain-containing protein	105.008	1.27925	0.343192	0.557457	102.571	1.53483	0.107004	0.354509	158.62	1.1869	0.354742	0.560773	48.4879	1.3762	0.152203	0.781653
METBUDRAFT_0740	group II intron reverse transcriptase/maturase	4.00015	1.08438	0.821734	0.919553	2.75879	1.39601	0.267534	0.579589	4.11662	1.13646	0.327131	0.533614	2.75854	0.94932	0.74862	0.997067
METBUDRAFT_0742	Condensation domain-containing protein	185.966	0.394373	0.000345377	0.0036846	163.385	0.500587	0.00806693	0.0599581	477.328	1.27468	0.0802981	0.211243	52.9735	0.88596	0.588175	0.997067
METBUDRAFT_0743	amino acid adenylation domain-containing protein/thioester reductase domain-containing protein	455.845	0.839644	0.491078	0.697364	421.099	1.07533	0.764933	0.911673	857.663	1.29744	0.038214	0.127963	203.501	1.03143	0.88289	0.997067
METBUDRAFT_0744	iron complex outermembrane recepter protein	2645.4	1.13707	0.538118	0.739351	3013.56	1.0057	0.977697	0.993617	5135.88	0.883846	0.205657	0.398186	1564.49	0.87806	0.493793	0.997067
METBUDRAFT_0745	SCP-2 sterol transfer family protein	4320.06	1.24022	0.320892	0.534525	4757.6	1.16699	0.459815	0.747684	7686.88	0.941451	0.558071	0.731126	2134.96	1.25635	0.235525	0.883117
METBUDRAFT_0749	4'-phosphopantetheinyl transferase	286.752	1.21267	0.401609	0.616009	301.289	1.25765	0.294068	0.61058	490.07	1.03452	0.84681	0.923358	143.666	1.19542	0.374592	0.977256
METBUDRAFT_0751	hypothetical protein	2075.18	1.87911	0.00226788	0.0161027	2194.63	1.91623	0.00271846	0.024927	2670.46	1.03071	0.840888	0.919917	1175.76	1.35336	0.108249	0.705182
METBUDRAFT_0752	Predicted transcriptional regulator	2765.98	1.29798	0.159679	0.351841	2708.81	1.57542	0.0223687	0.124836	4199.95	1.21024	0.196961	0.38628	1355.36	1.34063	0.0995557	0.68179
METBUDRAFT_0753	Transposase IS66 family protein	134.12	3.29322	7.5432e-07	2.09336e-05	119.975	11.3235	7.9327e-20	6.60125e-18	65.7623	2.55058	1.475e-05	0.000291033	96.3573	1.18685	0.407996	0.989295
METBUDRAFT_0754	MbtH protein	159.843	0.783686	0.317741	0.531362	136.583	1.14599	0.590752	0.832388	292.657	1.45959	0.0136695	0.0612245	70.793	0.982553	0.934832	0.997067
METBUDRAFT_0755	RNA polymerase sigma-70 factor, ECF subfamily	3597.64	0.967166	0.914358	0.960285	3649.9	1.05401	0.854977	0.948308	6801.04	1.10866	0.291513	0.496182	1894.08	0.932151	0.754059	0.997067
METBUDRAFT_0756	putative ATP-binding cassette transporter	1181.55	0.792465	0.211955	0.415495	1066.67	1.06961	0.71999	0.899219	2230.91	1.35279	0.00770195	0.0404233	526.563	0.994857	0.978024	0.99974
METBUDRAFT_0757	penicillin amidase	1651.5	0.747654	0.107071	0.271903	1528.39	0.956428	0.811608	0.927927	3282.1	1.28144	0.0259407	0.0967891	697.368	1.02672	0.883626	0.997067
METBUDRAFT_0758	FecR family protein	3202.36	0.702588	0.0541927	0.17108	2257.33	1.55516	0.0182862	0.108541	5282.73	2.2524	4.10048e-17	6.21808e-15	1572.92	0.769892	0.14644	0.779452
METBUDRAFT_0759	Uncharacterized iron-regulated membrane protein	3614.89	0.84713	0.425635	0.640413	3552.83	0.979731	0.919572	0.974211	7115.49	1.16741	0.0963659	0.237475	1821.27	0.875514	0.481888	0.997067
METBUDRAFT_0760	efflux transporter, outer membrane factor (OMF) lipoprotein, NodT family	1711.97	0.521718	0.000959065	0.00806374	1294.35	0.888093	0.541917	0.803744	3486.02	1.69402	2.61212e-05	0.000458309	648.676	0.833649	0.3216	0.951284
METBUDRAFT_0761	RND family efflux transporter, MFP subunit	1600.88	0.599698	0.00550035	0.0328474	1267.71	0.980126	0.914037	0.973444	3143.96	1.64022	5.33525e-06	0.000123117	600.522	0.986587	0.940992	0.997929
METBUDRAFT_0762	Multidrug efflux pump subunit AcrB	3813.28	0.820241	0.268854	0.481871	3353.35	1.17667	0.371103	0.675795	6898.55	1.44466	0.000225054	0.00250152	1613.82	1.12522	0.507351	0.997067
METBUDRAFT_0763	hypothetical protein	473.264	1.63907	0.0546386	0.171849	502.034	1.67569	0.0300118	0.153828	660.746	1.01753	0.9096	0.954737	261.181	1.28249	0.231898	0.883043
METBUDRAFT_0764	protein TonB	1314.54	1.57954	0.0375267	0.133673	1463.09	1.43255	0.088132	0.313785	2038.64	0.908123	0.417498	0.616854	659.42	1.50315	0.0359838	0.42183
METBUDRAFT_0765	hypothetical protein	262.673	1.9885	0.0115191	0.0569382	324.365	1.40268	0.18809	0.490059	395.031	0.705488	0.0305462	0.108263	153.399	1.31596	0.202485	0.855549
METBUDRAFT_0766	biopolymer transport protein ExbB	1911.4	1.54026	0.0696093	0.201336	2124.33	1.40954	0.120441	0.378631	2991.67	0.912928	0.456334	0.650579	874.731	1.78262	0.00406606	0.0870207
METBUDRAFT_0767	biopolymer transport protein ExbD	1022.2	1.11183	0.609987	0.792293	1155.5	0.996286	0.985173	0.996477	1993.24	0.90006	0.365834	0.570172	437.983	1.48911	0.0380295	0.434828
METBUDRAFT_0768	Sugar phosphate permease	2114.18	1.36928	0.0922685	0.244499	2467.78	1.13315	0.513117	0.783898	3816.74	0.831876	0.0945245	0.234708	1270.82	0.973969	0.8849	0.997067
METBUDRAFT_0769	HDIG domain-containing protein	2112.58	0.999625	0.998556	0.999509	2596.59	0.784115	0.231073	0.536285	4736.15	0.79076	0.0716766	0.197366	1164.4	0.880077	0.49386	0.997067
METBUDRAFT_0770	ribosomal protein L3 glutamine methyltransferase	6532.63	0.842788	0.359978	0.575044	6559.61	0.939352	0.73844	0.905733	13128.2	1.12166	0.210318	0.403878	3099.9	0.954378	0.799435	0.997067
METBUDRAFT_0771	chorismate synthase	11971.6	0.854475	0.422299	0.638562	10895.2	1.14596	0.478094	0.761648	21858.9	1.35589	0.00199068	0.0143261	5596.28	0.988688	0.951977	0.997929
METBUDRAFT_0772	MFS transporter, PPP family, 3-phenylpropionic acid transporter	7648.57	0.746755	0.164092	0.358023	7201.98	0.920796	0.68198	0.882415	15489.2	1.24629	0.0279764	0.101403	3768.94	0.810165	0.267219	0.904194
METBUDRAFT_0773	biopolymer transport protein ExbB	5018.68	0.729193	0.0733664	0.209632	4854.26	0.860995	0.404192	0.707168	10477.9	1.18623	0.0811255	0.212345	2235.13	0.92015	0.637002	0.997067
METBUDRAFT_0774	biopolymer transport protein ExbD	4430.89	0.871502	0.433457	0.64942	4939.29	0.809632	0.242059	0.552312	9637.57	0.931167	0.443482	0.638963	2259.24	0.882646	0.499957	0.997067
METBUDRAFT_0775	lipid-A-disaccharide kinase	11183.8	0.829289	0.31892	0.532494	9240.18	1.36087	0.0977335	0.336121	19042.3	1.66112	2.19563e-07	8.17776e-06	5000.26	1.0341	0.851975	0.997067
METBUDRAFT_0776	hypothetical protein	1870.72	1.37254	0.110935	0.280397	2025.66	1.32844	0.144942	0.424231	3079.78	0.972179	0.783046	0.88473	1038.27	1.11422	0.560112	0.997067
METBUDRAFT_0777	3-deoxy-manno-octulosonate cytidylyltransferase (CMP-KDO synthetase)	7162.07	1.0976	0.589528	0.777613	8294.86	0.939755	0.726193	0.902214	14444.7	0.858015	0.0869103	0.221818	3357.76	1.24949	0.204011	0.855549
METBUDRAFT_0778	alanine-synthesizing transaminase	17697.9	0.956028	0.822692	0.920175	19347.6	0.914977	0.653208	0.865232	36149.6	0.960915	0.699677	0.832811	9072.8	0.946254	0.770733	0.997067
METBUDRAFT_0779	homoserine dehydrogenase	15694.3	0.851515	0.373455	0.589696	15370.9	0.993649	0.972213	0.993535	30658.8	1.17274	0.120875	0.279693	7410.9	0.972175	0.882103	0.997067
METBUDRAFT_0780	threonine synthase	25463.4	0.802157	0.238015	0.44868	26323.2	0.846481	0.371178	0.675795	53855.2	1.06124	0.518022	0.703622	11803.6	0.946064	0.76402	0.997067
METBUDRAFT_0781	single-stranded-DNA-specific exonuclease	11385.7	0.626471	0.0171248	0.0759472	10506.7	0.787149	0.215105	0.515745	24642.1	1.27082	0.00755309	0.039839	4902.26	0.833647	0.321701	0.951284
METBUDRAFT_0782	HD-GYP domain	4297.8	0.654663	0.0260688	0.102511	4401.38	0.700157	0.0695709	0.268173	9896.39	1.07051	0.558124	0.731126	2085.86	0.736119	0.0945882	0.668952
METBUDRAFT_0783	NAD(P)H-hydrate epimerase	2671.18	0.912759	0.659838	0.822811	2505.24	1.16206	0.451019	0.741621	4830.03	1.27171	0.0705624	0.195566	1267.29	1.02481	0.895026	0.997067
METBUDRAFT_0784	tRNA threonylcarbamoyladenosine biosynthesis protein TsaE	983.777	1.38431	0.0903254	0.240905	1077.94	1.30613	0.171424	0.46636	1635.81	0.949308	0.645363	0.795416	593.543	0.977333	0.90388	0.997067
METBUDRAFT_0785	hypothetical protein	637.436	0.720539	0.121383	0.295909	638.657	0.801512	0.350245	0.663202	1385.11	1.09645	0.596569	0.760442	396.801	0.589203	0.00611353	0.121185
METBUDRAFT_0786	N-acetylmuramoyl-L-alanine amidase	17720.5	1.12585	0.542991	0.743723	19788.4	1.03047	0.874673	0.956311	33905.7	0.917678	0.365926	0.570172	11357.3	0.772785	0.157249	0.788477
METBUDRAFT_0787	DNA mismatch repair protein MutL	11896.7	0.535936	0.00294255	0.0200547	9827.63	0.785114	0.230123	0.535732	25517.1	1.48252	0.000359493	0.00362567	4902.58	0.761103	0.150525	0.779452
METBUDRAFT_0788	tRNA dimethylallyltransferase	3010.4	0.598682	0.0129742	0.0621063	2604.51	0.829354	0.350099	0.663202	6346.78	1.39883	0.0021468	0.0152176	1330.39	0.772778	0.179663	0.821261
METBUDRAFT_0789	hypothetical protein	1646.85	0.779186	0.178185	0.37621	1585.15	0.932037	0.707457	0.89493	3317.22	1.20304	0.0635866	0.181322	845.602	0.800744	0.252088	0.898126
METBUDRAFT_0790	ribosome biogenesis GTPase A	2186.45	0.8666	0.437835	0.65331	2246.74	0.927169	0.685514	0.884293	4425.43	1.0735	0.558586	0.731126	984.047	1.0681	0.712985	0.997067
METBUDRAFT_0791	hypothetical protein	1558.25	1.03533	0.873655	0.941979	1755.92	0.939723	0.766441	0.911673	3145.32	0.909149	0.391811	0.592882	840.311	0.937161	0.736879	0.997067
METBUDRAFT_0792	uncharacterized protein, YigZ family	1335.18	1.09841	0.668359	0.827604	1593.79	0.897728	0.607646	0.841661	2772.33	0.815039	0.0568536	0.168576	830.125	0.801177	0.250623	0.897761
METBUDRAFT_0793	antitoxin YefM	3361.24	0.645918	0.0140701	0.0657124	3742.67	0.607956	0.00698913	0.0537353	8319.18	0.94291	0.600897	0.763017	1618.9	0.732859	0.0790567	0.62547
METBUDRAFT_0794	toxin YoeB	3917.09	0.68705	0.0421405	0.143504	4424.16	0.631179	0.0138791	0.0891119	9574.68	0.92147	0.481182	0.672444	1869.68	0.784219	0.172881	0.810346
METBUDRAFT_0795	hypothetical protein	10223.5	0.777444	0.169373	0.363395	10562.4	0.820971	0.27118	0.583319	21923.7	1.05935	0.623505	0.780714	5292.4	0.778042	0.153211	0.782095
METBUDRAFT_0796	hypothetical protein	8384.43	0.884233	0.557174	0.754629	9224.38	0.837984	0.375821	0.681326	17924	0.952456	0.672128	0.811853	4080.79	0.956816	0.816598	0.997067
METBUDRAFT_0797	PLD-like domain-containing protein	32147.1	0.660335	0.0183758	0.0798603	32982.3	0.703508	0.0497442	0.217868	73736	1.06883	0.495622	0.683472	16120	0.707964	0.0515133	0.507006
METBUDRAFT_0798	succinate-semialdehyde dehydrogenase / glutarate-semialdehyde dehydrogenase	5693.12	1.20007	0.32601	0.539243	6185.37	1.15583	0.435318	0.731445	10209.7	0.96732	0.712756	0.840588	3125.31	1.02134	0.906562	0.997067
METBUDRAFT_0799	hypothetical protein	3191.55	1.55399	0.0239339	0.0962341	3768.22	1.23657	0.271901	0.583982	5427.08	0.795865	0.0200546	0.0816413	2023.17	0.977541	0.901666	0.997067
METBUDRAFT_0800	hypothetical protein	2964.25	0.81937	0.363216	0.578259	2768.35	1.03504	0.870306	0.954414	5679.61	1.27145	0.0438052	0.139953	1586.43	0.784762	0.210948	0.856414
METBUDRAFT_0801	dihydrolipoamide dehydrogenase	11380.9	1.49528	0.0810917	0.224299	13789.6	1.1448	0.525068	0.793318	20282	0.765054	0.0334649	0.115428	6375.43	1.17267	0.416799	0.992692
METBUDRAFT_0802	2-oxoglutarate dehydrogenase E2 component	10169	1.30408	0.267049	0.479853	11910.5	1.08475	0.717634	0.899198	18801.6	0.826981	0.0726578	0.199136	5814.45	1.02708	0.893821	0.997067
METBUDRAFT_0803	2-oxoglutarate dehydrogenase E1 component	16790.4	1.38168	0.142801	0.327925	19568	1.15021	0.503354	0.773602	29949.4	0.828632	0.0494838	0.153364	10114.2	0.98439	0.935009	0.997067
METBUDRAFT_0804	Protein of unknown function (DUF2914)	1406.79	1.59131	0.0172127	0.0762098	1669.29	1.24942	0.248379	0.559268	2374.57	0.787591	0.0258466	0.0967764	836.001	1.10374	0.593533	0.997067
METBUDRAFT_0805	DNA-binding protein H-NS	5050.05	1.15632	0.521788	0.724261	5491.05	1.12056	0.551233	0.808611	9220.86	0.969811	0.845298	0.922894	2578.21	1.11907	0.559635	0.997067
METBUDRAFT_0806	hypothetical protein	10219	0.811616	0.483911	0.693448	10509	0.846324	0.486718	0.765049	21677.9	1.02435	0.909269	0.954687	4457.16	1.01972	0.924146	0.997067
METBUDRAFT_0807	Rhodanese-related sulfurtransferase	2037.11	1.79246	0.00139408	0.0109819	2383.18	1.42563	0.0572915	0.239316	3152.42	0.800495	0.0376134	0.126952	1292.28	1.06576	0.728838	0.997067
METBUDRAFT_0808	molybdopterin molybdotransferase	3881.64	1.6953	0.00354901	0.0235454	4511.45	1.37754	0.079544	0.293042	6161.7	0.814757	0.0279587	0.101403	2338.06	1.1232	0.522133	0.997067
METBUDRAFT_0809	molybdopterin-guanine dinucleotide biosynthesis protein B	1867.32	1.25676	0.203675	0.406203	2197.54	1.03189	0.864025	0.951705	3568.63	0.822835	0.0428905	0.138384	1100.42	0.94347	0.746771	0.997067
METBUDRAFT_0810	DnaJ-class molecular chaperone with C-terminal Zn finger domain	2030.88	1.26701	0.201364	0.403864	2406.55	1.02674	0.888262	0.961434	3891.87	0.81239	0.0445087	0.141667	1227.07	0.913676	0.616462	0.997067
METBUDRAFT_0811	lipoprotein NlpD	44740.1	5.52125	5.32142e-20	2.82434e-17	51016.7	3.73646	2.05111e-11	1.0122e-09	30142	0.702327	0.0121788	0.0556034	35180.6	1.19648	0.321133	0.951284
METBUDRAFT_0812	RNA polymerase, sigma 38 subunit, RpoS	70117.5	3.4625	3.96009e-09	1.97818e-07	81954.3	2.45645	6.045e-06	0.00012576	68975.1	0.710915	0.0107736	0.0507146	56095.4	1.01199	0.949065	0.997929
METBUDRAFT_0813	Predicted amidohydrolase	12174.2	1.34656	0.117268	0.290331	12926.8	1.36318	0.100835	0.343179	19830.8	1.01721	0.846512	0.92327	7127.15	1.00435	0.98153	0.99974
METBUDRAFT_0814	hypothetical protein	5037.86	1.29576	0.196493	0.398412	5555.36	1.20973	0.322336	0.633917	8774.65	0.937882	0.593177	0.758367	2886.05	1.01233	0.949571	0.997929
METBUDRAFT_0815	Predicted integral membrane protein	957.387	1.42726	0.0990062	0.257214	1029.07	1.40832	0.102656	0.346244	1518.12	0.988343	0.916872	0.958659	628.588	0.884329	0.522409	0.997067
METBUDRAFT_0816	Uncharacterized conserved protein, contains ferritin-like DUF455 domain	3629.21	1.13885	0.51086	0.713054	4008.61	1.06607	0.742959	0.90576	6815.5	0.938549	0.545694	0.724068	2161.59	0.867434	0.444888	0.997067
METBUDRAFT_0817	uncharacterized protein involved in response to NO	6000.45	1.00664	0.970696	0.988488	6452.86	0.992692	0.967178	0.990212	11729	0.990064	0.923901	0.959825	3168.37	0.94178	0.735116	0.997067
METBUDRAFT_0818	hypothetical protein	2673.96	1.27104	0.235009	0.445183	3283.77	0.967275	0.866712	0.953342	5316.41	0.757808	0.00376853	0.0238617	1675.15	0.871692	0.46137	0.997067
METBUDRAFT_0819	potassium efflux system protein	10533.7	0.961922	0.826694	0.922334	11955.7	0.862784	0.425239	0.724203	22226.8	0.900262	0.326298	0.532664	5714.84	0.870578	0.438473	0.997067
METBUDRAFT_0820	N-carbamoylputrescine amidase	5517.56	1.07013	0.732524	0.869726	6051.79	1.01529	0.936703	0.979637	10651.8	0.953033	0.65049	0.799184	3101.69	0.901126	0.574554	0.997067
METBUDRAFT_0821	Agmatine/peptidylarginine deiminase	4674.05	1.06326	0.766301	0.887027	5193.07	0.985574	0.939481	0.979722	9175.48	0.932904	0.589369	0.755118	2348.89	1.06963	0.716775	0.997067
METBUDRAFT_0822	DNA repair protein RecN (Recombination protein N)	5594.05	1.02924	0.874552	0.942235	6666.32	0.842886	0.339562	0.655343	11994.1	0.824051	0.0817965	0.213465	2942.5	0.965258	0.840904	0.997067
METBUDRAFT_0823	NAD+ kinase	1260.63	1.11053	0.579894	0.772898	1422.79	0.997637	0.989799	0.997493	2458.17	0.904069	0.406126	0.605694	697.648	0.94853	0.770253	0.997067
METBUDRAFT_0824	heat-inducible transcription repressor HrcA	6352.25	0.793449	0.258457	0.468801	5979.87	0.984825	0.938126	0.979722	12466.2	1.24203	0.101551	0.245829	4097.15	0.629669	0.0256536	0.341137
METBUDRAFT_0825	molecular chaperone GrpE	9425.1	0.891712	0.63648	0.810498	9528.14	0.976161	0.911166	0.97266	18594.4	1.09511	0.585661	0.752866	5432.66	0.775577	0.223942	0.869133
METBUDRAFT_0826	molecular chaperone DnaK	63072.4	1.36223	0.207277	0.409955	60250.4	1.78207	0.00956124	0.0675173	88801.7	1.28786	0.108765	0.258142	31993.4	1.27986	0.238035	0.883117
METBUDRAFT_0827	molecular chaperone DnaJ	18671.2	1.6848	0.014023	0.0657011	18616.2	2.02418	0.000724347	0.00824163	23907.3	1.18463	0.31743	0.524294	9994.88	1.39504	0.0796746	0.62547
METBUDRAFT_0828	dihydrodipicolinate reductase	9645.24	1.2696	0.286287	0.498944	9837.23	1.40615	0.095614	0.331254	15503.5	1.09699	0.587133	0.75338	4571.03	1.40842	0.0608861	0.55306
METBUDRAFT_0829	hypothetical protein	2083.58	1.10063	0.686687	0.842209	2835.46	0.730408	0.161895	0.452027	4950.82	0.670436	0.00505719	0.0296177	1029.97	1.12742	0.551234	0.997067
METBUDRAFT_0830	hypothetical protein	2790.25	0.926231	0.710698	0.856852	5391.91	0.392319	6.7287e-06	0.000135262	10049.2	0.448352	2.13268e-07	8.0136e-06	1346.02	1.01137	0.951108	0.997929
METBUDRAFT_0831	formate dehydrogenase major subunit	67013.3	0.681063	0.0791342	0.220475	76842.2	0.609757	0.0171295	0.102764	167277	0.905306	0.478532	0.670069	24692.8	1.15074	0.458167	0.997067
METBUDRAFT_0832	NAD-dependent formate dehydrogenase flavoprotein subunit	49196.1	0.647654	0.0812543	0.224467	52210.3	0.640442	0.0329193	0.163212	118393	1.01009	0.955223	0.976849	15919.9	1.34552	0.115678	0.727542
METBUDRAFT_0833	DNA-binding transcriptional regulator, LysR family	3767.39	1.56432	0.0282792	0.109257	4645.89	1.14373	0.480561	0.763008	6729.73	0.742393	0.0355678	0.121302	2248.71	1.08708	0.642355	0.997067
METBUDRAFT_0834	quinoprotein relay system zinc metallohydrolase 2	2879.02	1.34748	0.117664	0.290804	3326.13	1.14141	0.482659	0.763008	5178.64	0.849265	0.113689	0.267734	1615.64	1.07768	0.68188	0.997067
METBUDRAFT_0835	hypothetical protein	919.357	1.18674	0.397812	0.613257	1084.83	0.976925	0.906785	0.971817	1812.48	0.828645	0.13998	0.307477	558.047	0.871017	0.464745	0.997067
METBUDRAFT_0836	sulfur-oxidizing protein SoxY	8917.49	1.25576	0.285416	0.498715	9977.95	1.1403	0.519481	0.788583	16054.9	0.908285	0.314217	0.522043	5017.24	1.01986	0.91748	0.997067
METBUDRAFT_0837	Endonuclease, Uma2 family (restriction endonuclease fold)	7661.29	1.16237	0.486059	0.694277	8776.31	1.01401	0.946344	0.980853	14786.1	0.870851	0.1223	0.281427	4143.8	1.02248	0.907687	0.997067
METBUDRAFT_0838	hypothetical protein	4597.69	1.08538	0.660111	0.822911	5287.65	0.942501	0.747615	0.90576	9256.6	0.872088	0.193217	0.382649	2451.72	0.987465	0.944824	0.997929
METBUDRAFT_0839	Uncharacterized conserved protein	2556.44	1.08536	0.703354	0.853059	3028.85	0.8993	0.614164	0.845401	5299.36	0.827647	0.0841378	0.217305	1285.48	1.08593	0.668978	0.997067
METBUDRAFT_0840	molybdopterin-guanine dinucleotide biosynthesis protein A	1625.89	1.10491	0.622479	0.801659	1833.37	0.994312	0.977255	0.993617	3173.26	0.902169	0.325493	0.532169	887.558	0.96705	0.858986	0.997067
METBUDRAFT_0841	FdhD protein	2497.51	1.47231	0.0441586	0.147349	2691.79	1.43683	0.0593236	0.24416	3916.55	0.981507	0.855963	0.928095	1369.34	1.19836	0.332433	0.958665
METBUDRAFT_0842	Protein of unknown function (DUF2835)	2555.78	1.16249	0.423497	0.640145	2991.5	0.973296	0.885036	0.959948	5056.59	0.839908	0.0982805	0.240796	1418.54	0.978703	0.90518	0.997067
METBUDRAFT_0843	heat shock protein HtpX	29409.4	1.06908	0.741201	0.874532	28621.1	1.2885	0.190779	0.492722	50184.1	1.21349	0.0750203	0.203798	16375.8	0.915608	0.645746	0.997067
METBUDRAFT_0844	Glucose/arabinose dehydrogenase, beta-propeller fold	10370.4	1.3576	0.0886584	0.238557	12477.1	1.05673	0.773064	0.914481	19502.7	0.787258	0.0494716	0.153364	5638.51	1.14359	0.455446	0.997067
METBUDRAFT_0845	ADP-ribose pyrophosphatase	4557.8	1.10938	0.595428	0.781994	5344.6	0.931046	0.713578	0.898376	9250.09	0.83999	0.0896929	0.226553	2505.84	0.959414	0.827829	0.997067
METBUDRAFT_0846	Uncharacterized membrane protein	5178.98	1.13453	0.527844	0.730041	5912.96	0.996262	0.984191	0.996477	10098.5	0.881944	0.282786	0.489088	3787.59	0.69022	0.0791836	0.62547
METBUDRAFT_0847	UDP-N-acetyl-D-galactosamine dehydrogenase	8690.93	1.14623	0.489721	0.696135	10156.9	0.963142	0.845883	0.945851	17287.5	0.839643	0.0496405	0.153513	4411.3	1.11977	0.550038	0.997067
METBUDRAFT_0848	UDP-glucuronate 4-epimerase	6651.31	1.21352	0.332286	0.546432	7890.21	0.986835	0.945448	0.980853	13045.5	0.812439	0.0299127	0.106373	3608.73	1.05093	0.792043	0.997067
METBUDRAFT_0849	four helix bundle protein	2567.82	0.813701	0.287358	0.49948	2419.72	1.01546	0.940011	0.979722	4968.3	1.24175	0.114957	0.269505	1141.89	1.02262	0.903948	0.997067
METBUDRAFT_0850	sugar transferase, PEP-CTERM/EpsH1 system associated	4899.41	0.964656	0.836837	0.925074	5165.91	0.986854	0.940964	0.979722	9606.84	1.02767	0.773964	0.878441	2451.38	0.989872	0.953856	0.998079
METBUDRAFT_0851	asparagine synthase (glutamine-hydrolysing)	19942.5	1.19242	0.367714	0.583015	21285.7	1.19141	0.358273	0.66865	35172.8	1.00368	0.969306	0.985071	10264.8	1.13357	0.492156	0.997067
METBUDRAFT_0852	hypothetical protein	28441.5	2.47846	6.94395e-05	0.0010132	35573.3	1.58917	0.0313178	0.157293	39139.6	0.624313	4.0779e-07	1.38518e-05	17048.7	1.447	0.0607926	0.55306
METBUDRAFT_0853	Hpr(Ser) kinase/phosphatase	12257.9	2.12507	0.000166477	0.00207291	15610.3	1.35826	0.0980946	0.336551	19238.8	0.642355	0.000368182	0.00368703	7906.89	1.15576	0.424503	0.992692
METBUDRAFT_0854	Uncharacterised nucleotidyltransferase	12056.8	1.67149	0.00978445	0.0505411	13438.1	1.50802	0.0313659	0.157349	18155.4	0.902463	0.338041	0.545543	7858.07	0.981083	0.917262	0.997067
METBUDRAFT_0855	PilZ domain-containing protein	2091.84	1.9986	0.00162599	0.0125299	2751.69	1.21789	0.350023	0.663202	3533.85	0.602341	5.52324e-06	0.000126084	1485.28	0.960243	0.833867	0.997067
METBUDRAFT_0856	membrane protein	4603.49	1.38722	0.158301	0.349894	5637.05	1.05599	0.804621	0.925173	8655.8	0.75453	0.0110574	0.0518207	3056.06	0.860952	0.447573	0.997067
METBUDRAFT_0857	Signal transduction histidine kinase	6953.87	0.988756	0.958227	0.983053	7383.99	0.999495	0.998101	0.998807	13546.8	1.01456	0.905429	0.953914	4104.78	0.79529	0.232454	0.883117
METBUDRAFT_0858	Cytochrome c, mono- and diheme variants	5585.14	1.12649	0.575638	0.769814	6830.93	0.876909	0.521095	0.790113	11755	0.776264	0.0112593	0.0522999	3232.67	0.900665	0.585225	0.997067
METBUDRAFT_0859	PAS domain S-box-containing protein/diguanylate cyclase (GGDEF) domain-containing protein	5573.63	1.01588	0.942058	0.974178	6626.52	0.841937	0.410748	0.710935	11987.2	0.826371	0.0584378	0.171004	3220.77	0.835561	0.348561	0.967679
METBUDRAFT_0860	prolyl-tRNA synthetase	13739.9	0.941555	0.779945	0.894556	13326.1	1.12326	0.574311	0.8251	25214	1.20785	0.0473126	0.148258	6578.95	1.03675	0.85389	0.997067
METBUDRAFT_0861	hypothetical protein	1947.23	2.07879	0.0067946	0.0387246	2383.88	1.48436	0.116783	0.373213	2816.09	0.691855	0.00192003	0.013912	1307.14	1.08676	0.697373	0.997067
METBUDRAFT_0862	3-hexulose-6-phosphate synthase	41087	1.96971	0.00818277	0.0441906	48342	1.55098	0.0636924	0.255075	58565.4	0.770283	0.0171747	0.0727057	24696.1	1.25539	0.269943	0.904194
METBUDRAFT_0863	Predicted arabinose efflux permease, MFS family	5028.41	0.971981	0.878254	0.944264	5339.91	0.981874	0.921771	0.97476	9889.13	1.01441	0.875899	0.939158	3018.29	0.759327	0.126979	0.748205
METBUDRAFT_0864	single-strand DNA-binding protein	8163.28	1.59632	0.0197967	0.0840159	9526.48	1.29986	0.177369	0.476126	13449.5	0.815801	0.0619211	0.177287	4793.79	1.12909	0.518582	0.997067
METBUDRAFT_0865	chemotaxis protein MotA	7649.6	1.52842	0.017874	0.0782404	8874.53	1.26204	0.204469	0.508954	12890.3	0.829761	0.0639637	0.181544	4644.64	1.03266	0.859208	0.997067
METBUDRAFT_0866	chemotaxis protein MotB	6981.64	1.33936	0.12531	0.302828	8795.2	0.960604	0.834053	0.94138	13929.7	0.720265	0.00286641	0.0189281	3826.46	1.1172	0.541478	0.997067
METBUDRAFT_0867	PilZ domain-containing protein	4413.51	1.80425	0.00116982	0.00949725	5265.85	1.37113	0.0817198	0.298982	6992.85	0.767558	0.0261095	0.0972463	2745.61	1.10648	0.578405	0.997067
METBUDRAFT_0868	BirA family transcriptional regulator, biotin operon repressor / biotin-[acetyl-CoA-carboxylase] ligase	6075.8	1.0318	0.884411	0.947329	7236.59	0.85085	0.432322	0.730695	12994.5	0.822938	0.0536367	0.163022	3228.7	0.955886	0.818657	0.997067
METBUDRAFT_0869	type III pantothenate kinase	4448.93	0.91083	0.69553	0.849358	4929.61	0.856127	0.49289	0.769902	9443.05	0.940876	0.541082	0.720876	2286.5	0.90928	0.642951	0.997067
METBUDRAFT_0870	hypothetical protein	4205.85	1.25387	0.303166	0.514268	4745.2	1.12464	0.577107	0.826052	7638.6	0.895315	0.26197	0.465358	2471.63	0.95455	0.812341	0.997067
METBUDRAFT_0871	D-alanyl-D-alanine endopeptidase (penicillin-binding protein 7)	9422.6	1.03858	0.838492	0.925458	10266.7	0.998033	0.991861	0.997905	18358.9	0.966314	0.77142	0.877861	6149.13	0.710172	0.0565785	0.532589
METBUDRAFT_0872	L,D-transpeptidase ErfK/SrfK	11350	1.06672	0.716429	0.860378	11856.6	1.11296	0.553272	0.808611	20869.7	1.04846	0.628721	0.78493	7084.2	0.767311	0.133511	0.752642
METBUDRAFT_0873	Protein of unknown function (DUF2490)	3871.56	1.04189	0.860912	0.936762	4371.85	0.943631	0.793343	0.918622	7797.37	0.904562	0.348469	0.555406	2424.17	0.771304	0.193361	0.843866
METBUDRAFT_0874	hypothetical protein	4166.96	1.53103	0.0163063	0.0734996	5126.54	1.11931	0.553397	0.808611	7544.66	0.741375	0.0146723	0.0645582	2767.94	0.898095	0.561125	0.997067
METBUDRAFT_0875	FHA domain protein	6116.16	1.24877	0.297958	0.509311	7768.02	0.897357	0.593031	0.833379	12732.3	0.71572	0.00126932	0.0100177	3619.46	0.939632	0.743609	0.997067
METBUDRAFT_0876	type VI secretion system protein ImpJ	6463.98	1.12449	0.504057	0.707671	7132.48	1.05224	0.778873	0.915085	12230	0.940144	0.531036	0.712186	3427.78	1.02531	0.887743	0.997067
METBUDRAFT_0877	type VI secretion system protein ImpK	5729.94	1.21775	0.26744	0.480147	6530.06	1.06573	0.723706	0.90097	10750.2	0.877629	0.150936	0.324419	3255.24	0.976206	0.893012	0.997067
METBUDRAFT_0878	hypothetical protein	4326.29	1.87238	0.00436415	0.0275029	5724.7	1.1445	0.51958	0.788583	7643.5	0.599518	1.01346e-07	4.13765e-06	2823.8	1.05471	0.783546	0.997067
METBUDRAFT_0879	type VI secretion system protein ImpL	19506.7	1.42738	0.0398993	0.13931	22964.8	1.15221	0.423446	0.722309	34823.1	0.808904	0.0163735	0.0700121	11343.6	1.05718	0.752384	0.997067
METBUDRAFT_0880	type VI secretion system protein ImpM	8232.75	1.59934	0.0134161	0.063719	10100.5	1.17186	0.400685	0.703389	14467.2	0.729724	0.00042345	0.00407703	4807.18	1.13951	0.482506	0.997067
METBUDRAFT_0881	type VI secretion system protein ImpA	8193.79	2.1158	8.71604e-05	0.00122951	10229.9	1.40521	0.0717709	0.273743	12575.3	0.66092	7.35568e-06	0.000160165	5169.41	1.19311	0.337827	0.961072
METBUDRAFT_0882	type VI secretion system protein ImpB	10113.8	3.51602	2.42701e-07	7.57728e-06	12223.4	2.23269	0.000514892	0.00626132	10274.3	0.622344	0.000133459	0.00168151	6859.48	1.34298	0.156884	0.788086
METBUDRAFT_0883	type VI secretion system protein ImpC	36196.8	3.69038	1.04464e-07	3.75895e-06	42389	2.56939	4.07883e-05	0.000692422	33030.7	0.676245	0.000628296	0.00577434	23627.6	1.48059	0.0567324	0.532589
METBUDRAFT_0884	type VI secretion system secreted protein Hcp	36325.6	3.49307	2.13886e-08	9.08159e-07	43729.9	2.24124	0.000161839	0.00232512	37463.7	0.631559	2.68273e-05	0.000463044	24230.8	1.39789	0.0848	0.638749
METBUDRAFT_0885	type VI secretion system protein ImpE	7046.92	2.5076	1.82187e-06	4.55038e-05	8903.54	1.55057	0.018041	0.107386	9968.56	0.619879	2.19916e-05	0.000395662	4308.72	1.40236	0.0654098	0.568554
METBUDRAFT_0886	type VI secretion system protein ImpF	2564.52	2.56326	9.49098e-07	2.51631e-05	3108.57	1.74356	0.0038437	0.0335803	3343.57	0.682913	0.000403387	0.00395562	1597.3	1.36668	0.0904683	0.659393
METBUDRAFT_0887	type VI secretion system protein ImpG	6655.44	1.95927	0.000108065	0.00147	7986.93	1.44398	0.0411296	0.192016	10143	0.742737	0.00422772	0.0259781	4182.32	1.14504	0.441463	0.997067
METBUDRAFT_0888	type VI secretion system protein ImpH	4591.47	1.31874	0.138904	0.320995	5429.83	1.06844	0.728228	0.903641	8591.45	0.813146	0.0534562	0.162589	2594.15	1.04774	0.797425	0.997067
METBUDRAFT_0889	type VI secretion system protein VasG	18267.7	2.97078	1.25964e-06	3.24149e-05	21690.1	2.07626	0.000769118	0.00854486	20425.1	0.693626	0.00168532	0.0125322	10668.2	1.70666	0.00607335	0.121185
METBUDRAFT_0890	Papain-like cysteine protease AvrRpt2	4941.67	3.83303	2.2325e-09	1.24726e-07	5949.07	2.36989	0.00011338	0.00168524	4784.58	0.62768	0.000954588	0.0080261	3259.4	1.48464	0.0436017	0.477805
METBUDRAFT_0891	hypothetical protein	4512.56	2.92207	2.0428e-07	6.52161e-06	5387.87	2.00782	0.000664732	0.00768068	5222.72	0.690359	0.00184314	0.0134236	3010.34	1.28421	0.187286	0.832602
METBUDRAFT_0892	type VI secretion system secreted protein VgrG	8517.82	2.15099	0.000106425	0.00145768	10383.9	1.50612	0.0348635	0.169874	12461	0.697005	0.000168286	0.00202236	5390.22	1.20015	0.325583	0.955017
METBUDRAFT_0893	hypothetical protein	1927.47	2.43044	9.54136e-07	2.51631e-05	2166.6	2.03043	0.000589942	0.00697413	2301.03	0.865024	0.351751	0.557674	1255.55	1.21737	0.27506	0.908488
METBUDRAFT_0894	Zn-binding Pro-Ala-Ala-Arg (PAAR) domain-containing protein, incolved in TypeVI secretion	1477.75	1.44479	0.0649816	0.193465	1675.26	1.26277	0.23713	0.544577	2491.51	0.876035	0.205244	0.398186	957.873	0.904663	0.602196	0.997067
METBUDRAFT_0895	type VI secretion system secreted protein VgrG	2334.5	1.92483	0.000298538	0.00331831	2553.62	1.7958	0.00135816	0.0138892	3135.9	0.939512	0.587866	0.753632	1370.16	1.28659	0.156133	0.787535
METBUDRAFT_0896	hypothetical protein	1218.97	0.65764	0.0214924	0.0895137	1141.56	0.813051	0.271152	0.583319	2604.37	1.24236	0.0328327	0.113802	580.897	0.758532	0.128642	0.749322
METBUDRAFT_0897	hypothetical protein	1717.32	1.02523	0.889308	0.949059	1793.87	1.06818	0.718898	0.899219	3228.55	1.04738	0.633327	0.787698	917.226	0.939439	0.727108	0.997067
METBUDRAFT_0898	hypothetical protein	210.896	0.803545	0.321623	0.535533	232.642	0.762847	0.227487	0.531345	473.243	0.951404	0.718062	0.844802	118.344	0.742171	0.149544	0.779452
METBUDRAFT_0899	hypothetical protein	782.589	1.44117	0.0644815	0.192809	885.647	1.2665	0.231925	0.536505	1319.17	0.881626	0.25821	0.460463	510.173	0.894883	0.56031	0.997067
METBUDRAFT_0900	hypothetical protein	472.854	1.31167	0.266915	0.479814	586.552	0.982946	0.940418	0.979722	929.315	0.747648	0.0222666	0.0874597	260.461	1.09045	0.676807	0.997067
METBUDRAFT_0901	3-oxoacyl-[acyl-carrier-protein] synthase-1	1511.42	1.05506	0.776144	0.892197	1616.34	1.05154	0.792077	0.918463	2864.49	1.00071	0.994296	0.997586	758.194	1.06513	0.731827	0.997067
METBUDRAFT_0902	GHH signature containing HNH/Endo VII superfamily nuclease toxin 2	1609.52	1.84276	0.00064499	0.00603986	1824.68	1.57087	0.0149954	0.0942824	2345.6	0.861204	0.191253	0.381248	929.597	1.2823	0.1718	0.809068
METBUDRAFT_0903	hypothetical protein	1797.89	2.57932	7.7143e-05	0.00109916	2134.54	1.88652	0.00512931	0.0426839	2182.9	0.714523	0.00112428	0.00921561	1152.78	1.30274	0.188935	0.832904
METBUDRAFT_0905	hypothetical protein	309.396	1.46503	0.178802	0.37621	298.375	1.88144	0.01967	0.114043	408.783	1.26894	0.158052	0.334541	181.11	1.08361	0.713879	0.997067
METBUDRAFT_0906	Endonuclease, Uma2 family (restriction endonuclease fold)	509.186	1.60814	0.0151797	0.0697541	580.718	1.37486	0.109098	0.357538	811.343	0.861064	0.210018	0.403866	309.386	1.06934	0.726247	0.997067
METBUDRAFT_0907	conserved hypothetical protein	3272.8	0.952701	0.789651	0.899945	3429.51	0.985307	0.9361	0.979248	6422.12	1.03943	0.695559	0.829591	1599.39	1.0173	0.923706	0.997067
METBUDRAFT_0908	Transposase DDE domain-containing protein	735.415	1.16902	0.45843	0.670974	764.84	1.23404	0.309661	0.62475	1273.97	1.05995	0.607121	0.767898	378.434	1.11179	0.584415	0.997067
METBUDRAFT_0909	hypothetical protein	715.211	0.828768	0.433618	0.649433	995.039	0.560265	0.0120093	0.0802639	1960.69	0.680609	0.00638276	0.0351964	373.588	0.823453	0.339908	0.962542
METBUDRAFT_0910	serine/threonine protein kinase	6817.84	1.61282	0.0071439	0.0401227	8489.29	1.14124	0.456022	0.744894	12187.1	0.710953	0.000991667	0.00828862	4037.06	1.1188	0.528824	0.997067
METBUDRAFT_0911	Serine/threonine protein kinase	7619.21	1.04703	0.819676	0.918296	8817.3	0.904678	0.614273	0.845401	15708.7	0.864103	0.1399	0.307461	4090.56	0.949999	0.783187	0.997067
METBUDRAFT_0912	PAS domain S-box-containing protein	8371.95	1.6252	0.00827841	0.0446068	10685	1.09516	0.616695	0.84564	15356.4	0.675429	0.0001496	0.00186276	5104.64	1.07101	0.69963	0.997067
METBUDRAFT_0913	nitric oxide reductase FlRd-NAD(+) reductase	15249.4	2.15541	2.83362e-05	0.000493097	20066.5	1.26725	0.187807	0.490059	25082.1	0.590299	7.09942e-07	2.21648e-05	9532.63	1.22998	0.240643	0.884583
METBUDRAFT_0914	Rubredoxin	5209.31	2.01526	0.000306594	0.00338038	6087.95	1.57806	0.0195274	0.113527	7456.41	0.788245	0.0365384	0.124014	3304.5	1.14974	0.445312	0.997067
METBUDRAFT_0915	hydrogenase nickel incorporation protein HypA/HybF	2789.48	1.63618	0.0140747	0.0657124	3180.87	1.39552	0.0955141	0.331254	4390.28	0.856467	0.168314	0.349981	1648.96	1.13672	0.49046	0.997067
METBUDRAFT_0916	hydrogenase expression/formation protein HypC	2219.91	1.34174	0.167509	0.361587	2782.46	0.975346	0.903327	0.96964	4386.32	0.721764	0.000846007	0.00730111	1156.64	1.22144	0.295661	0.931192
METBUDRAFT_0917	urease accessory protein	6979.71	1.48203	0.0689718	0.20086	7825.72	1.32436	0.192275	0.493713	11390.3	0.899513	0.413981	0.613744	3742.61	1.25695	0.232809	0.883117
METBUDRAFT_0918	hydrogenase expression/formation protein HypE	3123.13	1.20181	0.298078	0.509311	3434.32	1.13013	0.49667	0.770701	5674.99	0.945033	0.571708	0.74144	1616.88	1.12976	0.490119	0.997067
METBUDRAFT_0919	uncharacterized protein	4170.88	1.43952	0.090063	0.240508	5082.29	1.09488	0.66188	0.868858	7667.31	0.75395	0.00274352	0.0183701	2322.01	1.14992	0.467242	0.997067
METBUDRAFT_0920	hypothetical protein	3052.84	2.12438	6.31676e-05	0.000941087	3627.48	1.5846	0.0134323	0.0872369	4343.54	0.748064	0.0052622	0.030472	1955.85	1.16421	0.40246	0.989295
METBUDRAFT_0921	hypothetical protein	51179.9	2.48732	0.000582823	0.00558615	60044.2	1.89913	0.00891893	0.0641029	61222.7	0.73478	0.00149743	0.0114354	30179.2	1.48608	0.06106	0.553207
METBUDRAFT_0922	Cyclic nucleotide-binding domain-containing protein	5323.56	0.92322	0.659007	0.822016	5865.46	0.873083	0.452593	0.742797	11141.5	0.949487	0.610233	0.769919	2821.96	0.870749	0.435133	0.997067
METBUDRAFT_0923	Protein of unknown function (DUF2905)	2339.41	0.910145	0.599826	0.784132	2442.75	0.947446	0.770838	0.914431	4684.78	1.04466	0.701746	0.833794	1355.07	0.757969	0.121666	0.740467
METBUDRAFT_0924	Soluble lytic murein transglycosylase	4671.14	0.598411	0.0251944	0.100258	4344.73	0.731452	0.151884	0.435499	10454.8	1.24233	0.0333755	0.115307	2047.89	0.777113	0.201887	0.855549
METBUDRAFT_0925	two-component system, NtrC family, nitrogen regulation response regulator NtrX	938.315	1.01809	0.926427	0.96744	1041.67	0.946762	0.7778	0.914654	1882.39	0.934483	0.55721	0.730667	545.932	0.824341	0.295129	0.930807
METBUDRAFT_0926	hypothetical protein	1312.45	1.3551	0.198234	0.399888	1382.42	1.39573	0.136408	0.408263	2091.41	1.03291	0.76161	0.873055	757.402	1.04003	0.845586	0.997067
METBUDRAFT_0927	putative serine protein kinase, PrkA	7660.89	2.73102	8.91087e-05	0.0012487	8553.71	2.38064	0.000222859	0.00301214	7843.07	0.851277	0.189581	0.378804	5797.09	1.0267	0.900774	0.997067
METBUDRAFT_0928	hypothetical protein	3041.32	2.41923	3.2391e-05	0.000545763	3340.39	2.23486	2.53704e-05	0.000443094	3438.07	0.917909	0.553899	0.729709	2322.79	0.94102	0.746962	0.997067
METBUDRAFT_0929	Stage V sporulation protein SpoVR/YcgB, involved in spore cortex formation	3432.62	2.38909	1.9807e-05	0.000364071	3891.96	2.01016	9.85316e-05	0.00148287	4156.96	0.839794	0.22002	0.415203	2515.54	0.993548	0.970661	0.99974
METBUDRAFT_0930	HYR domain-containing protein	17600.1	7.6343	2.63555e-13	3.99663e-11	21235.7	3.53221	7.66639e-07	1.9027e-05	10102.7	0.421252	5.94718e-11	4.59123e-09	10907.1	2.08406	0.0007038	0.0213251
METBUDRAFT_0931	hypothetical protein	5861.39	10.2291	1.14921e-19	5.42172e-17	7342.74	3.34129	4.29604e-07	1.14669e-05	3460.27	0.289211	1.16877e-35	8.27098e-33	3795.56	2.0313	0.000725056	0.0217911
METBUDRAFT_0932	Protein of unknown function (DUF4255)	341.906	6.07666	9.77958e-14	1.73017e-11	373.371	5.08995	1.3152e-11	6.72495e-10	168.908	0.866237	0.461416	0.655242	249.77	1.368	0.14535	0.779452
METBUDRAFT_0933	hypothetical protein	647.392	3.2731	5.46764e-08	2.10593e-06	737.156	2.55143	1.07367e-05	0.000203422	622.661	0.783953	0.0774464	0.207337	385.267	1.66766	0.0129123	0.214799
METBUDRAFT_0934	hypothetical protein	2495.15	6.74392	3.47087e-13	4.83413e-11	2776.09	5.05196	4.46831e-11	2.0839e-09	1166.58	0.716898	0.00856449	0.0436029	1443.43	2.46506	2.44572e-05	0.00099757
METBUDRAFT_0935	conserved hypothetical phage tail region protein	629.314	5.05314	2.79917e-12	2.89884e-10	693	4.20661	1.81002e-10	7.75933e-09	384.738	0.835709	0.237977	0.436816	374.623	2.10272	0.00021606	0.00751252
METBUDRAFT_0936	conserved hypothetical phage tail region protein	348.651	5.29185	1.99514e-12	2.22931e-10	387.432	4.20682	1.68064e-10	7.27818e-09	209.39	0.804219	0.212711	0.405272	216.966	1.89678	0.00163939	0.0429277
METBUDRAFT_0937	hypothetical protein	111.91	5.54207	5.23712e-12	4.83409e-10	123.489	4.34419	9.46277e-09	3.32083e-07	61.6029	0.861647	0.494264	0.682264	68.4848	1.92565	0.00227859	0.0555957
METBUDRAFT_0938	hypothetical protein	433.32	3.24943	4.962e-09	2.44984e-07	478.079	2.81815	4.82617e-07	1.27219e-05	396.786	0.882418	0.3955	0.595832	255.804	1.74024	0.00378848	0.0819936
METBUDRAFT_0939	Rhs element Vgr protein	1106.45	2.91138	3.97672e-08	1.62357e-06	1200.25	2.72486	2.81391e-07	7.75471e-06	1071.94	0.942941	0.637353	0.789617	639.067	1.73702	0.00278322	0.0655912
METBUDRAFT_0940	Zn-binding Pro-Ala-Ala-Arg (PAAR) domain-containing protein, incolved in TypeVI secretion	157.091	3.43703	2.20435e-07	6.98483e-06	176.604	2.78243	1.31046e-05	0.000241809	138.44	0.837037	0.348264	0.555406	102.076	1.44058	0.0766589	0.619055
METBUDRAFT_0941	hypothetical protein	292.672	3.49888	3.42434e-09	1.76604e-07	319.562	3.14971	8.39757e-08	2.54566e-06	244.258	0.916526	0.587254	0.75338	186.008	1.52772	0.0305558	0.385343
METBUDRAFT_0942	Baseplate J-like protein	3036.95	2.01261	0.00011432	0.00153609	3302.09	1.89711	0.00068668	0.00783405	3918.92	0.952339	0.683187	0.82077	1720.5	1.42116	0.0506376	0.503787
METBUDRAFT_0943	hypothetical protein	2490.63	1.97462	0.000208637	0.00246614	2673.74	1.93777	0.00032146	0.0041849	3191.95	0.986959	0.908295	0.95463	1345.14	1.5558	0.0133347	0.218894
METBUDRAFT_0944	hypothetical protein	2122.59	2.96496	6.62178e-07	1.88698e-05	2280.88	2.90593	2.47974e-07	6.96956e-06	1949.84	0.974918	0.830855	0.914178	1250.11	1.67599	0.00715391	0.135083
METBUDRAFT_0945	hypothetical protein	508.614	2.15069	6.97249e-05	0.00101388	537.044	2.21321	5.66516e-05	0.000910718	594.148	1.03808	0.773356	0.878441	296.585	1.39124	0.0816169	0.632783
METBUDRAFT_0946	protein of unknown function (DUF4157)	2014.74	1.84152	0.000684376	0.00627616	2151.6	1.83468	0.000860842	0.00948939	2694.98	1.00297	0.978028	0.990626	1161.52	1.29095	0.150856	0.779452
METBUDRAFT_0947	ATPases of the AAA+ class	1372.21	1.12359	0.546406	0.745595	1454.35	1.13942	0.502172	0.773446	2485.87	1.0179	0.877004	0.939631	771.613	0.934899	0.715898	0.997067
METBUDRAFT_0949	hypothetical protein	701.712	1.05945	0.79818	0.906297	894.487	0.778347	0.24454	0.555168	1587.25	0.735114	0.0102593	0.0493887	366.496	1.00249	0.990014	0.99974
METBUDRAFT_0950	CRISPR-associated endonuclease/helicase Cas3	2758.6	0.87689	0.45789	0.670556	2769.65	0.979857	0.910221	0.972552	5427.18	1.12301	0.237512	0.436433	1266.07	1.04623	0.799085	0.997067
METBUDRAFT_0951	CRISPR-associated protein, Cas5d family	1278.07	1.27782	0.242175	0.451527	1282.41	1.46781	0.053757	0.229522	2009.2	1.1446	0.344797	0.552248	618.297	1.34075	0.126721	0.748205
METBUDRAFT_0952	CRISPR-associated protein, Csd1 family	3780.83	1.3153	0.207989	0.410562	4070.48	1.29233	0.210322	0.514108	6327.26	0.984254	0.88682	0.942603	1844.38	1.35827	0.109266	0.705182
METBUDRAFT_0953	CRISPR-associated protein Csd2	2831.6	1.7242	0.0263426	0.103374	3245.2	1.46016	0.100482	0.342251	4272.78	0.83644	0.0726131	0.199136	1424.21	1.59694	0.0215431	0.305639
METBUDRAFT_0954	CRISPR-associated exonuclease Cas4	1024.14	1.49691	0.0531979	0.168411	1231.85	1.15559	0.476903	0.760893	1815.65	0.770099	0.0113766	0.0526198	532.614	1.33876	0.127176	0.748205
METBUDRAFT_0955	CRISP-associated protein Cas1	1851.09	1.06479	0.767603	0.887034	2058.34	0.985396	0.942817	0.980261	3631.81	0.927769	0.450207	0.644941	889.421	1.15275	0.457639	0.997067
METBUDRAFT_0956	CRISPR-associated protein Cas2	591.112	1.35347	0.152157	0.342919	708.794	1.06704	0.754809	0.909731	1104.13	0.790894	0.0447867	0.142338	314.774	1.18025	0.395302	0.989295
METBUDRAFT_0957	hypothetical protein	416.901	1.46373	0.0598462	0.182811	445.342	1.44861	0.0884429	0.314102	647.364	0.99903	0.995049	0.99787	294.589	0.806268	0.256056	0.899422
METBUDRAFT_0958	antitoxin of type II TA system, VapB	533.74	1.037	0.855429	0.933962	634.315	0.855548	0.439513	0.734654	1136.79	0.832163	0.17126	0.35545	294.465	0.906943	0.612366	0.997067
METBUDRAFT_0959	hypothetical protein	1356.99	0.785196	0.25048	0.460594	1538.73	0.714274	0.106746	0.353929	3153.26	0.91099	0.409547	0.609512	656.349	0.870918	0.475088	0.997067
METBUDRAFT_0960	Fic/DOC family protein	1938.28	0.752288	0.144594	0.330789	1991.6	0.800044	0.247017	0.558222	4207.68	1.07028	0.491803	0.680415	958.624	0.813162	0.272532	0.905299
METBUDRAFT_0962	hypothetical protein	831.73	0.797203	0.245651	0.455275	861.197	0.84009	0.376709	0.681687	1768.45	1.05848	0.587112	0.75338	449.975	0.754696	0.134616	0.755344
METBUDRAFT_0963	outer membrane protein, multidrug efflux system	1135.63	0.526833	0.00181939	0.0134584	1066.38	0.63347	0.0257454	0.137438	2686.33	1.20875	0.0830605	0.215703	431.16	0.839645	0.360321	0.974427
METBUDRAFT_0964	multidrug efflux pump	1886.88	0.315069	3.70679e-09	1.87369e-07	1620.46	0.416696	2.12547e-05	0.000374294	4987.8	1.30651	0.0381367	0.127906	543.457	0.7116	0.0701369	0.586826
METBUDRAFT_0965	membrane fusion protein, multidrug efflux system	1080.46	0.33971	5.05262e-08	1.98643e-06	1127.29	0.358133	3.38807e-06	7.56788e-05	3157.84	1.02939	0.854581	0.9277	250.012	1.06728	0.736748	0.997067
METBUDRAFT_0966	transcriptional regulator, TetR family	1494.21	1.35843	0.134499	0.31569	1648.84	1.26632	0.24137	0.551036	2528.86	0.934817	0.520714	0.705923	808.232	1.15515	0.444365	0.997067
METBUDRAFT_0967	cytosine deaminase	1818.19	1.30764	0.212853	0.415912	2011.29	1.21277	0.353851	0.664931	3153.22	0.92982	0.505243	0.692768	1071.46	0.978023	0.90789	0.997067
METBUDRAFT_0968	cytochrome c oxidase assembly protein subunit 15	4452.4	1.03922	0.833031	0.923404	4838.87	1.00346	0.985137	0.996477	8650.42	0.969937	0.758948	0.872014	2503.13	0.878103	0.469584	0.997067
METBUDRAFT_0969	HD-like signal output (HDOD) domain, no enzymatic activity	5477.53	0.792526	0.222772	0.429224	5664.95	0.83654	0.347043	0.662551	11657.8	1.06102	0.520932	0.705993	2590.43	0.90614	0.587983	0.997067
METBUDRAFT_0970	hypothetical protein	5092.02	0.867492	0.439897	0.653992	5763.89	0.784944	0.17834	0.477583	11266.1	0.909771	0.395724	0.595832	2730.6	0.812316	0.240577	0.884583
METBUDRAFT_0971	hypothetical protein	758.547	0.86524	0.486897	0.694277	758.823	0.970028	0.883754	0.959485	1501.16	1.12619	0.290175	0.495012	397.881	0.844671	0.385554	0.984365
METBUDRAFT_0972	hypothetical protein	9076.09	0.526038	0.000429473	0.00439407	7148.15	0.842883	0.363857	0.672089	18875.7	1.60232	2.60506e-05	0.000458309	3124.4	0.981432	0.924924	0.997067
METBUDRAFT_0976	Transposase	977.789	1.04184	0.839921	0.926313	1026.57	1.07559	0.718256	0.899198	1830.62	1.03582	0.760114	0.872383	592.424	0.804588	0.277864	0.908488
METBUDRAFT_0977	PAS domain S-box-containing protein/diguanylate cyclase (GGDEF) domain-containing protein	3434.23	1.88792	0.0014156	0.0111102	3826.87	1.683	0.00734752	0.0562605	4774.43	0.892251	0.239702	0.439252	2749.18	0.794388	0.262965	0.902187
METBUDRAFT_0978	Predicted ATPase	6343.5	1.35776	0.0838772	0.229592	6866.44	1.31487	0.12562	0.390001	10540.1	0.973315	0.795559	0.892598	4172.22	0.851778	0.415088	0.992692
METBUDRAFT_0982	transcriptional regulator, TetR family	4317.62	0.620308	0.0401504	0.13965	4889.81	0.569743	0.0118954	0.0800163	11105.7	0.921744	0.460783	0.654819	1766.7	0.881609	0.527092	0.997067
METBUDRAFT_0983	Rhodanese-related sulfurtransferase	283.657	0.442492	0.000118637	0.00157416	405.627	0.309341	2.06771e-08	7.02029e-07	970.274	0.699424	0.00287458	0.0189526	86.3731	0.956706	0.832774	0.997067
METBUDRAFT_0984	Protein of unknown function (DUF4242)	127.641	0.925671	0.746205	0.876698	152.518	0.770705	0.283176	0.599102	288.717	0.83991	0.275172	0.47988	60.6958	1.02755	0.899884	0.997067
METBUDRAFT_0985	Uncharacterized Fe-S cluster protein YjdI	78.421	0.559873	0.0307862	0.115475	112.836	0.389609	0.000352498	0.00454712	255.511	0.702934	0.0325423	0.113072	36.7922	0.713067	0.13254	0.751772
METBUDRAFT_0986	sulfide:quinone oxidoreductase	542.73	1.30411	0.257059	0.46744	656.259	1.02567	0.910016	0.972552	1041.5	0.782892	0.0385189	0.128477	329.132	0.941414	0.765282	0.997067
METBUDRAFT_0987	Protein of unknown function (DUF1641)	703.689	0.939833	0.785627	0.89821	856.383	0.757249	0.205017	0.50972	1609.58	0.801878	0.0362612	0.123369	451.234	0.697193	0.0709592	0.587908
METBUDRAFT_0988	DNA-binding beta-propeller fold protein YncE	4878.72	1.30636	0.129595	0.308614	5433.02	1.19231	0.326201	0.638855	8572.48	0.916892	0.389235	0.590247	2870.69	0.971979	0.871626	0.997067
METBUDRAFT_0990	SWIM/SEC-C metal-binding motif-containing protein, PBPRA1643 family	619.542	0.778479	0.247281	0.457098	589.854	0.944216	0.788992	0.917168	1241.87	1.2223	0.0726943	0.199136	281.095	0.947713	0.786073	0.997067
METBUDRAFT_0991	hypothetical protein	106.944	1.00153	0.995331	0.998624	116.741	0.96433	0.889655	0.962469	213.281	0.966538	0.838698	0.918286	57.7797	0.923086	0.714889	0.997067
METBUDRAFT_0992	hypothetical protein	141.012	0.984657	0.947251	0.977407	137.514	1.16528	0.535551	0.800487	253.246	1.17815	0.336247	0.543681	79.0376	0.864079	0.486107	0.997067
METBUDRAFT_0994	cell division protease FtsH	2192.23	1.07713	0.73258	0.869726	1987.21	1.53642	0.0196077	0.113837	3450.51	1.3848	0.0384311	0.128312	1526.73	0.69271	0.0679883	0.579129
METBUDRAFT_0995	hypothetical protein	282.822	1.41612	0.135686	0.317225	243.329	2.54003	6.11651e-05	0.0009686	338.845	1.75296	0.000420013	0.00405552	223.957	0.699997	0.0773604	0.620199
METBUDRAFT_0997	hypothetical protein	87.2464	0.816763	0.466756	0.676046	81.6556	1.00903	0.974804	0.993617	169.955	1.22532	0.266125	0.469878	37.4119	1.0461	0.843024	0.997067
METBUDRAFT_1000	methyl-accepting chemotaxis protein	1099.31	3.66923	1.84277e-08	7.98408e-07	1169.44	3.76178	1.23686e-09	4.77204e-08	807.999	1.01497	0.911622	0.955504	1825.47	0.469577	0.000421714	0.0135524
METBUDRAFT_1001	purine-binding chemotaxis protein CheW	937.92	2.76817	1.22651e-05	0.000242222	1004.8	2.75502	3.77575e-06	8.25993e-05	894.555	0.989137	0.939103	0.968293	1324.46	0.51249	0.00183732	0.0469512
METBUDRAFT_1002	two-component system, chemotaxis family, response regulator CheB	552.902	1.68708	0.0112672	0.0558885	569.589	1.85822	0.00171074	0.0168846	741.1	1.09724	0.527502	0.710982	691.455	0.468233	0.000229607	0.00785478
METBUDRAFT_1003	hypothetical protein	78.0967	1.40405	0.218847	0.423529	72.0887	1.93426	0.0221163	0.123991	101.098	1.32177	0.1767	0.362098	90.4031	0.502737	0.00150839	0.0402428
METBUDRAFT_1004	HEAT repeat-containing protein	510.352	1.49909	0.0441768	0.147349	565.55	1.3757	0.109606	0.358482	817.591	0.922449	0.530246	0.71204	478.325	0.56821	0.00245974	0.0592854
METBUDRAFT_1005	chemotaxis protein methyltransferase CheR	431.924	1.31076	0.196654	0.398412	481.361	1.1989	0.37323	0.678368	755.098	0.919165	0.536884	0.717274	424.161	0.51268	0.000543196	0.0171958
METBUDRAFT_1006	two-component system, chemotaxis family, response regulator CheY	212.919	1.36217	0.163068	0.356745	221.973	1.4313	0.113633	0.365531	334.695	1.0578	0.707565	0.837657	193.087	0.584312	0.00749815	0.139395
METBUDRAFT_1007	two-component system, chemotaxis family, sensor kinase CheA	1328.94	1.91953	0.000501193	0.00499546	1426.76	1.88809	0.00059248	0.00698468	1735.27	0.987585	0.916635	0.958659	1115.57	0.729289	0.0836353	0.636379
METBUDRAFT_1008	hypothetical protein	143.085	1.43712	0.124193	0.301156	140.511	1.74559	0.0223845	0.124836	200.573	1.20293	0.30532	0.511396	109.867	0.733594	0.126915	0.748205
METBUDRAFT_1009	two-component system, chemotaxis family, response regulator CheY	304.857	1.57698	0.0331233	0.122085	355.358	1.2918	0.232201	0.536744	503.041	0.832072	0.221698	0.417256	231.323	0.768106	0.170887	0.808582
METBUDRAFT_1010	methyl-accepting chemotaxis protein	728.899	1.49355	0.0432198	0.146108	807.627	1.37071	0.10665	0.353888	1170.64	0.92348	0.535971	0.716766	576.298	0.697841	0.0523942	0.510934
METBUDRAFT_1011	rsbT co-antagonist protein RsbR	768.245	1.22727	0.322924	0.536389	790.634	1.32702	0.152308	0.435869	1276.22	1.08245	0.551585	0.728243	539.378	0.727217	0.0870347	0.645457
METBUDRAFT_1012	rsbT antagonist protein RsbS	243.865	1.33223	0.203215	0.405951	260.317	1.33455	0.190982	0.492722	399.985	1.00527	0.974917	0.988655	175.515	0.754955	0.157582	0.789212
METBUDRAFT_1013	serine/threonine-protein kinase RsbT	219.061	1.37076	0.157643	0.349714	232.422	1.38917	0.151475	0.434955	350.764	1.02016	0.905315	0.953914	158.029	0.76434	0.174261	0.815011
METBUDRAFT_1014	serine/threonine-protein kinase RsbT	383.652	1.07318	0.731733	0.869317	380.839	1.24064	0.299553	0.614751	666.479	1.15697	0.29409	0.498088	254.35	0.720988	0.0848316	0.638749
METBUDRAFT_1015	Stage II sporulation protein E (SpoIIE)	542.98	1.064	0.766166	0.887027	577.127	1.07337	0.729711	0.90399	1017.49	1.01204	0.923275	0.959825	341.987	0.767293	0.163824	0.799703
METBUDRAFT_1016	His Kinase A (phospho-acceptor) domain-containing protein	784.707	1.24977	0.316974	0.530707	882.326	1.12895	0.5716	0.822608	1422.43	0.903214	0.369784	0.573659	509.529	0.826999	0.330475	0.957565
METBUDRAFT_1017	Response regulator containing CheY-like receiver, AAA-type ATPase, and DNA-binding domains	363.981	1.34697	0.145926	0.332492	400.49	1.26167	0.265211	0.577345	617.027	0.945645	0.706206	0.836649	202.301	1.09215	0.654024	0.997067
METBUDRAFT_1018	hypothetical protein	89.2802	1.36394	0.226782	0.433484	101.513	1.19954	0.482606	0.763008	154.56	0.89498	0.543821	0.722938	61.7774	0.829297	0.385139	0.984365
METBUDRAFT_1019	chemotaxis protein methyltransferase CheR	926.631	1.70026	0.0119719	0.0586305	985.522	1.7209	0.00830609	0.0610937	1289.13	1.01426	0.902295	0.951601	940	0.559367	0.00258157	0.0615226
METBUDRAFT_1020	two-component system, chemotaxis family, response regulator CheB	1898.63	1.23476	0.2364	0.446709	1912.52	1.39984	0.0687105	0.26558	3077.71	1.14066	0.230079	0.427159	1483.92	0.62764	0.00949986	0.168612
METBUDRAFT_1021	PAS domain S-box-containing protein/diguanylate cyclase (GGDEF) domain-containing protein	5654.04	1.32457	0.121143	0.295652	6198.18	1.2488	0.221394	0.523744	9673.52	0.947136	0.593149	0.758367	3689.06	0.83987	0.336773	0.961072
METBUDRAFT_1022	His Kinase A (phospho-acceptor) domain-containing protein	1177.38	2.08099	0.000233029	0.00270339	1337.74	1.74984	0.00421777	0.0362352	1577.84	0.852654	0.289072	0.494337	887.508	0.888282	0.525509	0.997067
METBUDRAFT_1023	PAS domain S-box-containing protein	3074.71	1.38646	0.0874349	0.236615	3801.59	1.02544	0.893886	0.96408	5893.67	0.739174	0.00276003	0.0183701	2050.23	0.840695	0.344967	0.96527
METBUDRAFT_1024	two component transcriptional regulator, LuxR family	1402.53	2.0701	0.000265975	0.00301154	1593.04	1.73184	0.00795455	0.0597507	1885.69	0.851009	0.252166	0.453685	888.604	1.16964	0.404897	0.989295
METBUDRAFT_1025	PAS domain S-box-containing protein	2235.68	2.21405	6.27501e-05	0.000938158	2532.55	1.86737	0.000866519	0.00952722	2859.13	0.845082	0.1782	0.363637	2632.38	0.521285	0.00063677	0.0197166
METBUDRAFT_1026	methyl-accepting chemotaxis protein	733.022	1.96086	0.000858638	0.00747085	836.16	1.64485	0.0118816	0.0800163	1026.74	0.8429	0.178045	0.363637	1143.46	0.411648	2.48217e-05	0.0010028
METBUDRAFT_1027	two-component system, chemotaxis family, response regulator CheY	308.294	2.13878	0.000514684	0.00507042	342.354	1.9029	0.00272989	0.0249691	387.014	0.902022	0.547933	0.725904	450.697	0.449354	0.000142295	0.00524884
METBUDRAFT_1028	anti-anti-sigma factor	177.412	2.4832	0.000160719	0.0020071	186.174	2.62825	4.96039e-05	0.000816545	176.417	1.05723	0.758258	0.871836	267.695	0.481477	0.000800486	0.023581
METBUDRAFT_1029	two-component system, chemotaxis family, sensor kinase CheA	1379.52	2.19908	0.000308103	0.00338038	1437.2	2.41151	6.69935e-06	0.000135262	1526.22	1.07767	0.634175	0.787698	1826.15	0.502356	0.00118293	0.0325843
METBUDRAFT_1030	methyl-accepting chemotaxis protein	5889.45	2.04068	0.00021562	0.00253607	6831.91	1.62287	0.0134638	0.0872369	8273.54	0.80169	0.055317	0.165873	4940.91	0.760298	0.153848	0.783112
METBUDRAFT_1031	purine-binding chemotaxis protein CheW	733.713	4.01813	1.36585e-12	1.64908e-10	844.132	2.87792	6.52184e-08	2.02034e-06	633.218	0.72644	0.0148922	0.06539	712.736	0.803271	0.2782	0.908488
METBUDRAFT_1032	hypothetical protein	485.84	3.83511	1.18111e-10	8.22132e-09	602.267	2.1671	0.000197386	0.00272869	507.98	0.58862	0.000560271	0.00522837	445.98	0.854076	0.42148	0.992692
METBUDRAFT_1034	gamma-glutamyltranspeptidase / glutathione hydrolase	915.722	1.28717	0.226994	0.433484	1053.02	1.108	0.615924	0.845401	1677.22	0.860717	0.159056	0.336162	459.482	1.26049	0.227865	0.878036
METBUDRAFT_1036	Dirigent-like protein	450.818	1.26167	0.388329	0.602648	563.068	0.951978	0.846663	0.945851	908.175	0.744242	0.0259516	0.0967891	244.944	1.08466	0.704163	0.997067
METBUDRAFT_1037	4-hydroxy-3-polyprenylbenzoate decarboxylase	6946.7	1.24389	0.272852	0.485146	8514.25	0.950055	0.780323	0.915085	13949.6	0.772127	0.0446464	0.141999	3473.38	1.24278	0.224366	0.869984
METBUDRAFT_1038	oligopeptidase A	12100.8	1.56572	0.0579363	0.17813	14292.6	1.25622	0.29344	0.60985	20287.1	0.799023	0.0703695	0.195159	6406.41	1.34064	0.141375	0.771181
METBUDRAFT_1039	HD-like signal output (HDOD) domain, no enzymatic activity	2472.09	1.5004	0.0388512	0.136898	3058.84	1.09491	0.633991	0.85472	4543.02	0.731852	0.00550951	0.031485	1475.93	1.05237	0.77954	0.997067
METBUDRAFT_1040	HD-like signal output (HDOD) domain, no enzymatic activity	4057.79	1.32316	0.1554	0.347828	4871.27	1.04325	0.827125	0.937602	7699.85	0.789431	0.0266093	0.098503	2263.05	1.07494	0.693816	0.997067
METBUDRAFT_1041	HD-like signal output (HDOD) domain, no enzymatic activity	5050.86	1.77405	0.00837044	0.0449885	6011.82	1.37222	0.129226	0.39713	7962.75	0.767787	0.0102393	0.0493485	3283.41	1.02756	0.88727	0.997067
METBUDRAFT_1042	hypothetical protein	6015.45	1.70315	0.00207	0.0149222	7558.53	1.16847	0.380584	0.684116	10570.9	0.68642	2.90425e-05	0.000493258	3648.52	1.11326	0.540898	0.997067
METBUDRAFT_1043	Type II secretory pathway, component ExeA (predicted ATPase)	6732.33	0.784081	0.170897	0.365905	7411.33	0.745928	0.106612	0.353888	15206.4	0.954086	0.631747	0.7871	3102.96	0.935056	0.709257	0.997067
METBUDRAFT_1044	Transcription factor zinc-finger	1873.96	1.2576	0.197625	0.399389	2153.38	1.08038	0.675522	0.877412	3485.88	0.863066	0.157854	0.334289	1216.69	0.815985	0.258827	0.900983
METBUDRAFT_1045	Membrane protease subunit, stomatin/prohibitin family, contains C-terminal Zn-ribbon domain	2308.63	0.991573	0.964263	0.985144	2525.95	0.94677	0.772013	0.914431	4628.4	0.958329	0.653479	0.801123	1338.16	0.81068	0.248283	0.895614
METBUDRAFT_1046	Carbonic anhydrase or acetyltransferase, isoleucine patch superfamily	2796.49	0.803147	0.212194	0.41558	3232.03	0.70599	0.0532376	0.227992	6525.38	0.879961	0.162734	0.341709	1441.85	0.80724	0.230026	0.881605
METBUDRAFT_1047	tRNA-dihydrouridine synthase A	3521.43	0.916597	0.635641	0.810498	4126.79	0.781478	0.18386	0.484359	7845.59	0.852959	0.0856374	0.219708	1765.77	0.943195	0.745019	0.997067
METBUDRAFT_1048	GTP cyclohydrolase I	9552.51	0.86728	0.408287	0.623421	10825.6	0.783858	0.174035	0.46985	21148.6	0.906125	0.322335	0.529452	4456.01	1.00814	0.964378	0.999466
METBUDRAFT_1049	hypothetical protein	2778.29	0.942425	0.761934	0.885067	2990.94	0.927099	0.694215	0.890106	5629.17	0.988063	0.900495	0.950853	1365.02	0.998148	0.992252	0.99974
METBUDRAFT_1050	Mismatch repair ATPase (MutS family)	19549.5	1.13925	0.476028	0.685158	22848	0.956454	0.807126	0.927048	39040.7	0.840646	0.057878	0.169985	10741.5	0.978314	0.902555	0.997067
METBUDRAFT_1051	Soluble lytic murein transglycosylase and related regulatory proteins (some contain LysM/invasin domains)	5033.18	1.4313	0.0412595	0.141966	6140.49	1.07629	0.680085	0.880769	9358.11	0.754086	0.00393625	0.0246547	3336.2	0.860171	0.394758	0.989295
METBUDRAFT_1052	HD-like signal output (HDOD) domain, no enzymatic activity	3980.08	1.01548	0.93848	0.972412	5176.91	0.72454	0.0992245	0.339057	9375.27	0.709284	0.000235701	0.00258601	2250.33	0.859763	0.424366	0.992692
METBUDRAFT_1053	septum formation protein	2063.07	1.39321	0.137123	0.318323	2397.38	1.16994	0.462984	0.749964	3644.03	0.834294	0.0572266	0.169305	1315.08	0.91158	0.636398	0.997067
METBUDRAFT_1054	uncharacterized protein	28120.2	0.647105	0.0691829	0.20105	26519.3	0.777989	0.270554	0.582859	61535.6	1.22161	0.0626678	0.179183	12906.9	0.787075	0.236378	0.883117
METBUDRAFT_1055	large subunit ribosomal protein L32	18383.4	0.795709	0.212173	0.41558	24044.1	0.579643	0.00273635	0.0249743	48189.7	0.73439	0.00752851	0.0397588	9734.95	0.775298	0.170669	0.808582
METBUDRAFT_1056	phosphate:acyl-[acyl carrier protein] acyltransferase	20354	0.619624	0.010627	0.053452	15518.4	1.09543	0.638915	0.856393	38265.8	1.72684	9.30906e-05	0.00126748	9806.39	0.733002	0.130965	0.751772
METBUDRAFT_1057	3-oxoacyl-[acyl-carrier-protein] synthase-3	17192.4	0.592003	0.00370887	0.0244532	14639.2	0.848294	0.358941	0.669309	35821.1	1.43732	0.000767293	0.00675918	7577.72	0.781204	0.213305	0.856925
METBUDRAFT_1058	[acyl-carrier-protein] S-malonyltransferase	26183.4	0.661094	0.0183354	0.0797666	21413.7	1.04447	0.811339	0.92787	50109.9	1.58676	8.37266e-06	0.000176867	10824.2	0.940016	0.734885	0.997067
METBUDRAFT_1059	3-oxoacyl-[acyl-carrier-protein] reductase	20280.2	0.83778	0.362669	0.577693	20665.2	0.906631	0.590393	0.832388	41473.5	1.08762	0.48952	0.678805	8782.16	1.102	0.586203	0.997067
METBUDRAFT_1060	acyl carrier protein	55951.5	0.995188	0.980297	0.9917	65351.7	0.846844	0.355814	0.665524	119519	0.859264	0.237337	0.436433	30952.5	0.868349	0.42633	0.993137
METBUDRAFT_1061	3-oxoacyl-[acyl-carrier-protein] synthase II	60222	0.911146	0.602891	0.786246	61094.2	0.999905	0.999577	0.999668	117308	1.10258	0.353331	0.559166	31932	0.863818	0.426096	0.993137
METBUDRAFT_1062	4-amino-4-deoxychorismate lyase	10523.2	0.859974	0.419578	0.635125	11419	0.837255	0.350275	0.663202	22482.5	0.976504	0.824961	0.910282	5816.92	0.776804	0.170614	0.808582
METBUDRAFT_1063	UPF0755 protein	6432.35	0.932378	0.766643	0.887027	7007.46	0.901151	0.640258	0.857178	13272.4	0.969249	0.758288	0.871836	3904.11	0.74046	0.131036	0.751772
METBUDRAFT_1064	dTMP kinase	4104.65	0.683857	0.0544897	0.171635	4265.88	0.71253	0.0759522	0.28551	9399.38	1.04774	0.685809	0.823281	2038.43	0.739632	0.0989707	0.681548
METBUDRAFT_1065	DNA polymerase-3 subunit delta'	2908.97	0.934839	0.773608	0.891623	3332.84	0.828098	0.365729	0.67222	6294.94	0.895926	0.460628	0.654819	1484.32	0.935656	0.736224	0.997067
METBUDRAFT_1066	type IV pilus assembly protein PilZ	2323.39	1.1528	0.524308	0.72657	2637.98	1.02686	0.886206	0.959948	4459.76	0.901241	0.522166	0.706763	1202.7	1.09269	0.636488	0.997067
METBUDRAFT_1067	TatD DNase family protein	3279.76	1.08119	0.720762	0.863067	3877.82	0.896994	0.559552	0.812962	6802.34	0.844305	0.275681	0.480123	1758.6	0.977565	0.900311	0.997067
METBUDRAFT_1068	Methylase involved in ubiquinone/menaquinone biosynthesis	1016.35	1.42634	0.207974	0.410562	1117.19	1.35578	0.249567	0.560998	1622.52	0.940413	0.618243	0.776186	750.943	0.79748	0.299417	0.933229
METBUDRAFT_1069	N-acyl amino acid synthase, PEP-CTERM/exosortase system-associated	549.969	1.10792	0.609495	0.792097	618.557	1.00294	0.988526	0.997493	1069.38	0.908268	0.419863	0.619437	349.675	0.781053	0.199993	0.853492
METBUDRAFT_1070	PAS domain S-box-containing protein/diguanylate cyclase (GGDEF) domain-containing protein	3138.62	1.28342	0.175428	0.37262	3711.93	1.04236	0.82269	0.934166	5960.7	0.813441	0.035952	0.122514	2004.37	0.850473	0.381141	0.982606
METBUDRAFT_1071	Phosphate-selective porin O and P	757.382	1.20154	0.486348	0.694277	876.435	1.03896	0.877677	0.957525	1441.62	0.855678	0.172172	0.356259	515.158	0.780266	0.238995	0.883117
METBUDRAFT_1072	hypothetical protein	334.401	1.33239	0.17016	0.364547	374.387	1.20362	0.382601	0.685323	582.276	0.908505	0.466835	0.660287	203.339	0.945322	0.775028	0.997067
METBUDRAFT_1073	hypothetical protein	745.035	1.4546	0.0885854	0.238512	782.322	1.51662	0.0510986	0.221741	1132.23	1.04246	0.786415	0.886007	533.035	0.79308	0.222472	0.8666
METBUDRAFT_1074	formaldehyde-activating enzyme	19159.5	1.19618	0.374035	0.589952	21334.2	1.09877	0.621674	0.848262	35332.7	0.922268	0.471875	0.663135	11654.6	0.871384	0.457026	0.997067
METBUDRAFT_1075	hypothetical protein	4994.37	1.57875	0.0155068	0.0711035	5819.4	1.2848	0.21085	0.514108	8282.86	0.826841	0.160901	0.33905	3203.73	0.968633	0.867084	0.997067
METBUDRAFT_1076	hypothetical protein	476.008	0.48903	0.000794724	0.0070424	420.028	0.640682	0.0455163	0.205065	1111.93	1.28315	0.115763	0.270516	185.885	0.751096	0.14415	0.775996
METBUDRAFT_1077	Glycopeptide antibiotics resistance protein	8074.88	1.21754	0.253781	0.464462	10030.1	0.907709	0.594538	0.833846	16660	0.749806	0.00686231	0.0371609	4628.25	0.961733	0.826664	0.997067
METBUDRAFT_1078	Endonuclease, Uma2 family (restriction endonuclease fold)	4086.63	0.879512	0.459988	0.671864	4874.32	0.730654	0.0836999	0.302574	9431.67	0.832725	0.0775058	0.207362	1907.91	1.01985	0.912807	0.997067
METBUDRAFT_1080	lysyl-tRNA synthetase, class II	15357.1	0.875475	0.449058	0.663431	15520.4	0.966173	0.851001	0.947442	30430.3	1.10764	0.337691	0.545185	7400.43	0.966115	0.856533	0.997067
METBUDRAFT_1081	peptide chain release factor 2	15298	0.679935	0.0252231	0.100278	14822.8	0.79695	0.198874	0.501797	33040.4	1.17832	0.0665234	0.187182	6399.5	0.949884	0.778694	0.997067
METBUDRAFT_1082	hypothetical protein	1172.49	0.52641	0.000677485	0.00622641	1768.99	0.336427	9.46796e-09	3.32083e-07	3980.62	0.640601	8.62108e-05	0.00119235	460.538	0.807511	0.261711	0.902187
METBUDRAFT_1083	3-phenylpropionate/trans-cinnamate dioxygenase ferredoxin subunit	1692.82	0.655049	0.0343858	0.125109	2524.81	0.411173	4.89885e-06	0.000104528	5343.15	0.624266	1.27568e-06	3.59304e-05	802.327	0.765257	0.162867	0.796517
METBUDRAFT_1084	16S rRNA (guanine1516-N2)-methyltransferase	4960.51	0.540404	0.000506371	0.00503525	6545.27	0.405679	4.13036e-07	1.10945e-05	14981.1	0.750662	0.00374178	0.0237483	1908.29	0.852514	0.373564	0.976363
METBUDRAFT_1085	nitrogen fixation protein NifU	3481.85	0.618111	0.0123784	0.059794	4802.43	0.432264	9.32026e-06	0.000179796	10469.8	0.6967	0.000102477	0.001364	1476.47	0.842827	0.353517	0.970585
METBUDRAFT_1086	cysteine desulfurase / selenocysteine lyase	5335.67	0.607528	0.00494448	0.0300347	8494.23	0.354024	8.26608e-09	2.97299e-07	18171.2	0.578206	1.75634e-09	1.05034e-07	2209.98	0.863524	0.431891	0.997067
METBUDRAFT_1087	Endonuclease, Uma2 family (restriction endonuclease fold)	5170.52	0.773692	0.157918	0.349894	8074.24	0.443998	1.27562e-05	0.000236407	16084.1	0.575368	4.97282e-07	1.63679e-05	2493.78	0.863757	0.428797	0.996688
METBUDRAFT_1088	Fe-S cluster assembly protein SufD	8194.15	0.723352	0.0830948	0.228067	16734.7	0.300024	5.94702e-11	2.71389e-09	33232.3	0.41068	2.05109e-20	4.1471e-18	3672.18	0.905855	0.59939	0.997067
METBUDRAFT_1089	Fe-S cluster assembly ATP-binding protein	5933.21	0.751604	0.130688	0.310522	12390.5	0.30097	9.96531e-11	4.45187e-09	24324.9	0.406432	2.68206e-14	3.16334e-12	2806.58	0.864695	0.431709	0.997067
METBUDRAFT_1090	Fe-S cluster assembly protein SufB	11045.6	0.544956	0.00235206	0.0165619	22769.8	0.238002	1.60617e-14	1.0174e-12	48283.4	0.457173	1.57209e-08	7.76176e-07	4048.97	0.916019	0.635466	0.997067
METBUDRAFT_1091	transcriptional regulator, BadM/Rrf2 family	2233.62	0.493707	0.00684584	0.0389268	4012.03	0.268028	8.6226e-08	2.59534e-06	8990.06	0.561871	0.000331375	0.00338226	801.763	0.827979	0.372114	0.976363
METBUDRAFT_1092	competence protein ComEC	1783.33	0.66968	0.0681818	0.199243	1744.1	0.764404	0.192146	0.493713	3935.08	1.14441	0.34	0.546833	823.47	0.801038	0.241948	0.887145
METBUDRAFT_1093	hypothetical protein	8879.34	0.783208	0.156412	0.348622	9455.71	0.788046	0.193916	0.495472	19470.3	1.00844	0.93955	0.968519	4768.73	0.74409	0.0912744	0.662434
METBUDRAFT_1094	hypothetical protein	2147.25	0.641961	0.0227525	0.0930382	2545.13	0.552645	0.00267302	0.0248234	5619.1	0.862424	0.212024	0.404596	1031.47	0.733038	0.0913541	0.662434
METBUDRAFT_1095	lipoprotein-releasing system ATP-binding protein	4130.51	0.79354	0.206618	0.409904	4102.56	0.899533	0.576327	0.825491	8472.57	1.13544	0.272381	0.475938	1775.79	1.05658	0.765624	0.997067
METBUDRAFT_1096	lipoprotein-releasing system permease protein	7470.87	0.820045	0.376763	0.592275	7783.81	0.853651	0.460294	0.74789	15787.6	1.04846	0.611973	0.770516	3442.44	0.969828	0.876094	0.997067
METBUDRAFT_1097	Fur family transcriptional regulator, ferric uptake regulator	4280.29	1.00254	0.991926	0.997412	5319.93	0.779662	0.288494	0.604458	9686.61	0.768471	0.00987283	0.0479634	2296.49	0.924614	0.701852	0.997067
METBUDRAFT_1098	Beta-barrel assembly machine subunit BamE	4278.7	0.807747	0.443504	0.657283	4939.39	0.716734	0.198247	0.50162	10056.7	0.883744	0.185871	0.373737	2315.99	0.779743	0.247391	0.89542
METBUDRAFT_1099	hypothetical protein	3210.35	1.09558	0.632298	0.809077	3519.83	1.041	0.8299	0.939402	6114.48	0.953656	0.671005	0.811475	1770.37	0.94354	0.747373	0.997067
METBUDRAFT_1100	Ribosome association toxin PasT (RatA) of the RatAB toxin-antitoxin module	3663.8	0.947411	0.763276	0.885725	3851.27	0.974476	0.885883	0.959948	7230.92	1.03279	0.761404	0.873055	1749.19	1.05177	0.780927	0.997067
METBUDRAFT_1101	neurotransmitter:Na+ symporter, NSS family	12664.6	0.957279	0.829243	0.922334	13438.6	0.966194	0.860726	0.950723	25105.6	1.01481	0.872654	0.938048	5945.35	1.08947	0.647943	0.997067
METBUDRAFT_1102	SsrA-binding protein	2342.79	1.13555	0.556624	0.754343	2377.52	1.26064	0.270396	0.582859	4020.13	1.11779	0.285003	0.491102	1303.46	0.96143	0.83846	0.997067
METBUDRAFT_1103	HopJ type III effector protein	2016.71	0.521397	0.000276772	0.00310892	1873.37	0.640874	0.016222	0.098917	4725.79	1.23188	0.0415565	0.135003	985.542	0.596202	0.00394848	0.0850227
METBUDRAFT_1104	Glycine/D-amino acid oxidase (deaminating)	2929.52	0.496867	0.000270237	0.00304357	2980.62	0.532455	0.00112384	0.0118352	7483.64	1.07422	0.488641	0.678385	1192.03	0.722758	0.0797202	0.62547
METBUDRAFT_1105	Predicted S-adenosylmethionine-dependent methyltransferase involved in cell envelope biogenesis	1094.01	0.631639	0.0115803	0.0571746	1112.01	0.682687	0.0415572	0.192963	2540.03	1.08375	0.421396	0.621014	503.393	0.771825	0.167458	0.805828
METBUDRAFT_1106	putative exosortase-associated protein, TIGR04073 family	23323.5	0.405638	5.38356e-06	0.000116626	32977.5	0.282696	1.19571e-12	6.5904e-11	80672.7	0.72055	0.014504	0.0640165	7613.07	0.781771	0.160974	0.794457
METBUDRAFT_1107	ATP-dependent helicase HrpA	11795.9	0.653318	0.018431	0.0800183	11210.8	0.786866	0.188777	0.491156	25576.6	1.21319	0.0334649	0.115428	4862.85	0.931302	0.695537	0.997067
METBUDRAFT_1108	hypothetical protein	23103.1	0.907973	0.73418	0.869726	70694	0.246996	7.00557e-08	2.15447e-06	131374	0.256272	2.50114e-25	6.63739e-23	9490.67	1.24803	0.303459	0.937564
METBUDRAFT_1109	hypothetical protein	5191.37	1.01211	0.965818	0.986107	5964.48	0.897779	0.679579	0.880383	10801.8	0.878885	0.208318	0.401689	2716.23	0.968804	0.88472	0.997067
METBUDRAFT_1110	Predicted phosphoesterase	3432.94	1.36402	0.211544	0.415263	4106.02	1.09285	0.703429	0.894184	6315.91	0.787929	0.0131101	0.0589054	2215.98	0.893818	0.585146	0.997067
METBUDRAFT_1111	Selenocysteine lyase/Cysteine desulfurase	4801.05	0.992539	0.968571	0.987817	5030.86	1.02647	0.889934	0.962507	9217.35	1.04017	0.665169	0.80816	2617.9	0.887716	0.515765	0.997067
METBUDRAFT_1112	conserved hypothetical protein, steroid delta-isomerase-related/conserved hypothetical protein	11101	0.811039	0.26258	0.474432	11809.3	0.814984	0.264326	0.576169	23960.5	1.01026	0.924933	0.960266	5544.93	0.853536	0.386756	0.985948
METBUDRAFT_1113	lactoylglutathione lyase	7502.19	1.32866	0.218656	0.423529	9106.74	1.03004	0.89155	0.963273	14325.7	0.768517	0.00847887	0.0432577	4080.11	1.12636	0.546071	0.997067
METBUDRAFT_1114	hydrogenase nickel incorporation protein HypB	9272.89	2.03573	0.00101131	0.00840391	11824.7	1.31502	0.167088	0.45973	14869.6	0.650915	0.00138554	0.0107354	6058.71	1.10691	0.584986	0.997067
METBUDRAFT_1115	hydrogenase expression/formation protein HypD	7258.24	1.81157	0.00111117	0.00912504	8643.42	1.38204	0.0709955	0.271691	11440.1	0.766623	0.0128563	0.0579487	4711.16	1.03355	0.852053	0.997067
METBUDRAFT_1116	Hydrogenase maturation protein, carbamoyltransferase HypF	3661.77	1.4974	0.0938142	0.247413	4142.97	1.326	0.213698	0.515675	5958.61	0.878006	0.190471	0.380226	2074.9	1.15106	0.485651	0.997067
METBUDRAFT_1117	isoquinoline 1-oxidoreductase, beta subunit	22095.8	1.43681	0.0828188	0.227604	21389.4	1.82974	0.00271942	0.024927	30665.6	1.29015	0.00486849	0.0287905	11909.6	1.21466	0.305881	0.941333
METBUDRAFT_1118	isoquinoline 1-oxidoreductase, alpha subunit	4086.47	1.02219	0.920255	0.964369	3736.35	1.39583	0.112666	0.364316	6724.89	1.3892	0.000711975	0.00639121	2035.87	1.04692	0.812665	0.997067
METBUDRAFT_1119	molybdenum cofactor cytidylyltransferase	2876.25	0.748214	0.0998538	0.25884	2196.16	1.41905	0.0538901	0.229826	4864.7	1.92105	6.36672e-12	5.75172e-10	1341.76	0.878376	0.465552	0.997067
METBUDRAFT_1120	Xanthine and CO dehydrogenases maturation factor, XdhC/CoxF family	3820.15	0.619343	0.0107508	0.0539409	2563.96	1.43387	0.0568004	0.237733	6549.5	2.36647	8.76975e-20	1.69256e-17	1554.34	0.898054	0.553924	0.997067
METBUDRAFT_1121	Fur family transcriptional regulator, zinc uptake regulator	2063.36	0.689335	0.0898319	0.240042	1437.6	1.50881	0.052698	0.227029	3437.62	2.27424	5.96916e-17	8.44835e-15	998.852	0.774936	0.188361	0.832904
METBUDRAFT_1122	polyphosphate:AMP phosphotransferase	2941.12	1.48296	0.0532282	0.168411	3366.24	1.26959	0.222392	0.524059	4937.2	0.857898	0.164388	0.344176	1598.85	1.22807	0.269512	0.904194
METBUDRAFT_1123	1-acyl-sn-glycerol-3-phosphate acyltransferase	1241.94	0.94994	0.784242	0.897545	1443.12	0.819606	0.296354	0.612752	2698.85	0.864031	0.151287	0.32492	750.321	0.746899	0.123128	0.74562
METBUDRAFT_1124	Putative hemolysin	1041.86	0.810648	0.253506	0.464196	1131.28	0.788652	0.206625	0.511322	2289.84	0.975258	0.811211	0.901676	630.367	0.660496	0.0258761	0.343021
METBUDRAFT_1125	hypothetical protein	409.442	0.444127	7.46233e-05	0.00107346	438.603	0.446306	0.000180612	0.00253813	1130.59	0.997414	0.984857	0.993751	199.257	0.532037	0.00116915	0.0325691
METBUDRAFT_1126	PAS domain S-box-containing protein/diguanylate cyclase (GGDEF) domain-containing protein	3383.97	0.746229	0.100329	0.259582	3466.19	0.79977	0.220306	0.522347	7338.49	1.07457	0.506273	0.693207	1749.69	0.753541	0.108959	0.705182
METBUDRAFT_1127	hypothetical protein	157.582	1.09785	0.70258	0.852818	200.282	0.814285	0.426905	0.726167	348.903	0.786339	0.235947	0.435011	110.946	0.696413	0.0753588	0.614754
METBUDRAFT_1128	hypothetical protein	1358.81	1.00776	0.974572	0.989486	1529.26	0.920389	0.722585	0.900367	2776.98	0.913571	0.471099	0.663135	802.456	0.81669	0.321419	0.951284
METBUDRAFT_1129	conserved hypothetical protein	1672.43	1.64279	0.00902495	0.0475247	1875.55	1.45796	0.0423663	0.195225	2576.04	0.893957	0.374526	0.578476	1045.47	1.03492	0.854081	0.997067
METBUDRAFT_1130	glutamate dehydrogenase	19884.4	1.63637	0.0179424	0.0784587	22369	1.44305	0.0683398	0.26463	30689.5	0.881003	0.178572	0.363828	11380	1.20429	0.3237	0.952906
METBUDRAFT_1131	serine/threonine-protein kinase RsbW	2259.59	2.04146	0.000230979	0.00268695	2848.27	1.33872	0.152944	0.4371	3585.53	0.670944	0.00346783	0.0223435	1528.61	1.03832	0.837394	0.997067
METBUDRAFT_1132	anti-sigma B factor antagonist	1936.17	1.39494	0.0972379	0.254075	2261.17	1.15417	0.470429	0.756537	3453.38	0.828661	0.0786381	0.208925	1202.28	0.940961	0.743601	0.997067
METBUDRAFT_1133	chromate transporter	2255.7	1.10556	0.602369	0.786005	2462.94	1.05829	0.770665	0.914431	4255.68	0.960627	0.708719	0.838652	1391.37	0.805338	0.236501	0.883117
METBUDRAFT_1134	probable lipoprotein NlpC	1729.03	1.08604	0.645546	0.816013	1910.1	1.016	0.93078	0.977418	3336.57	0.939136	0.538243	0.718221	969.383	0.912257	0.606876	0.997067
METBUDRAFT_1135	large subunit ribosomal protein L9	29827.5	0.52023	0.000509128	0.00505084	28950.3	0.59709	0.00590361	0.0473628	72328.6	1.15488	0.118812	0.27582	12209.7	0.757093	0.147658	0.779452
METBUDRAFT_1136	Predicted membrane protein (DUF2232)	69961.5	0.423363	6.12493e-06	0.000130686	49935.4	0.75467	0.113672	0.365531	149814	1.78169	1.27779e-06	3.59304e-05	23936.5	0.786893	0.222105	0.866335
METBUDRAFT_1137	small subunit ribosomal protein S18	21075.8	0.625568	0.0302917	0.114429	21091.1	0.685523	0.0662432	0.259831	48829.3	1.10817	0.316554	0.524216	8615.66	0.901514	0.617407	0.997067
METBUDRAFT_1138	small subunit ribosomal protein S6	39898.1	0.425685	2.0546e-06	4.98505e-05	34682	0.565488	0.00140485	0.0142295	96332.3	1.33542	0.0042802	0.0261117	13723.4	0.79599	0.257763	0.900048
METBUDRAFT_1139	Dienelactone hydrolase	11961	2.01503	0.00128416	0.0101917	12748.4	2.01484	0.0012476	0.0129457	14730.3	1.00643	0.961878	0.980793	6927.81	1.35408	0.121605	0.740467
METBUDRAFT_1140	hypothetical protein	1939.52	1.10269	0.580154	0.772898	1922.52	1.28374	0.170371	0.46439	3312.53	1.17289	0.0964643	0.23758	1037.88	0.994052	0.97369	0.99974
METBUDRAFT_1141	protein-tyrosine phosphatase	2089.33	1.25188	0.231631	0.441116	2497.27	0.99922	0.996679	0.998807	4069.81	0.803833	0.0605836	0.175075	1293.57	0.874253	0.461699	0.997067
METBUDRAFT_1142	methyl-accepting chemotaxis protein	39762.7	2.11194	0.00109746	0.00904815	39969.9	2.5852	7.37495e-06	0.000146945	42519.1	1.22031	0.0847031	0.218102	26732.7	1.0793	0.699471	0.997067
METBUDRAFT_1143	V/A-type H+-transporting ATPase subunit A	8312.4	1.25689	0.261549	0.472972	9591.7	1.0762	0.713038	0.898376	15493.1	0.855385	0.106749	0.254505	5022.64	0.912985	0.627537	0.997067
METBUDRAFT_1144	Protein of unknown function (DUF2764)	2072.73	1.3352	0.113697	0.284143	2363.12	1.16078	0.420237	0.720513	3694.12	0.872347	0.162859	0.341709	1154.89	1.08247	0.659316	0.997067
METBUDRAFT_1145	V/A-type H+-transporting ATPase subunit E	3156.47	1.51823	0.0215489	0.0896148	3600.08	1.30221	0.153766	0.438269	5224.98	0.864147	0.195778	0.385264	1965.71	0.986929	0.94102	0.997929
METBUDRAFT_1146	V/A-type H+-transporting ATPase subunit K	1913.04	1.16846	0.424224	0.640413	2033.94	1.17641	0.398853	0.701795	3399.95	1.01201	0.907027	0.954221	1086.02	0.949482	0.778904	0.997067
METBUDRAFT_1147	V/A-type H+-transporting ATPase subunit I	4852.3	0.807719	0.233781	0.444132	4934.43	0.878712	0.474456	0.760408	10069.9	1.09281	0.359726	0.565912	2527.63	0.79799	0.202229	0.855549
METBUDRAFT_1148	V/A-type H+-transporting ATPase subunit D	1888.73	0.778907	0.169664	0.363835	1910.01	0.8538	0.385869	0.687952	3970.9	1.10039	0.365192	0.570076	918.8	0.855134	0.381573	0.982606
METBUDRAFT_1149	V/A-type H+-transporting ATPase subunit B	4647.43	0.885505	0.501628	0.706439	4706.86	0.973289	0.882652	0.959031	9173.9	1.10549	0.295679	0.500074	2415.65	0.866421	0.422398	0.992692
METBUDRAFT_1150	diguanylate cyclase (GGDEF) domain-containing protein	2711.61	0.692036	0.092227	0.244499	2993.33	0.657174	0.0452681	0.204381	6513.67	0.953189	0.632044	0.7871	1520.74	0.648257	0.0266214	0.349622
METBUDRAFT_1151	hypothetical protein	1562.87	2.13096	5.84571e-05	0.000889638	2341.24	0.975037	0.894689	0.9647	3098.84	0.458668	9.37527e-13	9.25754e-11	1121.15	0.965674	0.850845	0.997067
METBUDRAFT_1152	diguanylate cyclase (GGDEF) domain-containing protein	4096.13	1.06297	0.771724	0.890419	4790.42	0.901064	0.602589	0.840141	8467.44	0.851141	0.192339	0.38198	2407.46	0.840896	0.352263	0.970585
METBUDRAFT_1153	hypothetical protein	5634.66	2.21836	9.76029e-05	0.00134991	6917.86	1.514	0.0463402	0.207237	8156.57	0.693283	0.00609562	0.0341902	3374.19	1.34542	0.12718	0.748205
METBUDRAFT_1154	Cu+-exporting ATPase	16192.5	1.54715	0.0406281	0.140558	18670.1	1.29971	0.199781	0.503165	26680.7	0.83723	0.0647688	0.183706	8871.61	1.24925	0.243635	0.889416
METBUDRAFT_1155	copper chaperone	1385.45	2.20046	0.000314788	0.00343627	1565.42	1.87235	0.00257176	0.0240691	1754.81	0.84994	0.177904	0.363637	823.602	1.35689	0.12583	0.748205
METBUDRAFT_1156	EAL and modified HD-GYP domain-containing signal transduction protein	4827.13	1.53721	0.0135401	0.0640213	6499.93	0.945464	0.76296	0.911673	9747.52	0.623808	5.98577e-05	0.0008815	3066.56	0.962602	0.832808	0.997067
METBUDRAFT_1157	Rhodanese-related sulfurtransferase	2044.68	1.42243	0.0649221	0.193445	2751.53	0.895249	0.54647	0.805564	4274.76	0.636694	0.000186806	0.00217906	1351.57	0.864588	0.423237	0.992692
METBUDRAFT_1158	high frequency lysogenization protein	3736.85	1.79301	0.00403055	0.0260962	4969.34	1.09296	0.643331	0.858569	6836.47	0.613563	5.69217e-05	0.00085102	2322.28	1.11034	0.570156	0.997067
METBUDRAFT_1159	ABC-2 type transport system ATP-binding protein	4008.6	1.52961	0.0200475	0.0847824	5068.31	1.06143	0.743692	0.90576	7506.92	0.695412	0.000313244	0.00323609	2583.51	0.939742	0.730989	0.997067
METBUDRAFT_1160	His Kinase A (phospho-acceptor) domain-containing protein	2351.5	1.58649	0.011038	0.0550085	2550.59	1.52375	0.0222247	0.124435	3550.1	0.965838	0.725031	0.850737	1406.9	1.08716	0.640413	0.997067
METBUDRAFT_1161	hypothetical protein	224.293	1.53916	0.0545783	0.171786	231.776	1.65717	0.0271002	0.143051	320.953	1.08009	0.613322	0.771605	145.238	0.953052	0.817545	0.997067
METBUDRAFT_1162	PAS domain S-box-containing protein	4744.29	1.44123	0.040498	0.140486	4574.56	1.86186	0.000493837	0.00603919	6576.26	1.29928	0.0112705	0.0522999	2738.06	1.07901	0.670884	0.997067
METBUDRAFT_1163	PAS domain S-box-containing protein	1746.63	1.39	0.0972218	0.254075	1677.29	1.79752	0.00269049	0.0248815	2462.76	1.30377	0.0118942	0.0544798	1065.43	0.964646	0.848499	0.997067
METBUDRAFT_1164	PAS domain S-box-containing protein	5662.23	1.47737	0.0421454	0.143504	5105.52	2.35053	5.50629e-06	0.000116262	7038.31	1.59502	3.49913e-05	0.000579524	3592.62	0.943757	0.752886	0.997067
METBUDRAFT_1165	putative two-component system response regulator	3845.28	2.00471	9.34856e-05	0.00129719	3514.1	3.47201	6.60055e-12	3.54592e-10	3767.37	1.75569	1.07658e-08	5.86047e-07	2527.6	1.07128	0.713731	0.997067
METBUDRAFT_1166	DNA ligase (NAD+)	5861.28	0.773945	0.157039	0.348921	5561.68	0.949131	0.775126	0.914632	11697.8	1.23682	0.0185403	0.0771787	2668.69	0.941075	0.737083	0.997067
METBUDRAFT_1167	phosphoglycerate mutase	15120.3	0.775287	0.255564	0.465919	12235.1	1.27947	0.236116	0.542841	26457.2	1.66232	4.33091e-05	0.000691317	5523.06	1.33573	0.152411	0.781774
METBUDRAFT_1170	hypothetical protein	45522.7	2.97655	6.37562e-08	2.39565e-06	58712.7	1.64737	0.0157901	0.0971207	60159.8	0.579835	0.000375288	0.0037392	27594.6	1.58898	0.0108023	0.18552
METBUDRAFT_1171	hypothetical protein	5030.44	1.11661	0.600748	0.784967	5058.88	1.26258	0.251672	0.562453	8638.67	1.13786	0.206153	0.398674	2950.78	0.876628	0.487272	0.997067
METBUDRAFT_1172	Exodeoxyribonuclease I subunit C	19676.9	1.28338	0.179294	0.376315	24169	0.971181	0.872794	0.955167	38993.7	0.757449	0.00582568	0.0329811	11696.3	0.946764	0.767206	0.997067
METBUDRAFT_1173	Predicted transcriptional regulator, contains C-terminal CBS domains	14221.8	1.72346	0.010187	0.0521132	17545.3	1.23513	0.297998	0.614215	24010.3	0.709687	0.00029096	0.00303542	9238.08	1.00886	0.963904	0.999466
METBUDRAFT_1174	hypothetical protein	2982.68	1.98168	0.00190028	0.0138874	2910.94	2.64585	2.85915e-06	6.48889e-05	3223.83	1.33195	0.0222637	0.0874597	2172.06	0.92294	0.687572	0.997067
METBUDRAFT_1175	thiamine biosynthesis lipoprotein	11009.1	1.03783	0.841681	0.926634	15821.7	0.628829	0.0116161	0.0788782	28421.9	0.604511	3.02687e-07	1.07101e-05	5665.11	1.00749	0.966909	0.999466
METBUDRAFT_1176	Na+-transporting NADH:ubiquinone oxidoreductase subunit F	67590.6	1.15091	0.504945	0.708526	78679.2	0.975288	0.895254	0.96482	133526	0.85462	0.2371	0.436433	32589.6	1.23284	0.264132	0.902187
METBUDRAFT_1177	Na+-transporting NADH:ubiquinone oxidoreductase subunit E	23589.2	1.34515	0.218511	0.423459	27719.4	1.11119	0.619171	0.847161	42994.8	0.831164	0.213979	0.407058	11517.7	1.38651	0.0931334	0.665011
METBUDRAFT_1178	Na+-transporting NADH:ubiquinone oxidoreductase subunit D	32681.4	1.42752	0.1432	0.328663	36570.6	1.29391	0.248534	0.559268	54132	0.905602	0.453937	0.648525	16414.8	1.37583	0.109036	0.705182
METBUDRAFT_1179	Na+-transporting NADH:ubiquinone oxidoreductase subunit C	33987.7	1.32592	0.213951	0.41681	37103.2	1.26551	0.268418	0.58072	57458.6	0.955477	0.673547	0.812466	17494.2	1.23181	0.293541	0.929602
METBUDRAFT_1180	Na+-transporting NADH:ubiquinone oxidoreductase subunit B	49286	1.05253	0.828547	0.922334	50979.5	1.11502	0.626206	0.851521	90308.3	1.06801	0.509292	0.69577	24210.1	1.09388	0.660914	0.997067
METBUDRAFT_1181	Na+-transporting NADH:ubiquinone oxidoreductase subunit A	53957.8	1.11465	0.654477	0.820701	61142.1	0.997119	0.989887	0.997493	105176	0.891793	0.221678	0.417256	27674.1	1.07039	0.747771	0.997067
METBUDRAFT_1182	quinolinate synthetase	17675.9	0.767726	0.132739	0.31329	17066.9	0.912702	0.611619	0.844408	35940.4	1.1961	0.0549971	0.165498	8575.75	0.848879	0.362414	0.974427
METBUDRAFT_1183	aspartyl-tRNA synthetase	40936.5	0.677909	0.0662204	0.195802	37036.4	0.882861	0.544957	0.804964	84306.9	1.31866	0.00877807	0.0442657	17083.6	0.940283	0.746291	0.997067
METBUDRAFT_1184	putative regulatory protein, FmdB family	6555.48	1.10889	0.670662	0.829246	6593.51	1.24749	0.320226	0.631526	11297.8	1.1295	0.352925	0.558941	3582.32	0.972953	0.890726	0.997067
METBUDRAFT_1185	dihydroorotase	6186.38	1.1519	0.413126	0.628721	7239.31	0.963529	0.837489	0.942358	12303.9	0.840236	0.0898532	0.226578	3339.7	1.01487	0.934144	0.997067
METBUDRAFT_1186	hypothetical protein	985.218	0.689888	0.0552965	0.17302	609.13	2.11755	0.000205495	0.00279525	1491.06	3.06466	1.18661e-20	2.51918e-18	542.516	0.655479	0.0238104	0.329002
METBUDRAFT_1187	Uncharacterized membrane protein	4125.92	1.8015	0.00819077	0.0441906	5171.18	1.24187	0.303543	0.618993	6910.41	0.682694	0.000470398	0.00446826	2424.26	1.22993	0.284956	0.915051
METBUDRAFT_1188	hypothetical protein	3703.45	1.18251	0.360191	0.575168	3839.76	1.25666	0.217115	0.517354	6362.61	1.0692	0.469847	0.662987	2076.65	0.975169	0.888452	0.997067
METBUDRAFT_1189	Outer membrane protein TolC	484.083	0.820198	0.317613	0.531357	553.358	0.735733	0.142886	0.419659	1109.98	0.899771	0.439907	0.634921	241.679	0.865512	0.452176	0.997067
METBUDRAFT_1190	membrane fusion protein, Cu(I)/Ag(I) efflux system	871.901	0.699319	0.0560296	0.174287	933.155	0.698561	0.0681448	0.264116	2022.82	0.99882	0.99244	0.996901	384.039	0.899389	0.567995	0.997067
METBUDRAFT_1191	Cu(I)/Ag(I) efflux system membrane protein CusA/SilA	2215.22	0.782783	0.180985	0.378693	2332.58	0.801317	0.233712	0.53903	4813.94	1.02628	0.828443	0.91247	1062.15	0.879393	0.483398	0.997067
METBUDRAFT_1192	4-hydroxy-tetrahydrodipicolinate synthase	718.899	0.960822	0.836226	0.925074	818.489	0.857999	0.437574	0.733205	1523.33	0.895134	0.32323	0.529897	364.87	0.964873	0.849698	0.997067
METBUDRAFT_1193	protein of unknown function (DUF1840)	1565.01	1.00642	0.974328	0.989475	2037.37	0.716153	0.0830626	0.301297	3705.09	0.716298	0.00450691	0.0271437	827.8	0.940626	0.740197	0.997067
METBUDRAFT_1194	hypothetical protein	5255.55	1.22083	0.319573	0.533166	6944.82	0.820763	0.306482	0.62223	11566.9	0.68489	0.00541478	0.0311864	2831.47	1.07022	0.707695	0.997067
METBUDRAFT_1195	hypothetical protein	794.302	1.27501	0.212665	0.415777	1035.32	0.870995	0.491305	0.768528	1686.74	0.691061	0.00438856	0.0266578	459.501	0.984456	0.933133	0.997067
METBUDRAFT_1197	hypothetical protein	1940.13	1.01365	0.970825	0.988488	2434.69	0.901392	0.776791	0.914632	4366.84	0.773578	0.102218	0.246602	1367.32	0.901456	0.566345	0.997067
METBUDRAFT_1198	5-oxoprolinase (ATP-hydrolysing)	8989.05	0.55568	0.00206777	0.0149222	8618.23	0.650988	0.0215424	0.122064	21067.9	1.17925	0.11146	0.26336	3107.41	1.03145	0.864223	0.997067
METBUDRAFT_1199	hypothetical protein	2146.6	0.559567	0.0120919	0.0588786	1858.46	0.758016	0.208475	0.512405	4699.5	1.3842	0.00158985	0.011969	806.468	0.898939	0.60227	0.997067
METBUDRAFT_1200	tRNA 2-thiocytidine biosynthesis protein TtcA	4725.04	0.709836	0.0890801	0.239389	4544.84	0.840825	0.37461	0.679712	9977.86	1.1939	0.0822786	0.214197	2145.42	0.874264	0.494776	0.997067
METBUDRAFT_1201	3-oxoacyl-[acyl-carrier-protein] synthase-1	30235.9	0.842118	0.460883	0.672422	27638	1.10447	0.651798	0.864053	56101.8	1.33344	0.00785931	0.0410333	13673.9	1.01959	0.925718	0.997067
METBUDRAFT_1202	3-hydroxydecanoyl-[acyl-carrier-protein] dehydratase	6454.5	0.884786	0.481138	0.689972	6436.64	1.00226	0.991666	0.997905	12563.3	1.11913	0.502109	0.689729	3377.13	0.875158	0.523636	0.997067
METBUDRAFT_1203	soluble lytic murein transglycosylase	5360.83	1.08142	0.670137	0.828908	5774.42	1.06146	0.745826	0.90576	10099	0.985952	0.88546	0.942173	2817.09	1.00792	0.964793	0.999466
METBUDRAFT_1204	ATP-binding cassette, subfamily C	5538.32	0.973682	0.900503	0.95469	6258.1	0.881984	0.547285	0.806148	11568.9	0.907305	0.37143	0.575047	2932.98	0.915162	0.641697	0.997067
METBUDRAFT_1205	hypothetical protein	3197.3	1.0531	0.775906	0.892197	3567.82	0.968527	0.861926	0.951175	6337.14	0.924698	0.495616	0.683472	1698.87	0.968271	0.856043	0.997067
METBUDRAFT_1206	hypothetical protein	4387.84	1.0485	0.789305	0.899945	4932.92	0.950885	0.784836	0.916779	8783.75	0.912296	0.426255	0.623524	2698.28	0.77624	0.159837	0.794457
METBUDRAFT_1207	Predicted deacylase	2430.54	1.27722	0.254477	0.465135	2827.25	1.07781	0.706909	0.89493	4526.69	0.847531	0.200023	0.390858	1364.74	1.03702	0.847041	0.997067
METBUDRAFT_1208	hypothetical protein	2588.41	0.819539	0.286062	0.498944	2759.82	0.821529	0.286827	0.602999	5570.15	1.0069	0.949235	0.973125	1222.55	0.936413	0.715097	0.997067
METBUDRAFT_1209	exodeoxyribonuclease-3	4011.56	0.817196	0.254125	0.464893	4175.96	0.853607	0.378501	0.682737	8454.17	1.04906	0.636716	0.789573	1958.93	0.887392	0.498537	0.997067
METBUDRAFT_1210	uracil-DNA glycosylase	3322.05	0.760784	0.132008	0.312092	4367.9	0.556585	0.00241301	0.0228589	8897.97	0.73583	0.0134508	0.060372	1620.01	0.834469	0.312253	0.948301
METBUDRAFT_1211	protein of unknown function (DUF4160)	1327.53	1.07782	0.684421	0.840385	1817.3	0.69887	0.0535021	0.228894	3210.58	0.64741	9.69116e-06	0.000200725	720.061	0.956012	0.806423	0.997067
METBUDRAFT_1212	Protein of unknown function (DUF2442)	2135.61	1.23223	0.323182	0.536447	2438.46	1.07666	0.717082	0.899193	3977.3	0.874227	0.177688	0.363421	1120.64	1.12477	0.54021	0.997067
METBUDRAFT_1213	PAS domain S-box-containing protein	1741.6	0.573927	0.0136902	0.0645156	1347.96	0.944272	0.788343	0.917168	3471.24	1.65606	8.4343e-05	0.00117417	751.38	0.761581	0.160323	0.794457
METBUDRAFT_1214	PAS domain S-box-containing protein/diguanylate cyclase (GGDEF) domain-containing protein	5413.67	1.00848	0.962155	0.984175	6061.36	0.923019	0.658296	0.866834	11010.2	0.918004	0.348815	0.555748	2716.22	1.02458	0.891141	0.997067
METBUDRAFT_1215	tRNA 2-thiouridine synthesizing protein A	244.215	1.70606	0.0378121	0.134464	352.543	0.928087	0.756311	0.910192	500.578	0.539749	1.20316e-05	0.000242114	163.045	0.979309	0.920868	0.997067
METBUDRAFT_1216	uroporphyrin-III C-methyltransferase / precorrin-2 dehydrogenase / sirohydrochlorin ferrochelatase	2153.99	0.785617	0.190769	0.390928	2447.45	0.7101	0.0651007	0.257731	5001.53	0.905921	0.301429	0.506677	1008.94	0.914067	0.627106	0.997067
METBUDRAFT_1217	hypothetical protein	2011.81	0.768044	0.136112	0.317225	2220.77	0.72846	0.083478	0.302366	4595.91	0.950116	0.6007	0.763017	935.91	0.904178	0.575168	0.997067
METBUDRAFT_1218	hypothetical protein	33.8143	1.00982	0.9777	0.991328	42.8732	0.802786	0.508029	0.77858	78.1209	0.825336	0.377131	0.58018	29.4548	0.641319	0.0533587	0.517958
METBUDRAFT_1219	hypothetical protein	0	#VALUE!	NA	NA	0	#VALUE!	NA	NA	0	#VALUE!	NA	NA	0	#VALUE!	NA	NA
METBUDRAFT_1220	Glycosidase	20565.8	0.985968	0.951177	0.979381	22113.8	0.971026	0.89267	0.964001	40686.4	0.989772	0.91689	0.958659	9780.15	1.09093	0.659549	0.997067
METBUDRAFT_1221	hypothetical protein	365.356	0.791017	0.300258	0.511659	386.224	0.80272	0.319764	0.631526	796.882	1.01705	0.90899	0.95463	177.957	0.871048	0.497733	0.997067
METBUDRAFT_1222	PAS domain S-box-containing protein	7899.52	0.837567	0.351442	0.56717	8191.57	0.880232	0.483183	0.763245	16396.2	1.05503	0.646002	0.795742	3902.55	0.890061	0.511978	0.997067
METBUDRAFT_1223	Winged helix-turn-helix domain (DUF2582)	5211.23	2.35975	4.15927e-05	0.000664014	6781.12	1.39152	0.102172	0.34549	7940.59	0.593477	3.19483e-05	0.000536175	3146.23	1.38183	0.0929435	0.665011
METBUDRAFT_1224	hypothetical protein	3716.86	1.43452	0.0388168	0.136898	4391.43	1.14854	0.448344	0.740353	6642.59	0.805973	0.0431476	0.138498	1992.07	1.22751	0.245885	0.893017
METBUDRAFT_1228	preprotein translocase subunit SecG	25946.4	0.565697	0.00772326	0.042533	23203.8	0.731769	0.119039	0.37547	57614	1.30744	0.0229032	0.0888886	12708.9	0.642865	0.0214858	0.305639
METBUDRAFT_1229	triosephosphate isomerase	68374	0.615318	0.00758461	0.0419326	63214.7	0.770917	0.148835	0.430284	149042	1.25793	0.0311946	0.109737	34617	0.666028	0.030305	0.384892
METBUDRAFT_1230	phosphoglucosamine mutase	11831.8	1.2896	0.217427	0.422098	13242	1.16595	0.468666	0.755403	21010.6	0.912454	0.514351	0.700594	6400.06	1.10615	0.604445	0.997067
METBUDRAFT_1231	cell division protease FtsH	50013.3	0.959476	0.812226	0.91405	49953	1.08925	0.631204	0.85369	93276.8	1.14307	0.125119	0.28611	23856.4	1.06711	0.711209	0.997067
METBUDRAFT_1232	23S rRNA (uridine2552-2'-O)-methyltransferase	4757.93	1.08381	0.708836	0.856852	5465.45	0.9479	0.792845	0.918622	9561.16	0.876542	0.253721	0.45538	2707.8	0.900109	0.597072	0.997067
METBUDRAFT_1233	RNA-binding protein	4742.53	1.46756	0.0839747	0.229592	5703.32	1.14432	0.522085	0.790485	8476.3	0.781775	0.0580666	0.17027	2821.43	1.0473	0.809861	0.997067
METBUDRAFT_1234	transcription elongation factor GreA	9637.72	1.22666	0.338912	0.552407	11265.3	1.02867	0.877796	0.957525	18468.2	0.850334	0.292725	0.496965	4731.84	1.27093	0.186299	0.830998
METBUDRAFT_1235	carbamoyl-phosphate synthase large subunit	71106	0.957773	0.80995	0.912456	70156	1.11219	0.559697	0.812962	131227	1.16923	0.100539	0.244495	34842	1.01757	0.923378	0.997067
METBUDRAFT_1236	carbamoyl-phosphate synthase small subunit	23799.2	0.722299	0.0652023	0.193465	23514.4	0.821945	0.27505	0.589684	50819.6	1.14317	0.156294	0.331646	10325.7	0.950915	0.781989	0.997067
METBUDRAFT_1237	Membrane carboxypeptidase (penicillin-binding protein)	9095.66	1.30407	0.125929	0.303805	10619.2	1.08151	0.662339	0.869192	16896	0.833085	0.0667481	0.187442	5769.31	0.864461	0.416544	0.992692
METBUDRAFT_1238	NAD(P)H-dependent FMN reductase	9198.85	0.91061	0.595346	0.781994	9392.81	0.987524	0.943751	0.980724	18025.2	1.09	0.367889	0.571764	4352.39	1.03031	0.865705	0.997067
METBUDRAFT_1239	phospholipid-binding lipoprotein MlaA	8973.23	1.56083	0.0284612	0.109661	10460.7	1.27572	0.231169	0.536285	14956.8	0.822511	0.108671	0.258062	4931.2	1.24512	0.254431	0.898126
METBUDRAFT_1240	ribonuclease T	1632.79	1.00752	0.974848	0.98953	3279.19	0.402905	4.96392e-05	0.000816545	5961.32	0.381811	6.3549e-23	1.49905e-20	860.2	0.951151	0.803562	0.997067
METBUDRAFT_1241	monothiol glutaredoxin	2592.13	0.768195	0.166262	0.360494	12120.3	0.126885	1.92654e-27	2.15165e-25	22776.5	0.162678	1.41623e-66	2.00444e-63	1304.65	0.809904	0.268302	0.904194
METBUDRAFT_1242	acetylornithine aminotransferase	12109.5	0.449019	4.44991e-05	0.000705012	9851.2	0.65746	0.024315	0.132486	27558.5	1.45952	0.00354001	0.0227053	4266.21	0.798652	0.248567	0.895614
METBUDRAFT_1243	ornithine carbamoyltransferase	8027.09	0.569071	0.00482462	0.0296031	8152.88	0.609047	0.00894178	0.0641029	19492.1	1.07905	0.497779	0.684819	3115.17	0.886792	0.545813	0.997067
METBUDRAFT_1244	SH3 domain protein	9021.81	0.790973	0.248525	0.458269	10111.7	0.73175	0.117768	0.374294	20657	0.927687	0.490373	0.679322	4467.01	0.847215	0.382634	0.982606
METBUDRAFT_1245	dihydroxy-acid dehydratase	27744.1	0.708167	0.0914475	0.24336	27202.2	0.810014	0.287149	0.602999	59656.9	1.15612	0.118922	0.275925	11026.3	1.06319	0.749159	0.997067
METBUDRAFT_1246	N-acetylglutamate synthase	4013.27	0.941737	0.793226	0.902717	4923.5	0.746579	0.161069	0.45061	9241.3	0.800043	0.0954112	0.235972	1974.7	0.993621	0.973451	0.99974
METBUDRAFT_1247	Icc protein	5002.95	1.091	0.644641	0.815598	5730.32	0.955731	0.810038	0.92787	9997.82	0.876669	0.144289	0.314341	2649.7	1.00272	0.988033	0.99974
METBUDRAFT_1248	putative (di)nucleoside polyphosphate hydrolase	6945.14	0.929984	0.681729	0.839259	7695.57	0.870811	0.447974	0.740353	14555.4	0.939562	0.54984	0.72707	3534.65	0.932769	0.692729	0.997067
METBUDRAFT_1249	HAD-superfamily subfamily IB hydrolase, TIGR01490	4473.69	1.20195	0.419316	0.635125	5852.05	0.829966	0.382574	0.685323	9790.37	0.685347	0.000432685	0.0041378	2704.74	0.89	0.551711	0.997067
METBUDRAFT_1250	hypothetical protein	431.245	1.37179	0.196671	0.398412	513.784	1.09873	0.688488	0.885438	787.907	0.798726	0.0833589	0.216001	374.46	0.62558	0.0224448	0.316314
METBUDRAFT_1251	Uncharacterized conserved protein YtfP, gamma-glutamylcyclotransferase (GGCT)/AIG2-like family	836.549	1.40325	0.0767454	0.215802	1102.42	0.919742	0.664976	0.871037	1717.27	0.659347	0.000306508	0.0031786	587.272	0.787157	0.191873	0.839965
METBUDRAFT_1252	hypothetical protein	256.698	1.76336	0.0122337	0.0594329	321.307	1.22512	0.355075	0.664931	433.533	0.703987	0.0151772	0.0660949	164.408	1.04942	0.809507	0.997067
METBUDRAFT_1253	molybdate transport system regulatory protein	371.892	0.701693	0.195125	0.397362	494.59	0.522199	0.0133896	0.0872369	1051.53	0.74685	0.0574447	0.169485	199.171	0.715419	0.124169	0.747635
METBUDRAFT_1254	Alginate export	2114.54	0.455028	1.18525e-05	0.000235529	2517.64	0.396092	5.59468e-07	1.44779e-05	6220.07	0.868992	0.174667	0.360017	780.846	0.757614	0.126487	0.748205
METBUDRAFT_1255	molybdate transport system substrate-binding protein	917.539	0.669894	0.0303655	0.114606	1033.43	0.618906	0.0114652	0.0783546	2261.19	0.924707	0.470994	0.663135	411.057	0.845048	0.372805	0.976363
METBUDRAFT_1256	molybdate transport system permease protein	1034.27	0.572645	0.00399899	0.0260026	1043.25	0.622903	0.0152355	0.0950873	2488.85	1.08729	0.521914	0.706763	425.41	0.820558	0.299873	0.93328
METBUDRAFT_1257	molybdate transport system ATP-binding protein	1472.87	0.528492	0.00490678	0.0298912	1571.72	0.525539	0.00251856	0.0237001	3841.01	1.00439	0.970901	0.986231	523.142	0.916826	0.662094	0.997067
METBUDRAFT_1258	ATP diphosphatase	4334.48	0.718728	0.0746436	0.21214	4386.14	0.784961	0.194308	0.496176	9475.56	1.09747	0.323571	0.530252	1837.09	0.97976	0.91088	0.997067
METBUDRAFT_1259	adenosine kinase	12534.3	0.79544	0.27148	0.484636	12528	0.886633	0.548766	0.807266	25896.4	1.12493	0.238058	0.436816	5088.82	1.1575	0.444759	0.997067
METBUDRAFT_1260	diacylglycerol kinase (ATP)	2342.91	0.611669	0.00706973	0.0398646	2398.69	0.652822	0.0222955	0.124667	5545.44	1.0703	0.518527	0.703858	895.823	0.97846	0.905554	0.997067
METBUDRAFT_1261	glycine cleavage system H protein	5392.02	0.765795	0.165511	0.36002	6623.1	0.614329	0.00879972	0.0636368	13576.5	0.806818	0.0499749	0.154323	2446.34	0.934909	0.710843	0.997067
METBUDRAFT_1262	Multidrug efflux pump subunit AcrA (membrane-fusion protein)	1450.48	0.772396	0.191258	0.391365	1468.51	0.843979	0.384391	0.686381	3070.99	1.09833	0.384024	0.586112	701.078	0.857722	0.409804	0.98997
METBUDRAFT_1263	heavy metal efflux pump, CzcA family	6513.33	0.571335	0.00230719	0.0163272	6109.75	0.696339	0.0553965	0.234166	14822.6	1.21995	0.0728035	0.199306	2862.25	0.742366	0.0956236	0.670191
METBUDRAFT_1264	methyl-accepting chemotaxis protein	4805.96	1.29373	0.209731	0.41285	5385.06	1.16865	0.432896	0.730711	8526.58	0.906229	0.368749	0.57268	2773.21	1.00073	0.996874	0.99974
METBUDRAFT_1265	two-component system, NarL family, sensor histidine kinase EvgS	5858.61	0.687663	0.04335	0.146315	6316.22	0.678641	0.0399805	0.18874	13771.1	0.988964	0.912569	0.956261	2701.95	0.825439	0.286609	0.918105
METBUDRAFT_1266	putative two-component system response regulator	2536.71	0.537106	0.00053405	0.00522483	2529.52	0.595944	0.00622024	0.0492513	6189.85	1.10751	0.365476	0.570172	1014.52	0.799842	0.213835	0.858173
METBUDRAFT_1267	PAS domain S-box-containing protein/diguanylate cyclase (GGDEF) domain-containing protein	5337.7	1.06726	0.717026	0.860755	6475.19	0.845241	0.364098	0.672089	11449.7	0.799161	0.0649887	0.184084	2848.17	0.972196	0.872887	0.997067
METBUDRAFT_1268	hypothetical protein	4932.86	0.824729	0.298996	0.510674	5519.59	0.763169	0.157795	0.445861	11053.3	0.929086	0.528079	0.710982	2537.95	0.827884	0.293036	0.929602
METBUDRAFT_1269	Nucleoside-specific outer membrane channel protein Tsx	1922.85	0.611254	0.0641065	0.191942	2011.47	0.623228	0.0561187	0.23581	4713.74	1.0342	0.777475	0.881013	843.76	0.789222	0.261367	0.902166
METBUDRAFT_1270	hypothetical protein	5282.07	0.193596	1.83828e-20	1.11505e-17	2781.65	0.456589	2.02925e-05	0.000360341	12306.3	2.37448	2.48698e-19	4.59117e-17	1078.84	0.652588	0.0199873	0.289373
METBUDRAFT_1271	sodium/proton antiporter, NhaD family	17857.3	0.563301	0.00831496	0.0447469	15421	0.769558	0.207944	0.512337	38774.1	1.39789	0.000224814	0.00250152	7173.57	0.831743	0.35909	0.974427
METBUDRAFT_1273	hypothetical protein	1386.24	2.55114	3.79951e-06	8.8157e-05	1470.34	2.59491	3.06192e-06	6.87555e-05	1420.63	1.02562	0.85569	0.928036	961.142	1.12325	0.531569	0.997067
METBUDRAFT_1274	monovalent cation:H+ antiporter, CPA1 family	5904.08	1.22097	0.388309	0.602648	6558.37	1.1278	0.582344	0.82781	10695.6	0.923352	0.429638	0.625812	3396.43	0.968637	0.872786	0.997067
METBUDRAFT_1275	hypothetical protein	1950.13	1.6297	0.0103213	0.052547	2390.28	1.18999	0.359792	0.669719	3387.97	0.733679	0.00515919	0.0300493	1310.96	0.91833	0.641173	0.997067
METBUDRAFT_1276	putative transport protein	1662.91	0.74282	0.126876	0.305456	1750.9	0.7604	0.163407	0.454158	3707.1	1.02597	0.829252	0.913123	812.338	0.815644	0.26939	0.904194
METBUDRAFT_1277	tRNA A37 threonylcarbamoyladenosine dehydratase	2020.27	0.94097	0.74382	0.87574	2457.08	0.752299	0.126532	0.391687	4609.68	0.800316	0.0219135	0.0865228	1049.21	0.914009	0.620205	0.997067
METBUDRAFT_1278	TatD DNase family protein	3708.66	1.36738	0.131864	0.312092	4593.24	1.01179	0.953417	0.983545	7162.02	0.734846	0.000764833	0.00675152	2061.23	1.10884	0.585277	0.997067
METBUDRAFT_1279	cysteine synthase A	18971	1.37576	0.163448	0.35718	20732.6	1.30845	0.213971	0.515675	31362.3	0.950439	0.564561	0.736671	10115.4	1.1963	0.361986	0.974427
METBUDRAFT_1280	histidine triad (HIT) family protein	4442.22	0.93648	0.727081	0.867188	4319.04	1.11658	0.552985	0.808611	8185.25	1.19853	0.0914039	0.229565	2095.19	1.05981	0.758846	0.997067
METBUDRAFT_1281	DNA replication and repair protein RecR	6445.84	1.31582	0.113164	0.283311	6832.88	1.33014	0.136114	0.407958	10659	1.01879	0.887127	0.942603	3314.5	1.20981	0.344843	0.96527
METBUDRAFT_1282	hypothetical protein	5683.88	1.34793	0.112406	0.282607	6222.46	1.27048	0.231971	0.536505	9603.93	0.951472	0.71077	0.839484	3144.56	1.09398	0.659569	0.997067
METBUDRAFT_1283	DNA polymerase-3 subunit gamma/tau	10753.3	0.891017	0.535382	0.737583	9856.02	1.19097	0.348438	0.663202	19273.9	1.34838	0.00202521	0.0145254	5738.11	0.844403	0.377767	0.978917
METBUDRAFT_1285	hypothetical protein	4325.4	1.45718	0.0499155	0.160927	4645.45	1.4326	0.0649609	0.257622	6799.44	0.98967	0.927662	0.961634	3209.53	0.745468	0.107729	0.705182
METBUDRAFT_1286	two-component system, OmpR family, sensor histidine kinase PhoQ	1508.06	1.60685	0.00809371	0.0439461	1719.13	1.371	0.0946832	0.329914	2411.7	0.862671	0.220539	0.415996	946.617	1.01106	0.951486	0.997929
METBUDRAFT_1287	hypothetical protein	373.557	0.899609	0.61807	0.798395	491.502	0.645608	0.0373851	0.179482	939.003	0.719083	0.00598421	0.0337263	215.809	0.76639	0.175527	0.818775
METBUDRAFT_1288	DNA-binding response regulator, NarL/FixJ family, contains REC and HTH domains	2861.78	1.38974	0.118854	0.292564	3555.85	1.02299	0.912799	0.973102	5492.22	0.734071	0.00495083	0.0291153	1777.97	0.941391	0.754032	0.997067
METBUDRAFT_1289	transcriptional regulator, TetR family	1426.74	1.15283	0.574654	0.769467	1455.92	1.2629	0.341353	0.657903	2428.54	1.09559	0.549023	0.726442	1158.6	0.643393	0.0437458	0.477805
METBUDRAFT_1290	Outer membrane protein TolC	3237.6	1.0407	0.828925	0.922334	3271.82	1.1587	0.438132	0.733643	5834.35	1.11882	0.298563	0.503054	3091.61	0.528285	0.00368959	0.0806765
METBUDRAFT_1291	RND family efflux transporter, MFP subunit	1787.21	0.878152	0.494749	0.700702	1696.97	1.08965	0.654827	0.865944	3338.15	1.24528	0.0508084	0.155989	2060.61	0.448433	0.000379308	0.0122826
METBUDRAFT_1292	Multidrug efflux pump subunit AcrB	3426.79	0.880519	0.471848	0.68122	3403.3	1.00409	0.982171	0.996477	6658.31	1.14426	0.212733	0.405272	3304.51	0.465403	0.000354872	0.0116695
METBUDRAFT_1293	Starvation-inducible outer membrane lipoprotein	8170.43	1.47243	0.0614278	0.185811	7917.72	1.89122	0.00100456	0.010739	11140.8	1.27554	0.0652597	0.184483	4671.72	1.11982	0.535969	0.997067
METBUDRAFT_1294	two-component system, OmpR family, sensor histidine kinase TctE	5100.46	1.08368	0.664082	0.825678	5727.15	0.983753	0.926946	0.977056	10019	0.912283	0.427671	0.624233	2605.62	1.05892	0.744489	0.997067
METBUDRAFT_1295	two-component system, OmpR family, response regulator	2633.31	1.03349	0.855059	0.933962	2867.84	0.994733	0.976613	0.993617	5141.33	0.966391	0.743539	0.863407	1239.61	1.16991	0.376908	0.978089
METBUDRAFT_1296	carbonic anhydrase	532.999	0.768137	0.177113	0.374514	671.869	0.595883	0.00880178	0.0636368	1371.72	0.777502	0.0324356	0.113072	287.833	0.734526	0.101956	0.687181
METBUDRAFT_1297	Sulfate permease, MFS superfamily	4108.23	0.803374	0.212468	0.415733	4716.46	0.71446	0.0688359	0.265823	9525.83	0.891534	0.291736	0.496182	2077.03	0.830275	0.294308	0.929602
METBUDRAFT_1298	ATPase, P-type (transporting), HAD superfamily, subfamily IC	18578.8	1.39924	0.169053	0.363076	20491.6	1.30521	0.251495	0.562453	30602.6	0.932375	0.55197	0.728299	10214.8	1.15052	0.489826	0.997067
METBUDRAFT_1299	beta-RFAP synthase	5576.54	0.763689	0.128052	0.307007	5454.12	0.887474	0.508352	0.77858	11494.4	1.16898	0.0859624	0.220275	2294.54	1.09516	0.622789	0.997067
METBUDRAFT_1300	Predicted ATP-dependent carboligase, ATP-grasp superfamily	1908.11	0.899463	0.623933	0.802794	1767.41	1.1715	0.448985	0.740353	3441.45	1.31954	0.0061356	0.0342786	973.85	0.905109	0.605315	0.997067
METBUDRAFT_1301	methenyltetrahydromethanopterin cyclohydrolase	9293.45	0.840919	0.485535	0.694277	8750.17	1.03832	0.869694	0.954235	17762.6	1.2541	0.0584255	0.171004	4205.16	1.01491	0.942329	0.997929
METBUDRAFT_1302	alpha-L-glutamate ligase, RimK family	4428.97	0.846673	0.454115	0.668187	4617.99	0.878027	0.53252	0.79868	9221.14	1.04508	0.711601	0.839994	2097.17	0.959018	0.831626	0.997067
METBUDRAFT_1303	triphosphoribosyl-dephospho-CoA synthase	85451	0.641506	0.0227715	0.0930382	73467.8	0.912647	0.630044	0.853193	173115	1.43835	0.000290384	0.00303542	40559.9	0.74296	0.102635	0.688887
METBUDRAFT_1304	5,6,7,8-tetrahydromethanopterin hydro-lyase	209780	0.514929	0.000781662	0.00695794	185626	0.672443	0.0252255	0.135687	479330	1.30659	0.0516777	0.158086	83285.7	0.764754	0.126827	0.748205
METBUDRAFT_1305	penicillin amidase	2379.06	0.804966	0.227879	0.434669	2622.94	0.763265	0.140296	0.415212	5316.71	0.950672	0.587561	0.753483	1228.34	0.807014	0.230798	0.882812
METBUDRAFT_1306	phosphoribosylformimino-5-aminoimidazole carboxamide ribotide isomerase	970.382	0.834924	0.345978	0.561124	972.791	0.931034	0.708763	0.895769	1956.66	1.11848	0.336945	0.544394	516.126	0.799452	0.22319	0.868129
METBUDRAFT_1307	hypothetical protein	96.3717	1.18897	0.515963	0.718288	81.2407	1.94885	0.0224674	0.124969	128.945	1.52439	0.042642	0.137786	61.0605	0.856001	0.479112	0.997067
METBUDRAFT_1308	Predicted ATP-dependent carboligase, ATP-grasp superfamily	2386.37	1.14401	0.454629	0.668187	2629.31	1.07292	0.702071	0.893698	4464.65	0.941846	0.539996	0.719655	1282.94	1.01674	0.926372	0.997067
METBUDRAFT_1309	probable H4MPT-linked C1 transfer pathway protein	10089.6	1.3409	0.190311	0.390617	10443.8	1.43597	0.0887489	0.314891	15905.6	1.07758	0.4013	0.602091	5452.48	1.14626	0.482933	0.997067
METBUDRAFT_1310	Cytochrome c553	9159.62	1.58404	0.017352	0.0765073	9126.08	1.89464	0.000733823	0.00828284	12339.4	1.2057	0.0562985	0.16775	5450.71	1.09815	0.607822	0.997067
METBUDRAFT_1311	cytochrome c oxidase subunit 1	20867.1	1.43309	0.0895181	0.239656	19304.7	2.071	0.000371111	0.00472971	27362.7	1.46971	5.363e-05	0.000818297	10970.2	1.26937	0.209011	0.856414
METBUDRAFT_1312	cytochrome c oxidase subunit 2	6961.36	1.42279	0.124834	0.301971	6434.12	2.05289	0.000986991	0.0106315	9124.24	1.46765	0.000203445	0.002341	3634.55	1.27504	0.217419	0.858318
METBUDRAFT_1313	hypothetical protein	2035.89	1.34417	0.163955	0.357919	1834.74	2.0572	0.000404945	0.00509966	2714.79	1.54653	8.46343e-05	0.00117437	1127.63	1.10127	0.613444	0.997067
METBUDRAFT_1314	haloacid dehalogenase superfamily, subfamily IA, variant 3 with third motif having DD or ED	1946.33	1.00584	0.976146	0.990611	2055.52	1.02517	0.897738	0.966269	3738.95	1.02501	0.806262	0.898291	911.694	1.14614	0.462714	0.997067
METBUDRAFT_1315	hypothetical protein	2287.65	0.747775	0.119138	0.292912	2557.12	0.695063	0.0524283	0.226124	5351.25	0.931896	0.459326	0.653708	1084.33	0.858529	0.408591	0.989295
METBUDRAFT_1316	diguanylate cyclase (GGDEF) domain-containing protein	3986.76	0.742777	0.0875095	0.236666	4186.73	0.763994	0.132834	0.403667	8851.19	1.03209	0.731575	0.855957	1728.68	0.97832	0.902164	0.997067
METBUDRAFT_1317	Transposase IS66 family protein	19.1454	2.16964	0.0326316	0.120691	16.4583	4.42413	6.74661e-05	0.00104881	10.2731	1.39962	0.0687721	0.191761	16.642	0.913207	0.690753	0.997067
METBUDRAFT_1318	Transposase IS66 family protein	0	#VALUE!	NA	NA	0	#VALUE!	NA	NA	0	#VALUE!	NA	NA	0	#VALUE!	NA	NA
METBUDRAFT_1319	NADH dehydrogenase	10902	1.23362	0.320627	0.534295	11492.1	1.26567	0.245133	0.555594	18555.5	1.0311	0.755946	0.870942	5754.58	1.11402	0.576369	0.997067
METBUDRAFT_1320	hypothetical protein	3822.75	1.31107	0.188729	0.389241	4304.49	1.17171	0.42747	0.726254	6767.26	0.894163	0.225905	0.421809	2160.32	1.04478	0.817434	0.997067
METBUDRAFT_1321	ATP-binding cassette, subfamily F, member 3	10764	0.814397	0.248562	0.458269	11528.3	0.810056	0.244899	0.555507	23308.9	0.99854	0.987574	0.995782	5219.84	0.894561	0.531857	0.997067
METBUDRAFT_1322	hypothetical protein	2154.9	1.11075	0.565505	0.76178	2585.6	0.892983	0.542166	0.803744	4481.06	0.804443	0.023629	0.0907953	1200.62	0.938269	0.724364	0.997067
METBUDRAFT_1323	universal stress protein A	2062.81	1.64221	0.0164945	0.0740334	2762.64	1.01187	0.950262	0.9822	3981.07	0.629914	0.00103771	0.00860573	1289.39	1.0402	0.829051	0.997067
METBUDRAFT_1324	TM2 domain-containing membrane protein YozV	2985.34	1.73928	0.00698388	0.0394854	3747.87	1.20194	0.314436	0.629168	5141.86	0.701475	0.0112635	0.0522999	1837.28	1.10995	0.559182	0.997067
METBUDRAFT_1325	TIGR00341 family protein	4641.5	1.3362	0.145964	0.332492	5754.24	0.990776	0.960821	0.987848	9091.38	0.747128	0.0180979	0.0755591	2728.59	0.993876	0.973357	0.99974
METBUDRAFT_1326	formate/nitrite transporter	47422.4	0.626864	0.0550695	0.172565	54589.7	0.567023	0.0216454	0.122484	123331	0.914245	0.619978	0.777531	12304	2.04882	0.000365502	0.0119266
METBUDRAFT_1327	Serine/threonine protein phosphatase PrpC	22901.7	0.783674	0.238322	0.448743	29894.4	0.585715	0.019071	0.111369	60326.3	0.769746	0.141958	0.310377	7812.6	1.61175	0.00961294	0.169909
METBUDRAFT_1328	cyanate lyase	13346.3	0.901061	0.606775	0.790054	19751.7	0.548885	0.0059007	0.0473628	37456.8	0.637351	0.00721467	0.0385327	5095.27	1.50364	0.0297701	0.379233
METBUDRAFT_1329	trans-2,3-dihydro-3-hydroxyanthranilate isomerase	53276.8	1.39598	0.0726867	0.208251	59689.6	1.25204	0.237825	0.545583	90612.9	0.903528	0.375107	0.578744	24108.2	1.69348	0.00414529	0.0870858
METBUDRAFT_1330	nitrite reductase (NADH) small subunit	16985.6	1.82199	0.00127562	0.0101619	19084.1	1.59255	0.0119849	0.0802639	24569.7	0.876062	0.138837	0.306846	8098.81	1.95627	0.000205723	0.00721222
METBUDRAFT_1331	nitrite reductase (NADH) large subunit	230271	1.5515	0.0414294	0.142091	245033	1.56282	0.0316691	0.158495	341281	1.01075	0.921327	0.959825	100597	2.06351	0.000146782	0.00536765
METBUDRAFT_1332	MFS transporter, NNP family, nitrate/nitrite transporter	4476.52	0.936891	0.738492	0.872707	4671.59	0.97566	0.905919	0.97138	8823.09	1.04133	0.804992	0.897148	1691.61	1.64039	0.00549361	0.111502
METBUDRAFT_1333	response regulator receiver and ANTAR domain protein	1664.09	0.750367	0.281657	0.495165	1904.79	0.676412	0.124579	0.388141	4007.69	0.918348	0.655764	0.802218	584.871	1.33973	0.1604	0.794457
METBUDRAFT_1334	Protein of unknown function (DUF2380)	7870.84	1.42262	0.0425144	0.144297	9747.98	1.03898	0.841124	0.944373	14949	0.742475	0.0188798	0.0783612	5378.65	0.819486	0.264361	0.902187
METBUDRAFT_1335	hypothetical protein	4392.75	1.08705	0.633309	0.809461	4709.11	1.07746	0.676046	0.877412	8212.95	0.995714	0.963822	0.981311	2396.95	0.951957	0.780185	0.997067
METBUDRAFT_1336	formylmethanofuran dehydrogenase, subunit C	11219.2	1.00142	0.994091	0.998092	10850.5	1.21459	0.303628	0.618993	19790.8	1.22483	0.0284871	0.102854	5313.39	1.12181	0.526916	0.997067
METBUDRAFT_1337	formylmethanofuran-tetrahydromethanopterin formyltransferase	13407.6	0.886107	0.550966	0.749328	12750.7	1.09358	0.648575	0.862058	24987.6	1.24841	0.0203522	0.0822222	6048.21	1.08303	0.668235	0.997067
METBUDRAFT_1338	Predicted nuclease, contains PIN domain, potential toxin-antitoxin system component	2495.61	1.33641	0.130943	0.310779	2777.07	1.22038	0.303206	0.618993	4317.43	0.918431	0.4458	0.64165	1393.86	1.07911	0.680375	0.997067
METBUDRAFT_1339	Uncharacterized conserved protein, DUF433 family	1310.58	1.27627	0.208349	0.411083	1484.23	1.12807	0.5516	0.808611	2375.82	0.894351	0.429282	0.625658	728.447	1.05078	0.787214	0.997067
METBUDRAFT_1340	Protein of unknown function (DUF2442)	1409.84	1.08879	0.649597	0.818697	1497.53	1.09957	0.624363	0.850516	2608.21	1.01523	0.900034	0.950853	761.851	0.969343	0.864444	0.997067
METBUDRAFT_1341	protein of unknown function (DUF4160)	1368.42	1.05051	0.803503	0.908956	1479.65	1.02636	0.898311	0.966295	2629.54	0.981885	0.886266	0.942421	730.056	0.961729	0.834567	0.997067
METBUDRAFT_1342	formylmethanofuran dehydrogenase, subunit A	22641.9	0.912574	0.666978	0.82705	21816.9	1.0994	0.643522	0.858569	42037.7	1.21946	0.0393236	0.130776	10755.5	1.02157	0.91145	0.997067
METBUDRAFT_1343	formylmethanofuran dehydrogenase, subunit B	18384.7	1.05129	0.830013	0.922334	18624	1.16011	0.500174	0.772818	33005.2	1.11459	0.257279	0.459833	8919.51	1.11669	0.582009	0.997067
METBUDRAFT_1344	Peptidase family M48	5790.05	1.08339	0.73423	0.869726	6130.17	1.0985	0.676004	0.877412	10682.5	1.01939	0.861303	0.930321	2956.73	1.05683	0.783035	0.997067
METBUDRAFT_1345	succinyldiaminopimelate aminotransferase apoenzyme	5422.51	1.0519	0.798795	0.906624	5759.86	1.06049	0.762178	0.911673	10223	1.01354	0.896404	0.948214	2896.93	0.960504	0.827687	0.997067
METBUDRAFT_1346	2,3,4,5-tetrahydropyridine-2-carboxylate N-succinyltransferase	17263.6	0.778095	0.191634	0.391568	16943.7	0.896328	0.553703	0.808611	35433.3	1.159	0.179946	0.365575	7291.74	1.06478	0.735478	0.997067
METBUDRAFT_1347	Endonuclease, Uma2 family (restriction endonuclease fold)	3240.59	1.00792	0.972832	0.989336	3865.86	0.83311	0.404293	0.707168	7020.13	0.822553	0.057826	0.169985	1693.36	0.962028	0.844971	0.997067
METBUDRAFT_1348	hypothetical protein	1588.56	2.35249	2.36074e-05	0.00042294	2204.78	1.20993	0.326168	0.638855	2681.25	0.518365	9.00535e-08	3.7487e-06	1044.02	1.18281	0.365077	0.974427
METBUDRAFT_1349	transcriptional regulator, Spx/MgsR family	2343.48	1.49217	0.0304762	0.114828	3026.07	1.00126	0.994804	0.998652	4557.17	0.679717	0.00175077	0.0129058	1297.88	1.19017	0.340198	0.962721
METBUDRAFT_1350	hypothetical protein	470.71	1.58429	0.0583518	0.179278	684.484	0.869313	0.549031	0.807376	1014.78	0.545503	7.23861e-06	0.000159249	269.73	1.17329	0.436215	0.997067
METBUDRAFT_1351	succinyldiaminopimelate desuccinylase	3125.03	0.980182	0.91313	0.960285	3394.07	0.949621	0.776298	0.914632	6258.77	0.973735	0.820455	0.907202	1469	1.11321	0.55899	0.997067
METBUDRAFT_1352	hypothetical protein	3549.14	1.66923	0.0269786	0.105363	3504.64	2.07277	0.000676614	0.00776094	4475.02	1.24035	0.0777272	0.207573	1886.91	1.4	0.0879447	0.647676
METBUDRAFT_1353	Endonuclease, Uma2 family (restriction endonuclease fold)	652.863	1.64373	0.0335291	0.123208	760.855	1.35091	0.178694	0.477807	1043.54	0.81799	0.0929957	0.231589	361.249	1.27765	0.224957	0.871476
METBUDRAFT_1354	group II intron reverse transcriptase/maturase	0	#VALUE!	NA	NA	0	#VALUE!	NA	NA	0	#VALUE!	NA	NA	0	#VALUE!	NA	NA
METBUDRAFT_1355	hypothetical protein	7630.52	1.19485	0.302371	0.513546	7896.94	1.27435	0.172403	0.467525	13013.9	1.07351	0.435691	0.631739	4103.91	1.0523	0.771447	0.997067
METBUDRAFT_1358	hypothetical protein	102.199	1.00188	0.994096	0.998092	104.206	1.07748	0.784942	0.916779	190.137	1.06826	0.73716	0.859649	56.1605	0.90416	0.644384	0.997067
METBUDRAFT_1360	Rhodopirellula transposase DDE domain-containing protein	0	#VALUE!	NA	NA	0	#VALUE!	NA	NA	0	#VALUE!	NA	NA	0	#VALUE!	NA	NA
METBUDRAFT_1361	Nucleoside-diphosphate-sugar epimerase	3297.18	0.827143	0.286875	0.499414	3463.01	0.850768	0.369404	0.674492	6962.51	1.03266	0.746717	0.865563	1357.99	1.19162	0.326476	0.955159
METBUDRAFT_1362	ornithine--oxo-acid transaminase	7657.44	0.850994	0.439042	0.653992	7514.48	0.984652	0.93875	0.979722	15024.1	1.17041	0.0833786	0.216001	3133.13	1.22867	0.275286	0.908488
METBUDRAFT_1363	DNA helicase-2 / ATP-dependent DNA helicase PcrA	316.559	0.699105	0.120728	0.295284	411.085	0.528416	0.00399477	0.0346703	871.873	0.758869	0.0303468	0.107646	129.95	0.987668	0.951986	0.997929
METBUDRAFT_1364	hypothetical protein	273.676	0.85388	0.452504	0.666435	302.242	0.807616	0.315804	0.630337	596.921	0.949516	0.692006	0.827678	116.92	1.13142	0.547415	0.997067
METBUDRAFT_1365	Nucleotide-binding universal stress protein, UspA family	3834.24	0.765893	0.212687	0.415777	3886.81	0.830804	0.363497	0.672089	8174.52	1.09465	0.371492	0.575047	1546.78	1.12202	0.550604	0.997067
METBUDRAFT_1366	sulfate permease, SulP family	4069.65	0.358793	1.17636e-06	3.0643e-05	2867.15	0.614365	0.00694922	0.0535254	9253.8	1.69361	0.000386452	0.00381599	1229.74	0.776849	0.2222	0.866335
METBUDRAFT_1367	hypothetical protein	2258.12	0.392426	0.00029155	0.00325769	1740.65	0.576249	0.0138323	0.0889462	5339.43	1.46918	0.0250094	0.0944793	917.767	0.592515	0.0146697	0.232197
METBUDRAFT_1368	DNA-binding transcriptional regulator, MarR family	6962.51	0.290913	3.55553e-07	1.0861e-05	5691.36	0.388918	2.49488e-05	0.000437532	18548.3	1.35003	0.0544978	0.164579	2069.76	0.636318	0.0357024	0.42183
METBUDRAFT_1369	hypothetical protein	7726.41	0.736007	0.186645	0.387527	10657.5	0.501108	0.000535412	0.00647375	21964.9	0.721331	0.0604213	0.174999	3189.12	1.02924	0.889361	0.997067
METBUDRAFT_1370	hypothetical protein	1617.12	0.679538	0.102789	0.264007	1902.53	0.576384	0.0030811	0.0276668	4139.23	0.883181	0.474358	0.665606	567.999	1.23165	0.284525	0.915051
METBUDRAFT_1371	putative copper resistance protein D	6428.4	0.809555	0.297548	0.509311	8284.03	0.600339	0.00591965	0.0474018	16526.9	0.756846	0.0448784	0.142523	2230.74	1.63359	0.00661384	0.128109
METBUDRAFT_1372	1-deoxy-D-xylulose-5-phosphate synthase	5829.35	0.96471	0.871181	0.940751	6463.78	0.900205	0.611094	0.844366	12018.4	0.937886	0.608322	0.768274	2136.9	1.77278	0.0030625	0.0709897
METBUDRAFT_1373	Uncharacterised protein family (UPF0158)	3038.41	0.973937	0.882227	0.946008	3291.23	0.947721	0.766472	0.911673	6087.13	0.976965	0.806993	0.898822	1616.49	0.905688	0.577723	0.997067
METBUDRAFT_1374	hypothetical protein	2010.94	1.02045	0.928679	0.968439	1892.6	1.30569	0.216969	0.517354	3410.93	1.30004	0.00788446	0.0410333	1102.13	0.906114	0.615713	0.997067
METBUDRAFT_1375	sulfur-oxidizing protein SoxY	1805.96	0.649289	0.0548604	0.172164	1945.01	0.642054	0.047514	0.211373	4372.42	0.99133	0.947247	0.972356	869.085	0.74205	0.128769	0.749322
METBUDRAFT_1376	sulfur-oxidizing protein SoxZ	1053.84	0.734044	0.104756	0.268271	1154.47	0.706215	0.07674	0.2872	2443.22	0.963224	0.742478	0.862893	490.324	0.866762	0.440269	0.997067
METBUDRAFT_1377	sulfur-oxidizing protein SoxA	2444.52	0.703618	0.0489708	0.158753	2599.22	0.709574	0.0630689	0.254434	5619.62	1.01023	0.921976	0.959825	1151.25	0.818365	0.261377	0.902166
METBUDRAFT_1378	molybdopterin molybdotransferase	4272.22	0.941451	0.745577	0.876595	4312.05	1.04403	0.81654	0.93129	8136.56	1.11661	0.235133	0.433866	2155.86	0.955922	0.802897	0.997067
METBUDRAFT_1379	hypothetical protein	26326.7	5.33009	1.36739e-13	2.23306e-11	31321.7	3.07671	2.00556e-07	5.67439e-06	19772	0.56134	2.60045e-08	1.24062e-06	17643.3	1.6266	0.0127245	0.212509
METBUDRAFT_1380	hopanoid C-3 methylase HpnR	24837.1	1.1133	0.622652	0.801659	31889	0.8011	0.287118	0.602999	55335.5	0.713258	0.000341248	0.00345808	12087.7	1.17296	0.408091	0.989295
METBUDRAFT_1381	hypothetical protein	1658.67	1.27526	0.273559	0.485811	2101.73	0.922195	0.707022	0.89493	3401.13	0.719282	0.00351823	0.0225997	937.48	1.02562	0.896703	0.997067
METBUDRAFT_1382	delta14-sterol reductase	1234.94	1.76505	0.00264414	0.0182257	1606.06	1.12558	0.527012	0.794543	2219.1	0.64094	7.62267e-05	0.00107886	694.935	1.30997	0.140216	0.768472
METBUDRAFT_1383	C-8 sterol isomerase	1045.32	1.96839	0.00377064	0.0248219	1321.18	1.31573	0.222341	0.524059	1673.47	0.662101	0.000627893	0.00577434	552.35	1.60039	0.019155	0.280191
METBUDRAFT_1384	hypothetical protein	4384.13	2.93244	5.70165e-06	0.000122889	13569.8	0.402882	9.54729e-05	0.0014434	20103.2	0.145879	4.05518e-37	3.44366e-34	3045	1.20233	0.360305	0.974427
METBUDRAFT_1385	hypothetical protein	2447.33	1.95562	0.00445514	0.0279005	2797.71	1.63546	0.0306006	0.155718	3394.5	0.836827	0.180479	0.366308	1495.28	1.21116	0.337688	0.961072
METBUDRAFT_1386	OmpA-OmpF porin, OOP family	21091.6	1.02873	0.911708	0.960097	23786.4	0.930913	0.730207	0.90415	42713.6	0.916794	0.616002	0.774518	11194	0.960427	0.849931	0.997067
METBUDRAFT_1387	[NiFe] hydrogenase diaphorase moiety large subunit	14533.1	2.5875	4.59652e-06	0.00010165	18661.8	1.52551	0.0378283	0.180996	20588	0.586375	8.33014e-07	2.51604e-05	8722.33	1.48552	0.0354516	0.42183
METBUDRAFT_1388	[NiFe] hydrogenase diaphorase moiety small subunit	6354.64	2.00833	0.00127255	0.0101565	7855.85	1.38946	0.112257	0.363957	9815.67	0.686103	0.000418034	0.00405245	3555.24	1.45277	0.0521179	0.510421
METBUDRAFT_1389	NAD-reducing hydrogenase small subunit	5069.71	1.9335	0.00303626	0.0205942	6054.04	1.4631	0.0652351	0.257782	7602.63	0.752259	0.0163669	0.0700121	3010.42	1.26747	0.215446	0.858318
METBUDRAFT_1390	NAD-reducing hydrogenase large subunit	19003.4	1.53626	0.0716173	0.206017	20737.6	1.47326	0.0633176	0.254925	29077.3	0.953462	0.748165	0.86606	10399.3	1.24866	0.25974	0.900983
METBUDRAFT_1391	hypothetical protein	1789.53	2.13772	0.000643212	0.00603986	2254.81	1.40765	0.0784849	0.290655	2730.51	0.665986	0.00639122	0.0351973	1157.22	1.16167	0.423865	0.992692
METBUDRAFT_1392	Protein required for attachment to host cells	8404.88	1.55973	0.0120479	0.0587992	10765.5	1.05015	0.787617	0.917168	15840.4	0.679008	0.000497293	0.00471318	4678.1	1.22299	0.250616	0.897761
METBUDRAFT_1393	transcriptional antiterminator, Rof	1072.08	1.26004	0.286372	0.498944	1022.83	1.63542	0.0153165	0.0952368	1604.31	1.26855	0.153127	0.32738	550.137	1.19179	0.359725	0.974427
METBUDRAFT_1394	chaperonin GroEL	158641	0.711512	0.194311	0.396274	108966	1.57576	0.0527451	0.227029	259727	1.50588	0.0654509	0.1849	68790.8	0.924002	0.714445	0.997067
METBUDRAFT_1395	chaperonin GroES	23200.3	0.718121	0.208753	0.411497	16449.1	1.49553	0.0669425	0.260407	38699.3	1.42855	0.106667	0.254505	10913.4	0.840743	0.419345	0.992692
METBUDRAFT_1396	Molybdopterin or thiamine biosynthesis adenylyltransferase	8118.54	0.674281	0.0647265	0.193133	6132.38	1.23644	0.251237	0.562453	14568	1.7577	0.00040271	0.00395562	3088.25	1.08454	0.64856	0.997067
METBUDRAFT_1397	hypothetical protein	2018.79	1.26323	0.214	0.41681	2381.92	1.03334	0.862744	0.951282	3856.66	0.82274	0.0877427	0.223221	1041.6	1.18478	0.349932	0.968279
METBUDRAFT_1398	alanine racemase	6102.64	0.811554	0.250719	0.460646	6166.87	0.892572	0.532045	0.798444	12566.8	1.10225	0.404112	0.603803	2491.38	1.18575	0.340471	0.962853
METBUDRAFT_1399	replicative DNA helicase	9337.45	0.810244	0.238206	0.448723	8242.48	1.15037	0.446833	0.739321	17067.4	1.41513	0.00403755	0.0250186	4160.01	1.01829	0.919853	0.997067
METBUDRAFT_1400	tryptophanyl-tRNA synthetase	19610.9	1.10409	0.651513	0.819339	20377.7	1.16159	0.486383	0.764806	35129.9	1.05732	0.657433	0.803529	10230.3	1.03823	0.847805	0.997067
METBUDRAFT_1401	PilZ domain-containing protein	3145.81	1.17912	0.501547	0.706439	4065.38	0.837282	0.428831	0.72739	6848.54	0.708987	0.00666754	0.0364282	1864.69	0.907796	0.631685	0.997067
METBUDRAFT_1402		2844.09	0.980701	0.930139	0.968864	3818.88	0.671658	0.0587114	0.242857	7026.03	0.680651	0.000204214	0.0023435	1532.13	0.899818	0.590093	0.997067
METBUDRAFT_1403	hypothetical protein	1542.68	0.868338	0.450964	0.665784	1960.51	0.655104	0.0254941	0.136612	3801.74	0.753323	0.00426687	0.0260678	916.372	0.710827	0.0651172	0.567201
METBUDRAFT_1404	transcriptional regulator, TetR family	1129.14	1.04122	0.865514	0.93845	1351.21	0.855234	0.491467	0.768528	2414.44	0.818366	0.0843129	0.217492	499.653	1.29005	0.209344	0.856414
METBUDRAFT_1405	efflux transporter, outer membrane factor (OMF) lipoprotein, NodT family	1201.87	0.846621	0.405836	0.620295	1265.98	0.866723	0.475573	0.760675	2520.1	1.0272	0.818668	0.905933	567.223	0.965324	0.851303	0.997067
METBUDRAFT_1406	RND family efflux transporter, MFP subunit	1690.52	0.995207	0.979101	0.9917	1947.4	0.867748	0.44223	0.735511	3561	0.875301	0.21172	0.404573	782.059	1.16298	0.402569	0.989295
METBUDRAFT_1407	Multidrug efflux pump subunit AcrB	2498.36	0.659479	0.0480983	0.157218	2578.03	0.693602	0.0720808	0.274599	5790.66	1.05658	0.687905	0.825023	1211.59	0.743536	0.120941	0.740467
METBUDRAFT_1408	hypothetical protein	1987.03	1.12709	0.508071	0.711321	1971.88	1.31223	0.136697	0.408838	3352.73	1.17082	0.135289	0.301069	1068.9	1.00349	0.98534	0.99974
METBUDRAFT_1409	lon-related putative ATP-dependent protease	14286.7	1.31083	0.14723	0.333994	14386.4	1.49356	0.0323295	0.16104	22264.2	1.14813	0.164117	0.343779	7231.42	1.26784	0.18764	0.832602
METBUDRAFT_1410	PAS domain S-box-containing protein/diguanylate cyclase (GGDEF) domain-containing protein	9434.44	0.94884	0.761368	0.884721	9201.87	1.12774	0.502448	0.773446	17305.3	1.19523	0.0748469	0.203457	4932.99	0.909528	0.587982	0.997067
METBUDRAFT_1411	Two-component sensor histidine kinase, contains HisKA and HATPase domains	2064.04	1.36808	0.101625	0.261832	4065.52	0.484695	5.87889e-05	0.00094151	6739.46	0.362333	5.92098e-17	8.44835e-15	1340.44	0.863635	0.409646	0.98997
METBUDRAFT_1412	hypothetical protein	2067.5	1.30688	0.270346	0.483321	1778.41	2.27026	0.000378723	0.00481228	2640.42	1.77898	3.22986e-07	1.13339e-05	1176.01	1.03751	0.855614	0.997067
METBUDRAFT_1413	response regulator receiver and ANTAR domain protein	3768.56	1.31801	0.263251	0.475035	4177.13	1.22702	0.379285	0.683318	6475.29	0.926291	0.437928	0.633679	2197.94	1.00638	0.975118	0.99974
METBUDRAFT_1414	PAS domain S-box-containing protein/diguanylate cyclase (GGDEF) domain-containing protein	14457.9	1.16168	0.386359	0.601543	15480.7	1.1528	0.428198	0.726909	26021.2	0.997735	0.981653	0.992641	7112.14	1.20244	0.297032	0.932305
METBUDRAFT_1415	two-component system, chemotaxis family, CheB/CheR fusion protein	11432.1	1.26299	0.189602	0.390107	12093.3	1.28591	0.163682	0.454625	19320.8	1.02355	0.82163	0.907792	6316.03	1.05125	0.77928	0.997067
METBUDRAFT_1416	hypothetical protein	1470.66	0.864901	0.434007	0.649786	1562.82	0.8715	0.460174	0.74789	3072.9	1.01222	0.907826	0.954588	716.671	0.937408	0.723282	0.997067
METBUDRAFT_1417	PAS domain S-box-containing protein	16968	0.703375	0.0424006	0.144257	16774	0.798845	0.207113	0.512229	36686.3	1.14151	0.134288	0.299957	7488.25	0.901623	0.554437	0.997067
METBUDRAFT_1418	putative two-component system response regulator	3286.78	1.08936	0.639031	0.812372	3788.9	0.941422	0.742409	0.90576	6620.41	0.866807	0.143247	0.312552	1650.04	1.09506	0.612023	0.997067
METBUDRAFT_1419	Nucleoside-diphosphate-sugar epimerase	2372.63	0.753409	0.157198	0.349091	2362.94	0.845651	0.401712	0.703802	5012.65	1.12829	0.252541	0.454003	1138.91	0.847013	0.373242	0.976363
METBUDRAFT_1420	glycine C-acetyltransferase	7304.05	1.37353	0.0676563	0.198253	6676.86	2.04013	5.93981e-05	0.000947691	9820.75	1.5023	1.69855e-05	0.000323409	4086.59	1.09817	0.592652	0.997067
METBUDRAFT_1421	hypothetical protein	45184.8	2.23643	2.164e-05	0.000392664	43806.5	3.16711	2.41419e-10	1.01444e-08	44234.5	1.41258	0.00325885	0.0211253	32143.1	1.00325	0.985765	0.99974
METBUDRAFT_1422	cob(I)alamin adenosyltransferase	2226.2	1.23446	0.273214	0.485586	2637.66	1.00352	0.985442	0.996477	4324.34	0.816055	0.059767	0.173341	1181.58	1.1058	0.582802	0.997067
METBUDRAFT_1423	hypothetical protein	1696.01	1.04878	0.792673	0.902384	1815	1.04337	0.820193	0.933468	3227.54	0.999137	0.993421	0.997368	825.702	1.11577	0.544169	0.997067
METBUDRAFT_1424	hydrogenase maturation protease	919.689	0.996621	0.985841	0.995217	990.754	0.980064	0.917468	0.974082	1810.98	0.986819	0.902022	0.951568	492.689	0.915358	0.633506	0.997067
METBUDRAFT_1425	putative regulatory protein, FmdB family	2520.99	1.17507	0.398828	0.613781	2917.42	1.00251	0.989734	0.997493	4897.9	0.859857	0.223682	0.418873	1422.37	0.962831	0.840086	0.997067
METBUDRAFT_1426	formamidase	594.265	2.22396	0.000528228	0.0051918	649.311	2.07676	0.00103832	0.0110441	701.108	0.936065	0.62266	0.780116	326.806	1.60446	0.0181766	0.268659
METBUDRAFT_1427	amino acid/amide ABC transporter ATP-binding protein 2, HAAT family	81.2767	1.80225	0.0640015	0.191914	97.1455	1.41453	0.258914	0.56938	119.467	0.80549	0.289967	0.494856	42.8054	1.41039	0.133788	0.752642
METBUDRAFT_1428	urea transport system ATP-binding protein	99.2386	0.898665	0.701567	0.852806	111.053	0.834461	0.508318	0.77858	215.397	0.932636	0.69496	0.829109	48.0186	0.976658	0.91626	0.997067
METBUDRAFT_1429	urea transport system permease protein	113.78	1.12543	0.661764	0.823519	123.365	1.09379	0.736884	0.905162	210.242	0.974277	0.880037	0.939975	48.1307	1.41862	0.119066	0.737339
METBUDRAFT_1430	urea transport system permease protein	113.277	0.916685	0.721242	0.863067	109.971	1.07669	0.776372	0.914632	211.611	1.16089	0.401751	0.60213	54.2454	1.00842	0.969251	0.99974
METBUDRAFT_1431	urea transport system substrate-binding protein	1412.59	1.06554	0.786839	0.898605	1647.74	0.911555	0.68629	0.884467	2906.77	0.856373	0.233384	0.431599	819.394	0.868322	0.483727	0.997067
METBUDRAFT_1432	Signal transduction histidine kinase	887.742	1.06485	0.745867	0.876595	975.772	1.0073	0.97023	0.992445	1721.61	0.949363	0.65871	0.804368	502.714	0.887694	0.520218	0.997067
METBUDRAFT_1433	two component transcriptional regulator, LuxR family	389.855	0.849409	0.440884	0.654626	398.376	0.914202	0.662986	0.869772	794.161	1.07667	0.612094	0.770516	218.601	0.758458	0.149693	0.779452
METBUDRAFT_1434	CheB methylesterase	627.04	1.16986	0.430998	0.646426	771.061	0.896269	0.578613	0.826092	1302.73	0.768298	0.019298	0.0794867	312.039	1.17695	0.396164	0.989295
METBUDRAFT_1435	Uncharacterized protein YjiK	2627.7	1.0414	0.849581	0.931309	2900.05	0.980697	0.924942	0.976414	5175.96	0.942803	0.53047	0.712101	1353.26	1.00957	0.960492	0.999073
METBUDRAFT_1436	hypothetical protein	1051.37	1.11876	0.561321	0.758119	1158.39	1.05228	0.793123	0.918622	1990.18	0.943602	0.570303	0.740748	568.512	0.990327	0.958457	0.999073
METBUDRAFT_1437	hypothetical protein	3880.53	0.927722	0.737211	0.871435	4469.69	0.815191	0.356524	0.666559	8462.46	0.889043	0.455677	0.650137	1413.33	1.7129	0.00508857	0.103777
METBUDRAFT_1438	Signal transduction histidine kinase	6652.29	0.540918	0.00620688	0.0361514	7462.87	0.513165	0.00517596	0.0429878	17836.2	0.947631	0.770372	0.877414	1846.69	1.42693	0.0678645	0.579129
METBUDRAFT_1439	Response regulator containing a CheY-like receiver domain and a GGDEF domain	1236.43	0.552134	0.00164691	0.0125544	1421.05	0.504172	0.00100116	0.0107296	3330.8	0.91209	0.553825	0.729709	397.012	1.16055	0.420378	0.992692
METBUDRAFT_1440	NAD(P) transhydrogenase subunit alpha	19725.1	2.83786	8.82019e-05	0.00124008	23913.4	1.92183	0.00816563	0.0602694	22803.9	0.642448	3.59156e-06	8.71414e-05	11286.7	1.71236	0.0107214	0.184878
METBUDRAFT_1441	NAD(P) transhydrogenase subunit beta	15814.7	2.17252	0.00144125	0.0112699	18106	1.79694	0.00999043	0.0700816	20342.2	0.813302	0.0436645	0.139713	8801.16	1.54664	0.0307039	0.385343
METBUDRAFT_1442	putative two-component system response regulator	2156.47	1.20642	0.296048	0.508298	2441.94	1.06952	0.717063	0.899193	4036.86	0.890872	0.272265	0.475938	1160.8	1.05895	0.750758	0.997067
METBUDRAFT_1443	CubicO group peptidase, beta-lactamase class C family	3971.62	1.19656	0.33259	0.546519	4389.48	1.11301	0.575049	0.8251	7269.2	0.93602	0.565589	0.737106	2178.63	1.02018	0.911706	0.997067
METBUDRAFT_1444	polar amino acid transport system substrate-binding protein	1615.51	1.19381	0.386082	0.601358	1925.78	0.964484	0.857077	0.948484	3211.17	0.808009	0.0409481	0.134052	961.193	0.900755	0.579901	0.997067
METBUDRAFT_1445	polar amino acid transport system substrate-binding protein	1209.17	0.964443	0.867608	0.939042	1519.97	0.734494	0.142871	0.419659	2818.1	0.763467	0.0293823	0.105242	719.68	0.772176	0.178137	0.820734
METBUDRAFT_1446	Signal transduction histidine kinase	2898.03	1.18099	0.389375	0.603458	3643.99	0.869074	0.455908	0.744894	6142.96	0.738215	0.00568514	0.0323925	1586.34	1.0139	0.939942	0.997929
METBUDRAFT_1447	Alpha-amylase/alpha-mannosidase	19161.2	2.10092	0.000471905	0.00474877	23835.9	1.41824	0.0828473	0.301297	29136.1	0.669202	0.000120504	0.00156471	10563.7	1.55363	0.019526	0.284637
METBUDRAFT_1448	Glycosyl hydrolase family 57	19885	2.63182	3.26231e-05	0.000547501	22663.1	2.13892	0.0005492	0.00660498	22271.8	0.79987	0.021898	0.0865228	12106.8	1.44602	0.0664345	0.572102
METBUDRAFT_1449	hydroxylamine oxidation protein HaoB	9362.73	1.12681	0.493792	0.699813	10217	1.0776	0.675248	0.877412	17491.6	0.96083	0.674913	0.813883	4434.9	1.2529	0.208233	0.856414
METBUDRAFT_1450	hydroxylamine dehydrogenase	35938.6	1.33293	0.239358	0.448761	41182.5	1.15538	0.526414	0.794206	63889.4	0.865132	0.234236	0.432596	17721.4	1.33676	0.15027	0.779452
METBUDRAFT_1451	PAS domain S-box-containing protein/diguanylate cyclase (GGDEF) domain-containing protein	8111.08	0.965056	0.840894	0.926634	8321.74	1.04008	0.827577	0.937602	15480.2	1.0839	0.364665	0.569785	4100.09	0.973934	0.881545	0.997067
METBUDRAFT_1452	Response regulators consisting of a CheY-like receiver domain and a winged-helix DNA-binding domain	1559.86	1.22284	0.280845	0.49439	1651.16	1.24202	0.262861	0.574234	2687.88	1.02243	0.853368	0.927413	827.323	1.09785	0.610236	0.997067
METBUDRAFT_1453	fumarase, class I, homodimeric	7044.08	1.14421	0.477457	0.686475	6885.46	1.37746	0.0894017	0.316367	11580.9	1.21473	0.0431137	0.138498	3649.9	1.08147	0.668876	0.997067
METBUDRAFT_1454	hypothetical protein	10185.5	1.18761	0.381999	0.597088	10164.3	1.37	0.101656	0.34459	16719.2	1.16013	0.167039	0.348354	5267.22	1.11993	0.53881	0.997067
METBUDRAFT_1455	16S rRNA (guanine1207-N2)-methyltransferase	4965.3	0.810971	0.227155	0.433484	4844.02	0.951202	0.780132	0.915085	9907.45	1.17965	0.0764124	0.205998	2516.97	0.833449	0.300881	0.934619
METBUDRAFT_1456	SM-20-related protein	2097.22	0.810235	0.452271	0.666435	2207.46	0.825667	0.462898	0.749964	4535.32	1.02921	0.795212	0.892598	1021.18	0.887085	0.578775	0.997067
METBUDRAFT_1457	hypothetical protein	1086.41	0.758587	0.20097	0.403651	1008.19	0.959921	0.851902	0.9477	2157.95	1.26385	0.0844983	0.217706	492.327	0.926584	0.695443	0.997067
METBUDRAFT_1458	Short C-terminal domain-containing protein	8540.97	1.99193	0.000723954	0.00655417	10345.5	1.44134	0.0642487	0.256511	12936.3	0.718304	0.000359268	0.00362567	5543.33	1.09935	0.613571	0.997067
METBUDRAFT_1459	hypothetical protein	535.72	0.718082	0.155523	0.347919	750.406	0.49165	0.00201477	0.0195221	1559.12	0.691578	0.0117541	0.053896	268.366	0.773016	0.204413	0.855549
METBUDRAFT_1461	Predicted naringenin-chalcone synthase	9334.13	0.986316	0.938363	0.972412	10536.8	0.891637	0.529466	0.796545	19355.4	0.906634	0.319574	0.526752	4974.51	0.91253	0.605053	0.997067
METBUDRAFT_1462	hypothetical protein	2543.45	1.35941	0.119263	0.293049	3256.86	0.945311	0.771904	0.914431	5128.68	0.692835	0.000153955	0.00189264	1520.04	0.979874	0.91233	0.997067
METBUDRAFT_1463	hypothetical protein	1956.55	1.19224	0.379942	0.595341	2054.39	1.23276	0.283437	0.599355	3387.39	1.0382	0.753339	0.869678	1142.19	0.923969	0.667942	0.997067
METBUDRAFT_1464	triacylglycerol lipase	2542.06	0.911092	0.644426	0.815598	2716.68	0.909898	0.631417	0.85369	5204.69	1.0025	0.980055	0.991497	1256.04	0.960098	0.827816	0.997067
METBUDRAFT_1465	Cytochrome c oxidase assembly factor CtaG	1495.93	0.683841	0.121644	0.296069	1390.15	0.844613	0.465227	0.752161	3153.84	1.24878	0.083834	0.216784	683.008	0.831357	0.364012	0.974427
METBUDRAFT_1466	hypothetical protein	316.245	0.964096	0.875207	0.942701	344.853	0.928592	0.744139	0.90576	642.034	0.966234	0.819898	0.906821	152.046	1.04847	0.817694	0.997067
METBUDRAFT_1467	cytochrome c oxidase subunit I+III	1979.38	1.18285	0.366229	0.581642	1984.25	1.3505	0.110789	0.360843	3274.68	1.14295	0.297907	0.502548	1118.16	0.964209	0.839238	0.997067
METBUDRAFT_1468	cytochrome c oxidase subunit 2	409.76	1.8798	0.00123289	0.00989574	433.97	1.91144	0.00130575	0.0134505	530.76	1.026	0.84423	0.922162	273.563	1.01217	0.948716	0.997929
METBUDRAFT_1469	Uncharacterized membrane protein	1032.17	2.13356	0.000439473	0.00448558	1222.17	1.61661	0.0218107	0.123092	1438.72	0.75545	0.0151333	0.0660308	601.618	1.39246	0.0869335	0.645457
METBUDRAFT_1470	Uncharacterized membrane protein	566.159	1.37188	0.206983	0.409955	610.985	1.3463	0.216223	0.516114	917.885	0.979474	0.871981	0.937799	315.05	1.11102	0.612642	0.997067
METBUDRAFT_1474	Uncharacterized conserved protein YecT, DUF1311 family	2589.84	0.934479	0.752597	0.880068	2801.35	0.913937	0.667886	0.873742	5296.03	0.980871	0.856899	0.928872	1302.57	0.955214	0.811407	0.997067
METBUDRAFT_1475	type I restriction enzyme, R subunit	4719.45	0.85004	0.353275	0.568399	4790.22	0.929755	0.683301	0.883586	9530.62	1.09943	0.32121	0.52852	2185.19	1.00133	0.993989	0.99974
METBUDRAFT_1476	ParE toxin of type II toxin-antitoxin system, parDE	1816.01	0.93359	0.709531	0.856852	2465.45	0.62869	0.0106048	0.073661	4626.37	0.678703	0.000637569	0.0058343	1004.65	0.825895	0.287277	0.918155
METBUDRAFT_1477	putative addiction module component, TIGR02574 family	1236.78	0.916763	0.648001	0.817656	1509.03	0.731203	0.091328	0.321124	2865.09	0.804713	0.073829	0.201335	737.816	0.734833	0.0928029	0.665011
METBUDRAFT_1479	Predicted nuclease of the RNAse H fold, HicB family	817.271	0.914783	0.657147	0.821136	1034.42	0.690234	0.0611384	0.249013	1962.69	0.754875	0.00844637	0.0431568	409.523	0.943887	0.76131	0.997067
METBUDRAFT_1480	looped-hinge helix DNA binding domain-containing protein, AbrB family	282.189	1.32396	0.17921	0.376315	348.978	0.990871	0.965588	0.989844	553.474	0.758326	0.04502	0.14276	147.735	1.18896	0.385544	0.984365
METBUDRAFT_1481	type I restriction enzyme, S subunit	1812.34	0.805844	0.239183	0.448761	1915.18	0.821581	0.30562	0.621491	3898.94	1.02135	0.86555	0.933376	783.449	1.06394	0.731264	0.997067
METBUDRAFT_1482	type I restriction enzyme M protein	2996.05	0.813337	0.243196	0.4527	3369.66	0.747911	0.122124	0.383071	6786.11	0.923007	0.516027	0.701811	1280.03	1.0971	0.605461	0.997067
METBUDRAFT_1483	hypothetical protein	403.881	0.643196	0.0356185	0.128058	387.216	0.761204	0.226522	0.530485	892.62	1.16897	0.310704	0.517768	163.534	0.935707	0.737684	0.997067
METBUDRAFT_1484	Predicted acetyltransferase	2029.13	0.68818	0.0368641	0.131644	2055.02	0.749743	0.116929	0.373398	4524.17	1.09247	0.403915	0.603803	835.77	0.983202	0.9252	0.997067
METBUDRAFT_1485	Uncharacterized conserved protein, DUF1778 family	1386.92	0.865302	0.436781	0.652788	1593.29	0.764748	0.146792	0.42602	3115.16	0.887926	0.285108	0.491102	634.803	1.0363	0.844239	0.997067
METBUDRAFT_1486	HicA toxin of toxin-antitoxin,	2640.3	1.67107	0.00755945	0.041848	3046.54	1.38814	0.0837763	0.302579	4174.75	0.8324	0.0755917	0.204721	1557.54	1.15708	0.422907	0.992692
METBUDRAFT_1487	Predicted nuclease of the RNAse H fold, HicB family	2147.18	1.97575	0.000257427	0.00293827	2742.76	1.26806	0.22379	0.52643	3545.58	0.654515	0.00100383	0.00837376	1263.6	1.3021	0.143707	0.775582
METBUDRAFT_1488	Peroxiredoxin	636.832	1.50325	0.0437597	0.146648	544.921	2.86515	3.82458e-07	1.04048e-05	725.663	1.91317	2.1191e-07	8.0136e-06	370.699	1.09824	0.622497	0.997067
METBUDRAFT_1489	Transposase DDE domain-containing protein	286.999	0.934512	0.754499	0.880938	297.68	0.984353	0.942679	0.980261	564.408	1.05739	0.666396	0.808665	120.934	1.26005	0.25976	0.900983
METBUDRAFT_1491	hypothetical protein	416.449	0.755885	0.196261	0.398339	488.543	0.65486	0.0478756	0.211871	1015.42	0.866756	0.210918	0.40395	180.091	0.990012	0.960125	0.999073
METBUDRAFT_1494	hypothetical protein	42.5654	0.596728	0.0950836	0.250232	61.3506	0.421275	0.00385335	0.0335803	137.914	0.720118	0.0791454	0.209508	24.5818	0.643089	0.0545568	0.525617
METBUDRAFT_1496	Transposase DDE domain-containing protein	824.556	0.970002	0.880974	0.945794	797.085	1.1732	0.433503	0.730728	1481.64	1.219	0.0708811	0.196066	404.732	1.02453	0.898932	0.997067
METBUDRAFT_1497	tRNA(fMet)-specific endonuclease VapC	972.492	0.79064	0.222816	0.429224	1049.3	0.776742	0.193274	0.495024	2151.48	0.985756	0.890462	0.944281	426.395	1.01781	0.924815	0.997067
METBUDRAFT_1498	prevent-host-death family protein	941.758	0.970111	0.888238	0.949059	1065.07	0.874855	0.518164	0.788459	1973.27	0.906639	0.424452	0.6221	445.402	1.08695	0.6665	0.997067
METBUDRAFT_1500	Transposase zinc-ribbon domain-containing protein	374.128	0.803431	0.312008	0.525106	339.929	1.06465	0.77692	0.914632	706.938	1.33139	0.0297322	0.105908	147.311	1.2203	0.324836	0.954184
METBUDRAFT_1501	hypothetical protein	704.246	0.635607	0.0239641	0.0962645	767.389	0.61764	0.0166735	0.100875	1729.95	0.973279	0.79763	0.892598	291.061	0.899102	0.579067	0.997067
METBUDRAFT_1502	hypothetical protein	1875.91	0.872812	0.478572	0.687654	2324.39	0.682124	0.0372067	0.179031	4506.46	0.788945	0.0478149	0.149501	971.398	0.860305	0.4026	0.989295
METBUDRAFT_1503	hypothetical protein	258.32	1.13192	0.654138	0.820701	248.64	1.40011	0.192935	0.494455	417.248	1.21558	0.279897	0.485093	151.017	0.910651	0.664007	0.997067
METBUDRAFT_1504	transcriptional regulator, AlpA family	623.427	0.734656	0.226132	0.433479	594.019	0.875193	0.573011	0.82429	1296.7	1.20034	0.196209	0.385696	298.214	0.833628	0.378794	0.980382
METBUDRAFT_1506	Uncharacterized conserved protein, DUF433 family	518.702	1.11913	0.586623	0.776435	642.415	0.854871	0.458363	0.746181	1110.11	0.774629	0.0777786	0.207573	307.011	0.867116	0.454592	0.997067
METBUDRAFT_1507	Predicted nuclease, contains PIN domain, potential toxin-antitoxin system component	566.564	1.04079	0.859523	0.936499	833.581	0.619909	0.0286738	0.150051	1495.67	0.590848	7.40904e-06	0.000160504	301.661	0.960583	0.840381	0.997067
METBUDRAFT_1509	hypothetical protein	170.595	0.597548	0.0770151	0.216131	130.116	0.959017	0.881501	0.958421	339.101	1.58257	0.0106791	0.0506094	77.2531	0.754255	0.204365	0.855549
METBUDRAFT_1510	Integrase	2636.02	0.415169	0.000190122	0.00229335	2242.94	0.550392	0.0056905	0.0460887	6432.46	1.34225	0.0350776	0.119919	981.72	0.671382	0.045615	0.483747
METBUDRAFT_1511	HTH-type transcriptional regulator / antitoxin HigA	3823.88	0.492641	0.00598745	0.0351628	4418.18	0.438646	0.000549378	0.00660498	10937.6	0.902778	0.330812	0.537349	1452.9	0.769848	0.209241	0.856414
METBUDRAFT_1512	mRNA interferase HigB	3156.36	0.673374	0.157523	0.34963	2956.46	0.804257	0.400096	0.703389	6820.07	1.23759	0.0324685	0.113072	1267.5	0.960574	0.852097	0.997067
METBUDRAFT_1513	antitoxin VapB	965.065	1.44259	0.0741612	0.211335	1228.14	1.00572	0.977453	0.993617	1870.66	0.721433	0.0426616	0.137786	506.26	1.28596	0.172342	0.810346
METBUDRAFT_1515	integrating conjugative element relaxase, PFL_4751 family	3235.88	0.900079	0.572027	0.767402	3384.37	0.932851	0.709788	0.896263	6528.61	1.04175	0.664818	0.80816	1468.58	1.09171	0.627622	0.997067
METBUDRAFT_1516	PAS domain S-box-containing protein/diguanylate cyclase (GGDEF) domain-containing protein	4580.62	0.931677	0.702207	0.852818	5151.26	0.85053	0.384178	0.686381	9731.19	0.915186	0.376312	0.579703	2423.64	0.880628	0.479507	0.997067
METBUDRAFT_1518	putative transposase	288.952	0.922676	0.707183	0.856091	208.143	2.21548	0.000573718	0.00682033	405.478	2.35642	1.14644e-08	6.08471e-07	134.479	1.06282	0.762004	0.997067
METBUDRAFT_1519	Transposase	0	#VALUE!	NA	NA	0	#VALUE!	NA	NA	0	#VALUE!	NA	NA	0	#VALUE!	NA	NA
METBUDRAFT_1520	hypothetical protein	873.326	1.45057	0.0678023	0.198544	1144.85	0.957923	0.829487	0.939259	1749.62	0.659902	0.000198357	0.00229489	530.898	0.999696	0.998734	0.99974
METBUDRAFT_1521	glutathione peroxidase	1359.29	1.83668	0.000796126	0.0070424	1861.51	1.04377	0.815513	0.930386	2566.86	0.568103	1.1146e-08	5.99061e-07	940.197	0.94164	0.747764	0.997067
METBUDRAFT_1523	Uncharacterized protein conserved in bacteria	536.31	1.42013	0.0976617	0.254783	711.744	0.924013	0.700784	0.893342	1100.4	0.651594	0.000427048	0.00410237	364.647	0.841762	0.382588	0.982606
METBUDRAFT_1524	dimethylhistidine N-methyltransferase	1092.58	1.21013	0.315001	0.528445	1476.5	0.78409	0.201526	0.504886	2475.88	0.65198	0.000198168	0.00229489	615.105	0.98768	0.94765	0.997929
METBUDRAFT_1525	ergothioneine biosynthesis protein EgtB	1036.56	0.949156	0.816695	0.916221	1371.22	0.667173	0.0505265	0.219933	2558.23	0.710731	0.0101138	0.0488548	602.52	0.793182	0.24423	0.890053
METBUDRAFT_1526	Protein of unknown function (DUF1566)	282.567	1.18516	0.522323	0.724529	284.164	1.3504	0.207592	0.512337	464.451	1.11857	0.541697	0.721302	255.064	0.588383	0.0150056	0.234884
METBUDRAFT_1527	DNA polymerase V	239.539	1.03195	0.89069	0.949503	247.682	1.09064	0.707191	0.89493	443.132	1.05692	0.726976	0.85269	135.983	0.874243	0.508947	0.997067
METBUDRAFT_1528	DNA polymerase V	374.78	1.07225	0.739613	0.873481	382.103	1.17179	0.456695	0.744894	669.835	1.09625	0.471744	0.663135	215.078	0.883164	0.535346	0.997067
METBUDRAFT_1529	hypothetical protein	49.6228	2.15644	0.010429	0.052895	43.1556	4.73871	1.12502e-06	2.6975e-05	36.0224	1.68592	0.0191764	0.0791611	28.5032	1.36655	0.17159	0.809068
METBUDRAFT_1530	putative transposase	0.14334	1.00748	0.962921	0.984313	0	#VALUE!	NA	NA	0.278617	1.0178	0.755783	0.870942	0	#VALUE!	NA	NA
METBUDRAFT_1532	Response regulator containing CheY-like receiver, AAA-type ATPase, and DNA-binding domains	747.216	0.930738	0.735491	0.870214	697.057	1.2021	0.367811	0.674492	1329.26	1.29153	0.0484589	0.151069	356.406	1.03316	0.864633	0.997067
METBUDRAFT_1533	Cytochrome P450	845.879	0.998823	0.995245	0.998624	860.155	1.09531	0.641419	0.858191	1570.4	1.09927	0.437248	0.632989	431.9	0.987584	0.946822	0.997929
METBUDRAFT_1534	iron complex outermembrane recepter protein	1756.69	1.00199	0.992145	0.997412	2088.5	0.829248	0.351036	0.663215	3803.55	0.838169	0.227823	0.424085	876.063	1.0283	0.880318	0.997067
METBUDRAFT_1535	hypothetical protein	884.435	0.520201	0.0105841	0.0533728	618.639	0.965331	0.883594	0.959485	1747.8	1.76615	0.00150215	0.0114508	376.642	0.731616	0.155149	0.78622
METBUDRAFT_1539	carbon storage regulator, CsrA	19026.6	0.876176	0.58785	0.776847	21303.4	0.811762	0.376823	0.681687	41617.9	0.928826	0.587303	0.75338	9591.98	0.903511	0.619893	0.997067
METBUDRAFT_1540	aspartate kinase	18514	1.4397	0.0387288	0.136807	20305.5	1.34459	0.134396	0.406259	30181.1	0.946718	0.700269	0.832811	9582.6	1.31618	0.121108	0.740467
METBUDRAFT_1541	alanyl-tRNA synthetase	44860.4	0.710526	0.0645499	0.192878	43503	0.831749	0.320184	0.631526	95158.7	1.17809	0.0908865	0.228616	18531	1.0094	0.958846	0.999073
METBUDRAFT_1542	regulatory protein	3506.22	0.991288	0.960875	0.983684	3435.38	1.16921	0.433728	0.730728	6301.88	1.17373	0.274348	0.478783	1711.2	1.05518	0.772614	0.997067
METBUDRAFT_1543	recombination protein RecA	14546.2	1.22634	0.325914	0.539243	15104.6	1.29684	0.208119	0.512337	24442.4	1.06283	0.615585	0.774223	7204.28	1.23021	0.295909	0.931192
METBUDRAFT_1544	hypothetical protein	0	#VALUE!	NA	NA	0	#VALUE!	NA	NA	0	#VALUE!	NA	NA	0	#VALUE!	NA	NA
METBUDRAFT_1545	Transposase and inactivated derivatives	212.314	0.77012	0.258029	0.468801	222.627	0.793099	0.320467	0.631706	466.56	1.03085	0.828431	0.91247	94.4313	0.964671	0.86374	0.997067
METBUDRAFT_1546	hypothetical protein	551.656	1.67595	0.00885077	0.0468583	788.659	0.912227	0.653631	0.865256	1146.98	0.563822	8.23656e-05	0.00115421	334.809	1.1023	0.604967	0.997067
METBUDRAFT_1547	lipid-A-disaccharide synthase	4609.24	0.972893	0.878628	0.944264	4708.76	1.05738	0.7592	0.911212	8722.06	1.09125	0.413092	0.613068	2268.26	1.02438	0.89513	0.997067
METBUDRAFT_1548	dTDP-4-amino-4,6-dideoxygalactose transaminase	10082.9	0.941865	0.760194	0.884324	9893.57	1.10197	0.611483	0.844408	18689.7	1.17938	0.0928751	0.231425	4761.05	1.06393	0.737957	0.997067
METBUDRAFT_1549	Predicted dehydrogenase	7882.44	0.873831	0.439496	0.653992	7962.77	0.965193	0.843456	0.945741	15626.1	1.11044	0.270045	0.474002	3609.42	1.04728	0.792862	0.997067
METBUDRAFT_1550	hypothetical protein	141.861	0.83663	0.466537	0.676046	113.926	1.40485	0.189622	0.492204	235.3	1.64852	0.00264867	0.0179366	59.6342	1.11994	0.602596	0.997067
METBUDRAFT_1551	xylulose-5-phosphate/fructose-6-phosphate phosphoketolase	13618.5	2.08626	0.00519923	0.0313134	16298.5	1.56578	0.0654259	0.258098	19074.3	0.726429	0.00170183	0.0126328	7150.24	1.68167	0.0134286	0.219093
METBUDRAFT_1552	acetate kinase	3106.72	0.876795	0.464266	0.674171	3397.1	0.840835	0.334321	0.649895	6618.63	0.962561	0.70986	0.839008	1320.81	1.19622	0.31297	0.948301
METBUDRAFT_1553	hypothetical protein	661.628	0.612946	0.0162168	0.0731736	570.914	0.856676	0.451601	0.742003	1376.25	1.39079	0.0124923	0.0567296	219.15	1.22911	0.286773	0.918105
METBUDRAFT_1554	Nucleoside-diphosphate-sugar epimerase	1971.33	1.10351	0.588908	0.777278	1976.78	1.25371	0.215461	0.515745	3405.48	1.14157	0.21518	0.40788	1088.68	0.945969	0.755454	0.997067
METBUDRAFT_1555	hypothetical protein	2043.31	0.981459	0.916363	0.961185	2276.75	0.907561	0.595874	0.834781	4192.17	0.927927	0.470505	0.663135	1072.28	0.931428	0.691903	0.997067
METBUDRAFT_1556	Glyoxylase, beta-lactamase superfamily II	3607.21	0.968661	0.860485	0.936762	3687.15	1.0502	0.790724	0.91807	6846.73	1.09047	0.374797	0.578476	1756.74	1.03815	0.837186	0.997067
METBUDRAFT_1557	hypothetical protein	139.01	1.28646	0.289575	0.501646	136.458	1.54124	0.0765076	0.28666	211.134	1.19006	0.317508	0.524294	88.1531	0.882192	0.54894	0.997067
METBUDRAFT_1558	sucrose phosphorylase	8257.15	1.22021	0.38053	0.595682	9653.5	1.02246	0.920004	0.974211	15843.5	0.840159	0.160789	0.338981	3430.99	1.75425	0.00422894	0.0879372
METBUDRAFT_1559	MtN3 and saliva related transmembrane protein	1132.38	1.01795	0.938025	0.972412	1527.4	0.695156	0.113442	0.365531	2762.11	0.691334	0.0126372	0.0572652	594.076	0.964108	0.853564	0.997067
METBUDRAFT_1560	fructose-1,6-bisphosphatase I	9176.26	0.967894	0.852468	0.932416	10521.4	0.851581	0.372554	0.67801	19499.4	0.882387	0.19972	0.390609	3974.89	1.28001	0.165269	0.803796
METBUDRAFT_1561	peroxiredoxin Q/BCP	14272.7	1.57377	0.023599	0.0950546	18139	1.07915	0.694045	0.890106	26413.8	0.682922	0.000125597	0.00161364	7538.11	1.35817	0.0996487	0.68179
METBUDRAFT_1562	Aspartate/methionine/tyrosine aminotransferase	3488.12	1.0056	0.97947	0.9917	3280.29	1.29157	0.231253	0.536285	5964.87	1.29365	0.0295298	0.105453	1869.95	0.924352	0.687851	0.997067
METBUDRAFT_1563	transcriptional regulator, TraR/DksA family	16792.4	0.797985	0.272801	0.485146	16822.1	0.886666	0.546234	0.805564	34707.1	1.11526	0.401622	0.60213	9271.52	0.738428	0.11599	0.727542
METBUDRAFT_1564	glutamyl-Q tRNA(Asp) synthetase	4926.32	0.866762	0.479142	0.688239	5404.44	0.826066	0.331216	0.64629	10601.7	0.956649	0.623479	0.780714	2536.6	0.865514	0.443736	0.997067
METBUDRAFT_1565	acetyl-CoA synthetase	9414.25	1.58966	0.0405941	0.140558	11014.9	1.2958	0.21459	0.515675	15495.5	0.81351	0.0902297	0.227099	5246.5	1.24008	0.263923	0.902187
METBUDRAFT_1566	sulfate adenylyltransferase subunit 2	15043.2	1.27625	0.293709	0.506124	18545.8	0.967581	0.878805	0.957525	29882.2	0.754814	0.013019	0.0585577	7743.6	1.19621	0.364333	0.974427
METBUDRAFT_1567	four helix bundle protein	2842.67	1.33171	0.157932	0.349894	3671.54	0.916496	0.657125	0.866368	5844.86	0.687861	0.000505075	0.00476566	1495.42	1.19425	0.343464	0.964246
METBUDRAFT_1568	bifunctional enzyme CysN/CysC	22472.9	1.25228	0.351044	0.566958	24869.9	1.16556	0.495928	0.770356	39882.1	0.929381	0.463758	0.657029	11240.6	1.22869	0.316415	0.950855
METBUDRAFT_1569	diguanylate cyclase (GGDEF) domain-containing protein	4426.64	1.46579	0.0421143	0.143504	5207.51	1.18521	0.365231	0.67222	7758.12	0.809229	0.0279702	0.101403	2645.24	1.0318	0.863424	0.997067
METBUDRAFT_1570	two-component system, chemotaxis family, response regulator CheY	7461.46	1.52086	0.0450956	0.149357	8897.7	1.19374	0.368664	0.674492	12976.3	0.788514	0.0567926	0.168576	4685.16	0.981957	0.921992	0.997067
METBUDRAFT_1571	two-component system, chemotaxis family, sensor kinase CheA	14419.4	1.30731	0.140471	0.323625	16717	1.10038	0.593415	0.833379	26523.9	0.845802	0.115129	0.26963	8414.01	0.986569	0.938738	0.997929
METBUDRAFT_1572	purine-binding chemotaxis protein CheW	2581.4	1.01367	0.941367	0.973939	3110.06	0.816548	0.261594	0.572566	5637.6	0.811424	0.0711476	0.196547	1466.58	0.847397	0.354347	0.970585
METBUDRAFT_1573	methyl-accepting chemotaxis sensory transducer with Pas/Pac sensor	23935.9	1.65517	0.0128536	0.0615985	27601	1.37812	0.101087	0.343295	37956.2	0.831441	0.0545372	0.164581	13136	1.31154	0.146452	0.779452
METBUDRAFT_1574	purine-binding chemotaxis protein CheW	3897.28	1.90353	0.00276438	0.0189928	4748.49	1.38514	0.0769435	0.287201	6093.36	0.737031	0.0426729	0.137786	2159	1.42842	0.0617923	0.553207
METBUDRAFT_1575	ABC-type transporter Mla maintaining outer membrane lipid asymmetry, MlaB component, contains STAS domain	1953.41	1.80808	0.0081724	0.0441906	2739.18	1.00246	0.989724	0.997493	3793.48	0.574601	0.000376033	0.0037392	1090.64	1.35981	0.107915	0.705182
METBUDRAFT_1576	chemotaxis protein methyltransferase CheR	2820.82	2.12387	0.0014439	0.0112699	3466.74	1.48884	0.0696407	0.268183	4129.8	0.693694	0.00377089	0.0238617	1840.28	1.13827	0.519784	0.997067
METBUDRAFT_1577	chemotaxis protein CheD	2130.3	1.39589	0.0915846	0.24337	2596.91	1.06101	0.744634	0.90576	3999.59	0.769652	0.0515497	0.157946	1210.67	1.08409	0.663493	0.997067
METBUDRAFT_1578	two-component system, chemotaxis family, response regulator CheB	4941.09	1.16897	0.417037	0.633312	5617.38	1.03303	0.856164	0.948308	9446.5	0.89066	0.371183	0.57499	2614.54	1.06353	0.733784	0.997067
METBUDRAFT_1579	methyl-accepting chemotaxis protein	5452.84	1.22143	0.275903	0.487946	6674.63	0.935234	0.716826	0.899193	11047	0.76606	0.00482659	0.0287027	2976.64	1.04493	0.808679	0.997067
METBUDRAFT_1580	anti-anti-sigma factor	1698.37	2.06319	0.000388853	0.00405668	2315.17	1.14975	0.469926	0.756014	2986.6	0.560684	1.96608e-06	5.15307e-05	1117.51	1.0972	0.617521	0.997067
METBUDRAFT_1581	Histidine kinase-like ATPase domain-containing protein	1811.77	1.55049	0.0198662	0.0841836	2249.42	1.11388	0.586025	0.830091	3291.24	0.737795	0.0399381	0.131762	1097.09	1.0494	0.792709	0.997067
METBUDRAFT_1582	hypothetical protein	2160.33	1.6307	0.0140965	0.0657124	2622.3	1.22088	0.286779	0.602999	3699.06	0.762518	0.0639373	0.181544	1311.45	1.0848	0.655464	0.997067
METBUDRAFT_1583	Uncharacterized flavoproteins	4908.75	1.825	0.00886703	0.0468813	5465.36	1.64728	0.019035	0.111369	6893.36	0.903278	0.487758	0.677831	2730.01	1.38119	0.0930999	0.665011
METBUDRAFT_1584	PAS domain S-box-containing protein	10782.3	0.900745	0.548419	0.746773	11024.1	0.974664	0.885468	0.959948	21272.7	1.0877	0.353476	0.559188	5104.01	1.01936	0.912978	0.997067
METBUDRAFT_1585	PAS domain S-box-containing protein	6067.33	1.06398	0.743946	0.87574	7225.71	0.871271	0.462182	0.749244	12786.2	0.824446	0.104709	0.250899	3211.38	0.983683	0.930593	0.997067
METBUDRAFT_1586	putative two-component system response regulator	2989.56	1.1256	0.547758	0.746773	3494.62	0.946914	0.773769	0.914632	6005.19	0.845639	0.142739	0.311763	1583.5	1.0292	0.87522	0.997067
METBUDRAFT_1587	PAS domain S-box-containing protein	3788.3	0.998087	0.991491	0.997412	3909.24	1.06484	0.732854	0.904556	7141.69	1.07162	0.529512	0.71193	1853.18	1.05865	0.752151	0.997067
METBUDRAFT_1588	PAS domain S-box-containing protein	6945.08	0.828242	0.312145	0.525106	7799.57	0.761744	0.145175	0.424361	15584.3	0.924297	0.503959	0.6916	3427.97	0.885071	0.506089	0.997067
METBUDRAFT_1589	Response regulators consisting of a CheY-like receiver domain and a winged-helix DNA-binding domain	1693.26	1.30326	0.218837	0.423529	1982.63	1.0808	0.7027	0.893963	3142.25	0.831135	0.114236	0.268427	940.751	1.07096	0.718817	0.997067
METBUDRAFT_1590	response regulator receiver modulated diguanylate cyclase	5745.05	1.01944	0.913585	0.960285	6259.22	0.980536	0.912715	0.973102	11305.9	0.966382	0.738571	0.860686	2910.16	1.01809	0.91907	0.997067
METBUDRAFT_1591	hypothetical protein	82943.4	0.506805	0.00296326	0.0201635	47078.5	1.44779	0.090231	0.318057	144288	2.58165	4.98196e-08	2.15851e-06	16323.7	3.37805	6.67441e-11	3.53911e-09
METBUDRAFT_1592	Cytochrome c peroxidase	18630	0.875473	0.510458	0.712918	13845	1.89233	0.00139798	0.0141938	27898.5	2.15661	5.80148e-10	3.70371e-08	5976.6	2.22755	1.75026e-05	0.00073511
METBUDRAFT_1593	polyphosphate kinase	6805.69	1.04182	0.828145	0.922334	6628.68	1.25107	0.231279	0.536285	11807.4	1.2105	0.0494447	0.153364	3185.18	1.1854	0.3614	0.974427
METBUDRAFT_1594	alcohol dehydrogenase	5650.73	1.14614	0.502455	0.706899	5698.45	1.28779	0.198517	0.50162	9587.23	1.13167	0.210734	0.403878	2444.43	1.52011	0.0247274	0.338082
METBUDRAFT_1595	autoinducer 2-degrading protein	2023.12	1.31634	0.187988	0.388607	2291.19	1.16283	0.455206	0.744615	3594.61	0.883527	0.206916	0.39953	953.489	1.45238	0.05083	0.503787
METBUDRAFT_1596	Predicted spermidine synthase with an N-terminal membrane domain	10099.5	0.561695	0.00656156	0.0377001	8868.77	0.750392	0.157634	0.445701	22182.4	1.35679	0.0021147	0.0150908	3731.62	0.929436	0.699505	0.997067
METBUDRAFT_1597	Thiol-disulfide isomerase or thioredoxin	1337.16	0.812603	0.400556	0.614913	1261.79	0.99942	0.998021	0.998807	2607.97	1.25357	0.022577	0.0881896	537.075	1.18033	0.419835	0.992692
METBUDRAFT_1598	hypothetical protein	2689.72	0.929033	0.691069	0.845802	2641.46	1.08669	0.656841	0.866368	5025.37	1.17806	0.0811674	0.212345	1167.43	1.21871	0.276147	0.908488
METBUDRAFT_1599	hemoglobin	988.763	0.529387	0.00124817	0.00998062	810	0.795135	0.300571	0.615648	2115.33	1.44718	0.0212872	0.0849992	352.207	0.933386	0.734718	0.997067
METBUDRAFT_1600	cysteine desulfurase	848.938	1.18985	0.410073	0.625196	1000.88	0.984056	0.939146	0.979722	1669.31	0.835043	0.201041	0.392108	419.453	1.21202	0.314545	0.950356
METBUDRAFT_1601	DNA phosphorothioation-associated putative methyltransferase	1477.08	0.84195	0.374708	0.590729	1704.08	0.741037	0.117474	0.374294	3374.29	0.882688	0.237503	0.436433	638.441	1.1086	0.577231	0.997067
METBUDRAFT_1602	hypothetical protein	540.546	0.899776	0.600835	0.784967	710.733	0.641807	0.0220708	0.123953	1356.54	0.722832	0.0127169	0.0575038	253.293	1.03196	0.867892	0.997067
METBUDRAFT_1604	Predicted DNA binding protein, CopG/RHH family	876.45	0.943891	0.755181	0.881038	1138.26	0.680328	0.0410641	0.192016	2128.18	0.722207	0.0024529	0.0168801	436.971	0.977257	0.901885	0.997067
METBUDRAFT_1605	addiction module antidote protein, HigA family	306.915	1.36529	0.16195	0.355369	287.021	1.87495	0.00526762	0.0436636	422.456	1.37198	0.0264061	0.0980073	178.131	1.03349	0.869489	0.997067
METBUDRAFT_1607	hypothetical protein	2092.69	1.04683	0.808959	0.912066	2221.25	1.05847	0.755562	0.909934	3952.07	1.01458	0.906109	0.953965	961.797	1.23301	0.25341	0.898126
METBUDRAFT_1608	hypothetical protein	1566.54	1.02573	0.891207	0.94958	1643.52	1.06042	0.754023	0.909254	2957.16	1.03755	0.763391	0.874153	677.316	1.3513	0.107828	0.705182
METBUDRAFT_1609	Curli biogenesis system outer membrane secretion channel CsgG	3889.99	1.05061	0.801666	0.907787	3702.85	1.32568	0.143441	0.420997	6556.85	1.27072	0.0254939	0.0956247	1726.42	1.31705	0.141438	0.771181
METBUDRAFT_1610	addiction module antidote protein, HigA family	531.824	0.979652	0.931159	0.969282	459.847	1.49501	0.0783753	0.290596	851.513	1.5157	0.00433918	0.0264162	285.691	0.904621	0.617614	0.997067
METBUDRAFT_1611	PD-(D/E)XK nuclease superfamily protein	3467.7	1.01981	0.921919	0.96463	3640.76	1.05329	0.793272	0.918622	6570.27	1.03737	0.72845	0.853241	1670.04	1.10585	0.59184	0.997067
METBUDRAFT_1612	ParE-like toxin of type II toxin-antitoxin system	906.629	1.76121	0.00221922	0.0157836	1053.63	1.42246	0.0770533	0.287359	1404.8	0.82378	0.16109	0.339281	550.889	1.1355	0.486151	0.997067
METBUDRAFT_1613	ParD-like antitoxin of type II toxin-antitoxin system	603.858	1.7441	0.00486797	0.0296974	803.711	1.06942	0.735538	0.904556	1123.61	0.621465	0.000170078	0.00202851	365.988	1.13344	0.50948	0.997067
METBUDRAFT_1616	BrnA antitoxin of type II toxin-antitoxin system	1782.95	0.821599	0.278269	0.49128	2030.19	0.739449	0.105373	0.351573	4064.7	0.901429	0.31071	0.517768	880.656	0.877527	0.470894	0.997067
METBUDRAFT_1617	hypothetical protein	2091.94	0.858145	0.476482	0.685579	2258.15	0.842714	0.412598	0.71302	4459.67	0.985247	0.881142	0.940032	922.489	1.08613	0.667797	0.997067
METBUDRAFT_1618	hypothetical protein	219.023	0.561559	0.0504969	0.162062	165.887	0.892286	0.689922	0.886063	448.637	1.62795	0.00183349	0.0133763	99.7861	0.716044	0.135684	0.758329
METBUDRAFT_1619	mRNA interferase RelE/StbE	2535.57	0.955813	0.81308	0.914526	3056.53	0.775092	0.187644	0.490059	5695.88	0.813554	0.0606438	0.175075	1252.25	1.00247	0.989255	0.99974
METBUDRAFT_1620	hypothetical protein	2151.76	1.05024	0.801957	0.907787	2288.88	1.05635	0.775167	0.914632	4066.61	1.01118	0.919816	0.959547	1222.89	0.872849	0.457783	0.997067
METBUDRAFT_1621	hypothetical protein	1641.88	2.61198	2.28563e-07	7.18872e-06	1768.28	2.4938	7.677e-06	0.000150696	1717.31	0.977128	0.875434	0.938897	1105	1.19308	0.329012	0.9562
METBUDRAFT_1622	hypothetical protein	97.0077	1.09827	0.743355	0.87553	107.713	1.02952	0.917115	0.974082	186.425	0.941808	0.731046	0.855573	50.9742	1.02323	0.91873	0.997067
METBUDRAFT_1624	ATP-dependent Lon protease	782.849	1.25413	0.256278	0.466619	938.299	0.999322	0.997294	0.998807	1526.27	0.804377	0.0979636	0.240297	417.621	1.10992	0.576791	0.997067
METBUDRAFT_1625	PglZ domain-containing protein	1630.38	1.11251	0.596475	0.782699	1728.86	1.1287	0.527464	0.794942	2970.55	1.01715	0.889096	0.943577	857.503	1.03139	0.866292	0.997067
METBUDRAFT_1626	hypothetical protein	4223.15	1.00041	0.998132	0.999509	4511.38	0.999093	0.995982	0.998723	8227.95	1.00288	0.975231	0.988737	2128.54	1.00975	0.95649	0.998428
METBUDRAFT_1627	hypothetical protein	478.625	1.088	0.666512	0.82705	516.316	1.06391	0.759655	0.91146	899.285	0.981882	0.883542	0.941647	263.752	0.942509	0.758596	0.997067
METBUDRAFT_1628	mRNA interferase MazF	453.766	1.11086	0.595418	0.781994	532.559	0.929518	0.716772	0.899193	920.982	0.840391	0.146459	0.31809	242.375	1.00452	0.981451	0.99974
METBUDRAFT_1629	hypothetical protein	257.542	1.19091	0.405316	0.62017	283.668	1.11718	0.607159	0.841661	470.042	0.943437	0.670237	0.811084	140.608	1.02526	0.900102	0.997067
METBUDRAFT_1630	Protein of unknown function (DUF4007)	536.583	1.25724	0.255561	0.465919	603.017	1.13169	0.538917	0.801754	971.482	0.903704	0.399811	0.600885	331.773	0.882788	0.509003	0.997067
METBUDRAFT_1632	Transposase IS66 family protein	0.417489	0.952571	0.767746	0.887034	0.222386	0.98618	0.929545	0.977418	1.21705	1.02218	0.792928	0.891388	0	#VALUE!	NA	NA
METBUDRAFT_1633	3'-phosphoadenosine 5'-phosphosulfate sulfotransferase (PAPS reductase)/FAD synthetase and related enzymes	2320.7	1.74455	0.00167809	0.0126969	2539.67	1.62254	0.0135681	0.0876456	3337.4	0.945056	0.685199	0.822781	1352.08	1.21691	0.270284	0.904194
METBUDRAFT_1634	hypothetical protein	126.466	0.809056	0.411628	0.626667	124.73	0.917008	0.743237	0.90576	258.124	1.12653	0.479842	0.671268	78.918	0.683514	0.0835759	0.636379
METBUDRAFT_1636	Nucleotidyltransferase domain-containing protein	728.842	1.08642	0.682052	0.839259	894.389	0.843258	0.382628	0.685323	1567.49	0.78334	0.0552516	0.165873	414.25	0.901	0.592741	0.997067
METBUDRAFT_1637	protein of unknown function (DUF4351)	2401.14	1.01863	0.932569	0.969582	2755.15	0.893259	0.566312	0.817537	4981.27	0.886404	0.394983	0.595662	1183.72	1.06242	0.749832	0.997067
METBUDRAFT_1638	HicA toxin of toxin-antitoxin,	494.217	0.781511	0.274937	0.487221	626.606	0.597675	0.0108483	0.0748195	1273.95	0.788693	0.13935	0.307047	226.445	0.936493	0.741852	0.997067
METBUDRAFT_1639	hypothetical protein	462.819	0.833429	0.403455	0.618131	474.85	0.890412	0.578291	0.826092	957	1.07112	0.635643	0.789163	245.526	0.808964	0.284917	0.915051
METBUDRAFT_1640	hypothetical protein	4027.53	0.487607	0.000116855	0.0015635	3950.13	0.54835	0.000917627	0.0100113	10081.3	1.12986	0.293477	0.497248	1594.3	0.732914	0.0810479	0.62968
METBUDRAFT_1641	Protein of unknown function (DUF4007)	1823.8	0.388622	1.10615e-07	3.91392e-06	1617.95	0.49988	0.00016581	0.0023614	4599.36	1.29005	0.00688933	0.0372164	700.641	0.614049	0.00679643	0.131048
METBUDRAFT_1642	modulator of FtsH protease	27579.2	0.907491	0.628965	0.806336	32669.8	0.761872	0.181975	0.481186	62410.3	0.84574	0.194895	0.384505	14867.3	0.849697	0.417058	0.992692
METBUDRAFT_1643	hypothetical protein	4425.62	1.43629	0.0370981	0.132368	6303.75	0.814791	0.261569	0.572566	9861.22	0.571355	2.05894e-07	7.94749e-06	2968.73	0.849241	0.370994	0.976363
METBUDRAFT_1644	peptidyl-tRNA hydrolase, PTH1 family	2098.56	1.22469	0.352683	0.56814	2480.99	1.00715	0.972801	0.993617	4071.81	0.820144	0.0593925	0.172963	1293.23	0.874914	0.487415	0.997067
METBUDRAFT_1645	hypothetical protein	1550.32	1.19126	0.527303	0.729768	1659.09	1.19404	0.490544	0.767934	2712.1	0.999738	0.9983	0.999241	886.566	0.970668	0.88943	0.997067
METBUDRAFT_1647	DNA-binding transcriptional regulator, MerR family	17128.4	0.914495	0.669196	0.828157	20184.2	0.774808	0.208243	0.512337	38428.7	0.846741	0.092311	0.230617	8080.87	1.03522	0.855814	0.997067
METBUDRAFT_1648	integration host factor subunit alpha	7172.43	0.650171	0.0312532	0.116814	7671.35	0.64833	0.0265249	0.140539	17187.3	1.00184	0.984715	0.993751	2932.3	0.933896	0.716418	0.997067
METBUDRAFT_1649	phenylalanyl-tRNA synthetase beta subunit	36641.8	0.420593	6.30187e-07	1.80795e-05	30590.5	0.594994	0.00395647	0.0344083	86443.7	1.41494	0.000781728	0.0068217	11268.9	0.90803	0.581287	0.997067
METBUDRAFT_1650	phenylalanyl-tRNA synthetase, alpha subunit	17653.2	0.361546	5.42659e-09	2.58891e-07	14050.8	0.538342	0.000616867	0.00721208	42569.1	1.49153	5.01738e-05	0.000774918	5555.83	0.742225	0.0977501	0.677542
METBUDRAFT_1651	large subunit ribosomal protein L20	48305.7	0.437478	2.69297e-05	0.000474455	39387.6	0.636041	0.0189763	0.111369	111244	1.47426	8.06432e-05	0.00113758	15690.2	0.863201	0.426678	0.993317
METBUDRAFT_1652	large subunit ribosomal protein L35	28063.8	0.62563	0.0354207	0.127455	25563.2	0.793347	0.271709	0.583982	60531.1	1.2922	0.0105776	0.0503505	11396.6	0.90076	0.59136	0.997067
METBUDRAFT_1654	translation initiation factor IF-3	47297.7	0.568679	0.00164007	0.0125473	45788	0.660078	0.0236786	0.129835	110375	1.16246	0.152957	0.327346	19568.5	0.807063	0.235108	0.883117
METBUDRAFT_1655	threonyl-tRNA synthetase	90920	0.341454	1.80012e-07	6.01834e-06	64120	0.580558	0.00238225	0.0226687	210026	1.6803	0.000406828	0.00398016	26760.4	0.749147	0.128078	0.749322
METBUDRAFT_1657	hypothetical protein	1460.69	0.902193	0.668994	0.828149	1525.02	0.93791	0.779106	0.915085	2947.13	1.04688	0.643184	0.794115	709.907	0.974743	0.899816	0.997067
METBUDRAFT_1658	hypothetical protein	393.576	0.859393	0.49906	0.704224	326.754	1.38424	0.14752	0.427646	661.386	1.61738	0.000284163	0.00300138	178.434	1.03689	0.857254	0.997067
METBUDRAFT_1659	Heme oxygenase	2922.19	0.721337	0.0909193	0.242185	3169.28	0.703152	0.0598717	0.245585	6771.98	0.980153	0.861143	0.930321	1288.47	0.924252	0.676195	0.997067
METBUDRAFT_1660	Bacteriophytochrome (light-regulated signal transduction histidine kinase)	7729.72	0.833501	0.333532	0.547209	8655.25	0.768287	0.138974	0.412451	17256.8	0.928921	0.548344	0.726223	3241.33	1.15796	0.425529	0.993137
METBUDRAFT_1661	two-component system, chemotaxis family, CheB/CheR fusion protein	23575.5	0.677214	0.0254869	0.100949	23395.2	0.762692	0.128949	0.396564	52030	1.13188	0.158133	0.334545	10324.9	0.879343	0.465099	0.997067
METBUDRAFT_1662	Transglutaminase-like enzyme, putative cysteine protease	3142.32	1.55669	0.0489853	0.158753	3429.46	1.47843	0.0696999	0.268183	4790.42	0.95061	0.634277	0.787698	1755.64	1.21043	0.331454	0.958665
METBUDRAFT_1663	Excinuclease ABC subunit B	5207.88	1.03624	0.845615	0.929454	5409.52	1.09148	0.633946	0.85472	9678.65	1.05928	0.547834	0.725904	2451.67	1.17135	0.379705	0.980942
METBUDRAFT_1664	aspartate aminotransferase	18460.3	0.858125	0.439757	0.653992	18847.7	0.926213	0.686558	0.884467	37370.7	1.08494	0.49113	0.68015	8761.66	0.969104	0.86768	0.997067
METBUDRAFT_1665	Heat shock protein HslJ	5380.94	1.24384	0.21377	0.416743	6674.63	0.926435	0.669118	0.874227	10968.6	0.745215	0.00129223	0.0101607	2984.06	1.03196	0.859772	0.997067
METBUDRAFT_1666	Membrane-bound lysozyme-inhibitor of c-type lysozyme	3508.47	1.26814	0.176296	0.373715	4324.58	0.953203	0.789525	0.917509	7032.25	0.752632	0.00249802	0.017135	2074.59	0.944344	0.751588	0.997067
METBUDRAFT_1669	hypothetical protein	7.24331	0.960273	0.914837	0.960297	11.2727	0.702894	0.347514	0.662703	21.288	0.789179	0.275209	0.47988	4.20992	0.938285	0.724397	0.997067
METBUDRAFT_1672	magnesium and cobalt transporter	8958.2	0.709727	0.108226	0.273855	9344.97	0.735413	0.136068	0.407958	20289.7	1.04114	0.755676	0.870942	3545.58	1.07041	0.7185	0.997067
METBUDRAFT_1673	probable rRNA maturation factor	3585.85	0.646478	0.0756522	0.213719	3288.33	0.810628	0.365943	0.672321	7694.52	1.27712	0.032528	0.113072	1317.2	1.06899	0.743076	0.997067
METBUDRAFT_1674	phosphate starvation-inducible protein PhoH	9615.65	0.675797	0.0420648	0.143504	9745.34	0.733876	0.105708	0.352416	21665.4	1.0919	0.36286	0.568665	3886.77	0.990399	0.957944	0.999073
METBUDRAFT_1675	tRNA-2-methylthio-N6-dimethylallyladenosine synthase	24681.6	0.535231	0.00155199	0.0119813	23074.1	0.647776	0.0244287	0.132731	57733.1	1.22534	0.0213796	0.0850775	9676.36	0.815251	0.266983	0.904194
METBUDRAFT_1676	Peptidoglycan-binding protein, CsiV	2155.38	0.914784	0.616074	0.797273	2427.14	0.833275	0.315808	0.630337	4625.86	0.913482	0.35042	0.557292	1070.49	0.956128	0.80242	0.997067
METBUDRAFT_1677	NAD+ synthase (glutamine-hydrolysing)	11375.8	0.824903	0.279155	0.492435	11162.5	0.957357	0.808694	0.927594	22629.8	1.16784	0.103915	0.249702	5018.35	1.05395	0.7669	0.997067
METBUDRAFT_1678	thiosulfate/3-mercaptopyruvate sulfurtransferase	6542.12	0.809794	0.286236	0.498944	6395.14	0.94158	0.746932	0.90576	13119.2	1.16846	0.19223	0.381942	2682.89	1.1677	0.395251	0.989295
METBUDRAFT_1679	Alcohol dehydrogenase GroES-like domain-containing protein	6388.02	0.588231	0.00235595	0.0165619	5421.41	0.849537	0.362202	0.670967	13301.9	1.45651	3.10698e-05	0.000525588	2562.42	0.873646	0.445743	0.997067
METBUDRAFT_1680	PAS domain S-box-containing protein/diguanylate cyclase (GGDEF) domain-containing protein	20021.5	0.791125	0.184963	0.384789	18203.4	1.05519	0.765462	0.911673	38047.7	1.34425	0.00175854	0.0129407	9049.47	0.972226	0.87299	0.997067
METBUDRAFT_1681	hypothetical protein	19767.5	4.13027	2.88093e-11	2.18436e-09	24276	2.35561	1.757e-05	0.000315962	19271.1	0.564269	9.60453e-07	2.85181e-05	12631.9	1.65563	0.00719677	0.135083
METBUDRAFT_1682	Sterol desaturase/sphingolipid hydroxylase, fatty acid hydroxylase superfamily	6538.34	0.874039	0.591342	0.77928	7875.12	0.713467	0.102128	0.34549	15321.7	0.907018	0.661084	0.804848	2508.28	1.4442	0.0368084	0.428233
METBUDRAFT_1683	hypothetical protein	161.44	1.18799	0.508158	0.711321	137.564	1.98964	0.0074893	0.0569706	220.341	1.59719	0.0113461	0.0525363	82.9664	1.1221	0.590208	0.997067
METBUDRAFT_1684	PAS domain S-box-containing protein	3053.06	1.24214	0.29119	0.502872	3554.63	1.04642	0.827389	0.937602	5784.45	0.846965	0.18474	0.37211	1742.72	0.987685	0.947542	0.997929
METBUDRAFT_1685	PAS domain S-box-containing protein	3674.19	0.883228	0.516223	0.718415	3804.28	0.933058	0.721249	0.899495	7415.23	1.06063	0.58298	0.750703	1889.35	0.880203	0.489635	0.997067
METBUDRAFT_1686	Response regulators consisting of a CheY-like receiver domain and a winged-helix DNA-binding domain	2230.28	0.952808	0.786566	0.898605	2251.58	1.05766	0.759098	0.911212	4219.89	1.11679	0.247413	0.447599	1229.5	0.843616	0.342062	0.96314
METBUDRAFT_1687	PAS domain S-box-containing protein/diguanylate cyclase (GGDEF) domain-containing protein	8256.32	1.15894	0.448868	0.66338	8167.57	1.35971	0.108717	0.357026	13634.7	1.18482	0.0578894	0.169985	4516.02	1.00015	0.99933	0.99974
METBUDRAFT_1688	hypothetical protein	2150.96	0.902174	0.613829	0.795349	2696.48	0.694034	0.0702118	0.26942	5150.71	0.769382	0.0174665	0.0737203	1153.05	0.844125	0.367505	0.976363
METBUDRAFT_1689	membrane fusion protein, multidrug efflux system	1903.34	1.04163	0.823891	0.921075	2222.34	0.884382	0.519714	0.788583	3972.69	0.854182	0.187495	0.376239	1030.81	0.932	0.698865	0.997067
METBUDRAFT_1690	multidrug efflux pump	5808.95	0.760645	0.156956	0.348921	6012.81	0.800976	0.251195	0.562453	12616.4	1.05649	0.626695	0.783329	2942.96	0.789846	0.195295	0.846214
METBUDRAFT_1691	Transketolase	103208	2.01634	0.00426232	0.0270117	119721	1.6301	0.0330894	0.163864	142626	0.793016	0.0137098	0.0613061	54117.9	1.65363	0.013816	0.222842
METBUDRAFT_1692	two-component system, NtrC family, nitrogen regulation response regulator GlnG	19012.7	0.782142	0.246448	0.456353	19290.6	0.849781	0.422769	0.721444	40099.9	1.08252	0.638359	0.789765	6183.26	1.82064	0.000729453	0.0217911
METBUDRAFT_1693	two-component system, NtrC family, nitrogen regulation sensor histidine kinase GlnL	14210.3	0.864056	0.475578	0.684742	14662.7	0.915483	0.633822	0.85472	28922.8	1.06184	0.67615	0.814657	4816.26	1.91561	0.000240476	0.00816081
METBUDRAFT_1694	glutamine synthetase	334576	1.21928	0.354543	0.569792	347650	1.28972	0.210655	0.514108	564028	1.06298	0.550668	0.727394	138312	1.8009	0.0018884	0.0476541
METBUDRAFT_1695	nitrogen regulatory protein P-II family	51572.6	1.25187	0.30328	0.514268	55520.6	1.22517	0.366778	0.673273	88938.8	0.987031	0.935113	0.966291	20043	2.18953	3.94729e-05	0.0015649
METBUDRAFT_1696	ammonium transporter, Amt family	186835	1.20662	0.427879	0.643333	213180	1.05919	0.810431	0.92787	350667	0.889376	0.471709	0.663135	71819.8	2.0954	0.000202694	0.00716525
METBUDRAFT_1697	nitrogen regulatory protein P-II family	38432.6	1.04253	0.833151	0.923404	46037.5	0.849562	0.451874	0.742164	82267.5	0.828785	0.225369	0.421072	16044.9	1.47614	0.0374226	0.430704
METBUDRAFT_1698	ammonium transporter, Amt family	33710.2	1.02483	0.888033	0.949059	38183.6	0.919451	0.68169	0.882309	68777.5	0.907568	0.519874	0.705009	12973.1	1.77099	0.00115365	0.032409
METBUDRAFT_1699	CDP-diacylglycerol--glycerol-3-phosphate 3-phosphatidyltransferase	1337.36	1.2282	0.322318	0.53604	1493.98	1.12105	0.578887	0.826092	2434.17	0.918194	0.538812	0.718529	750.294	1.00656	0.972427	0.99974
METBUDRAFT_1700	Metal-dependent hydrolase, endonuclease/exonuclease/phosphatase family	1774.48	1.27837	0.197451	0.399227	1841.74	1.35988	0.103876	0.348555	2907.78	1.06782	0.572792	0.742165	1033.56	0.974851	0.888857	0.997067
METBUDRAFT_1701	8-oxo-dGTP diphosphatase	3324.7	0.884699	0.491544	0.697793	3277.57	1.02388	0.896538	0.965901	6401.9	1.16432	0.115013	0.269505	1553.41	1.02378	0.895403	0.997067
METBUDRAFT_1702	elongation factor P	4244.06	1.0873	0.641272	0.81376	4581.67	1.06246	0.749787	0.907416	7994.41	0.982751	0.887472	0.942603	2252.41	0.996071	0.982402	0.99974
METBUDRAFT_1703	ATP-dependent DNA helicase RecQ	6931.72	0.825379	0.291631	0.503359	6749.49	0.971411	0.870789	0.954531	13688.9	1.18031	0.137499	0.304708	3128.88	1.01434	0.935302	0.997067
METBUDRAFT_1704	hypothetical protein	1813.51	0.815296	0.253396	0.464196	1928.59	0.821243	0.288117	0.604134	3899.32	1.00994	0.926971	0.961152	905.639	0.856784	0.387284	0.986111
METBUDRAFT_1705	glutamate-cysteine ligase	8880.24	0.747892	0.0931142	0.246179	8830.84	0.843364	0.336507	0.65189	18752.1	1.13335	0.174967	0.360153	4258.9	0.843836	0.344818	0.96527
METBUDRAFT_1706	phosphoadenosine phosphosulfate reductase	4189.05	0.695485	0.0398444	0.139242	4146.42	0.78698	0.180605	0.479056	9119.52	1.13659	0.200083	0.390858	1892.34	0.868228	0.46455	0.997067
METBUDRAFT_1707	hypothetical protein	3162.24	1.55471	0.0147055	0.0679427	3346.99	1.58613	0.0110357	0.0759084	4686.07	1.02561	0.804666	0.897148	2140.2	0.883565	0.510275	0.997067
METBUDRAFT_1708	molecular chaperone Hsp33	3783.6	1.37609	0.0754256	0.213362	3722.92	1.67024	0.00529063	0.0437688	5555.04	1.22419	0.0416264	0.135127	2039.34	1.1637	0.435341	0.997067
METBUDRAFT_1709	peptide-methionine (S)-S-oxide reductase	2633.63	2.2198	0.00065655	0.00610002	2985.69	1.8821	0.00460877	0.0388859	3296.79	0.838671	0.097722	0.239981	1538.69	1.41695	0.0834299	0.636379
METBUDRAFT_1710	Alkylated DNA repair dioxygenase AlkB	1605.49	0.828447	0.420848	0.636594	1770.13	0.786377	0.280813	0.597379	3556.9	0.951741	0.613265	0.771605	742.253	0.972827	0.890754	0.997067
METBUDRAFT_1711	PAS domain S-box-containing protein/diguanylate cyclase (GGDEF) domain-containing protein	7081.06	0.934697	0.71427	0.859126	7639.28	0.91741	0.636984	0.856393	14429.9	0.985071	0.880203	0.939975	3665.9	0.912597	0.609392	0.997067
METBUDRAFT_1712	aspartyl aminopeptidase	4362.51	2.13823	0.00130822	0.0103632	5010.94	1.74749	0.014399	0.0914814	5732.34	0.815462	0.110807	0.261964	2490.9	1.43115	0.0832523	0.636379
METBUDRAFT_1713	peptide-methionine (R)-S-oxide reductase	1828.44	1.63156	0.0289553	0.111262	2200.53	1.24621	0.30315	0.618993	3074.12	0.757274	0.00569119	0.0323925	990.203	1.32119	0.161355	0.794457
METBUDRAFT_1714	O-acetyl-ADP-ribose deacetylase (regulator of RNase III), contains Macro domain	837.425	0.907854	0.626325	0.804549	793.19	1.13328	0.530529	0.797297	1532.02	1.25833	0.0308459	0.108904	369.03	1.15258	0.454339	0.997067
METBUDRAFT_1715	oxaloacetate decarboxylase, gamma subunit	2563.4	0.813647	0.3991	0.613978	2691.23	0.83486	0.433021	0.730711	5489.49	1.03318	0.796275	0.892598	1377.28	0.780517	0.220046	0.862456
METBUDRAFT_1716	O-antigen ligase	2845.66	0.687255	0.0555502	0.173559	2754.47	0.804344	0.258931	0.56938	6128.81	1.17577	0.142236	0.310826	1257.07	0.878335	0.482935	0.997067
METBUDRAFT_1717	branched-chain amino acid aminotransferase	17853.9	1.13895	0.566382	0.762237	18355.2	1.22504	0.361307	0.670479	31018	1.07954	0.583094	0.750703	8925.54	1.13855	0.518029	0.997067
METBUDRAFT_1718	glutamate-ammonia-ligase adenylyltransferase	12557.6	0.758356	0.15617	0.348622	11123.4	1.05031	0.798826	0.922006	23921.6	1.40175	0.00052654	0.00494622	5458.8	0.990212	0.957642	0.999073
METBUDRAFT_1719	ABC-2 type transport system permease protein	3268.32	0.433205	7.3114e-06	0.0001507	2448.75	0.721011	0.0768888	0.287201	7139.03	1.66977	3.44362e-06	8.40322e-05	1156.49	0.760408	0.131863	0.751772
METBUDRAFT_1720	ABC-2 type transport system ATP-binding protein	4414.57	0.657707	0.0165672	0.0741742	3626.37	1.02976	0.871988	0.954531	8499.02	1.57295	1.11675e-05	0.000225797	1840.1	0.923173	0.658782	0.997067
METBUDRAFT_1721	exopolyphosphatase / guanosine-5'-triphosphate,3'-diphosphate pyrophosphatase	7021	1.0401	0.825929	0.922139	8017.63	0.917203	0.632877	0.85453	14341.3	0.885655	0.237417	0.436433	3638.64	0.997589	0.989116	0.99974
METBUDRAFT_1722	hypothetical protein	4350.47	1.38851	0.0753727	0.213362	5558.02	0.964436	0.846218	0.945851	8665.91	0.693716	0.00015186	0.00187988	2344.53	1.18387	0.348224	0.967679
METBUDRAFT_1723	cytochrome c peroxidase	87979.6	1.64372	0.0351149	0.126604	106473	1.24747	0.29284	0.608924	147863	0.761543	0.0580258	0.170268	43763.3	1.60102	0.0146635	0.232197
METBUDRAFT_1724	NADH-FMN oxidoreductase RutF, flavin reductase (DIM6/NTAB) family	7135.65	0.491725	3.88651e-05	0.000629851	6551.87	0.613746	0.00683485	0.0528363	16943.3	1.24891	0.0278848	0.101369	2690.8	0.796302	0.19646	0.846655
METBUDRAFT_1725	thioredoxin	1210.43	1.30346	0.16091	0.354002	1583.24	0.878615	0.50003	0.772818	2554.71	0.677622	0.000591899	0.00548735	730.692	0.935062	0.714997	0.997067
METBUDRAFT_1726	chaperone modulatory protein CbpM	1264.42	0.90866	0.599118	0.7841	1488.63	0.768741	0.156882	0.444465	2840.49	0.84718	0.0915464	0.229565	591.588	1.04646	0.803947	0.997067
METBUDRAFT_1727	curved DNA-binding protein	3392.55	0.998618	0.993668	0.998092	3679.7	0.969342	0.862649	0.951282	6718.45	0.974709	0.788422	0.887262	1679.6	1.03832	0.83403	0.997067
METBUDRAFT_1728	antitoxin CptB	2807.34	1.75676	0.00163509	0.0125473	3144.19	1.54598	0.0226067	0.125373	4147.97	0.891805	0.364343	0.569785	1588.35	1.29291	0.150441	0.779452
METBUDRAFT_1729	succinate dehydrogenase / fumarate reductase iron-sulfur subunit	7971.71	1.37607	0.148846	0.336349	8737.46	1.29951	0.214007	0.515675	13243.6	0.944732	0.55068	0.727394	4119.29	1.26575	0.223274	0.868129
METBUDRAFT_1730	succinate dehydrogenase subunit A	21149.3	1.6418	0.0211788	0.0885089	22665.4	1.62627	0.0186043	0.109662	30452.4	0.99249	0.938908	0.968293	11737.7	1.27646	0.201308	0.855549
METBUDRAFT_1731	succinate dehydrogenase / fumarate reductase membrane anchor subunit	3252.25	1.82425	0.0112519	0.0558885	3731.35	1.5307	0.054829	0.232739	4751.79	0.831813	0.097545	0.239824	1977.72	1.16996	0.43166	0.997067
METBUDRAFT_1732	succinate dehydrogenase subunit C	2366.02	1.81942	0.0134555	0.0638346	2791.83	1.43358	0.110721	0.360843	3595.27	0.779253	0.0315163	0.110777	1458.63	1.14319	0.505757	0.997067
METBUDRAFT_1733	Protein of unknown function (DUF1674)	579.11	1.81052	0.00254045	0.0177123	714.75	1.2783	0.209836	0.513577	954.638	0.714989	0.00957395	0.0467253	341.008	1.22431	0.278629	0.908488
METBUDRAFT_1734	diguanylate cyclase (GGDEF) domain-containing protein	9773.97	1.5663	0.0692736	0.20105	11542.1	1.25796	0.323661	0.635934	16316.9	0.793384	0.0294598	0.105291	6035.43	1.03817	0.854334	0.997067
METBUDRAFT_1735	hypothetical protein	4128	0.581487	0.00257039	0.0178623	4056.3	0.659902	0.0226686	0.125373	9655.6	1.13987	0.156181	0.331571	1620.6	0.892374	0.53527	0.997067
METBUDRAFT_1736	asparagine synthase (glutamine-hydrolysing)	11781.7	0.845075	0.377428	0.592882	11454.2	0.997494	0.989195	0.997493	22967	1.18739	0.101945	0.246362	5360.25	1.02282	0.899998	0.997067
METBUDRAFT_1737	Glycosyltransferase involved in cell wall bisynthesis	5719.25	0.983956	0.928655	0.968439	6109.43	0.982089	0.921462	0.97476	11243.3	1.00255	0.979865	0.991497	2667.19	1.1354	0.475716	0.997067
METBUDRAFT_1738	PEP-CTERM/exosortase A-associated glycosyltransferase, Daro_2409 family	7057.06	1.32517	0.170168	0.364547	7783.08	1.23504	0.290483	0.606997	12122	0.935156	0.533047	0.713981	3613.2	1.24991	0.233386	0.883117
METBUDRAFT_1739	hypothetical protein	837.301	0.523753	0.000648104	0.00604802	556.004	1.13473	0.58178	0.82781	1559.08	1.99411	5.0189e-05	0.000774918	386.577	0.647347	0.0198934	0.288999
METBUDRAFT_1740	dTDP-4-dehydrorhamnose reductase	1399.29	1.27762	0.202983	0.405951	1619.95	1.0811	0.686077	0.884467	2598.52	0.85052	0.154863	0.330187	751.384	1.11418	0.556702	0.997067
METBUDRAFT_1741	Glucose-1-phosphate thymidylyltransferase	1748.06	1.67482	0.0319728	0.11898	2141.78	1.23287	0.354841	0.664931	2945.89	0.727741	0.00563656	0.0321678	957.713	1.32112	0.168791	0.805828
METBUDRAFT_1742	dTDP-4-dehydrorhamnose 3,5-epimerase	1599.01	1.28534	0.227116	0.433484	1818.91	1.12777	0.545304	0.804964	2896.03	0.880334	0.267901	0.471604	840.366	1.16286	0.422284	0.992692
METBUDRAFT_1743	hypothetical protein	1773.9	1.24643	0.247737	0.457543	1894.74	1.24257	0.254747	0.566936	3050.27	1.00157	0.988788	0.995824	889.105	1.22992	0.269103	0.904194
METBUDRAFT_1744	Glycosyltransferases involved in cell wall biogenesis	983.498	1.01602	0.933376	0.969688	1022.33	1.06765	0.730966	0.904222	1848.38	1.05424	0.659429	0.804579	474.347	1.09937	0.613272	0.997067
METBUDRAFT_1745	conserved hypothetical protein (putative transposase or invertase)	2143.66	1.06123	0.747626	0.876996	2176.8	1.1722	0.388519	0.690772	3840.42	1.10971	0.34669	0.553614	1144.07	0.967858	0.855562	0.997067
METBUDRAFT_1746	hypothetical protein	4265.58	1.27535	0.205554	0.408223	5185	0.984456	0.93333	0.978521	8380.81	0.774938	0.0193007	0.0794867	2318.25	1.091	0.62987	0.997067
METBUDRAFT_1747	Endonuclease, Uma2 family (restriction endonuclease fold)	2769.64	1.2622	0.187736	0.388275	3356.55	0.979144	0.907036	0.971841	5459.19	0.776923	0.00732735	0.0389874	1559.36	1.0181	0.919428	0.997067
METBUDRAFT_1748	hypothetical protein	2635.6	1.54086	0.118614	0.292564	2933.23	1.41648	0.169872	0.463624	4068.14	0.908561	0.44483	0.640471	1590.42	1.07225	0.743767	0.997067
METBUDRAFT_1749	hypothetical protein	6.11745	1.80708	0.113116	0.283311	5.33149	2.45974	0.00893195	0.0641029	2.1845	1.09707	0.3138	0.52169	4.15697	1.09056	0.637085	0.997067
METBUDRAFT_1750	conserved hypothetical protein (putative transposase or invertase)	1176.5	1.1869	0.367133	0.582311	1272.91	1.15499	0.454486	0.744532	2113.28	0.978913	0.862412	0.931059	619.592	1.0838	0.664931	0.997067
METBUDRAFT_1752	hypothetical protein	118.126	1.61401	0.054026	0.17068	100.114	3.20884	1.1345e-05	0.000213046	121.901	1.86192	0.00123582	0.00980805	93.1849	0.766319	0.203724	0.855549
METBUDRAFT_1753	conserved hypothetical protein (putative transposase or invertase)	209.718	1.27691	0.304325	0.515834	217.882	1.35335	0.204344	0.508954	342.352	1.06492	0.680196	0.818626	131.085	0.892786	0.581607	0.997067
METBUDRAFT_1754	hypothetical protein	236.338	0.760796	0.287384	0.49948	214.145	0.991227	0.972232	0.993535	463.557	1.31758	0.0433143	0.13889	127.597	0.748158	0.173197	0.810931
METBUDRAFT_1755	Transposase IS116/IS110/IS902 family protein	0	#VALUE!	NA	NA	0	#VALUE!	NA	NA	0	#VALUE!	NA	NA	0	#VALUE!	NA	NA
METBUDRAFT_1756	Nucleotidyltransferase domain-containing protein	712.875	0.779798	0.258611	0.468857	735.124	0.824395	0.361889	0.670967	1530.41	1.06142	0.636219	0.789417	339.724	0.8829	0.523079	0.997067
METBUDRAFT_1757	hypothetical protein	777.737	0.896486	0.601302	0.785337	808.433	0.940065	0.762708	0.911673	1565.39	1.05316	0.651849	0.799928	386.951	0.936985	0.733762	0.997067
METBUDRAFT_1758	phenylacetate-CoA ligase	3213.3	1.3129	0.156623	0.348727	3760.02	1.08551	0.664426	0.870585	5952.14	0.828107	0.0548757	0.165367	1635.65	1.25415	0.216951	0.858318
METBUDRAFT_1759	Squalene-hopene cyclase C-terminal domain-containing protein	9711.34	1.29554	0.163744	0.357643	11136	1.11694	0.545986	0.805564	17714.1	0.866661	0.201688	0.393009	4989.25	1.22271	0.256899	0.899422
METBUDRAFT_1760	Methionyl-tRNA formyltransferase	6339.44	1.4414	0.0490596	0.158771	7659.58	1.10654	0.58452	0.829572	11589.2	0.767987	0.00616756	0.0343667	3580.05	1.12175	0.522949	0.997067
METBUDRAFT_1761	Sulfotransferase domain-containing protein	4114.07	1.37535	0.0922095	0.244499	4786.28	1.14612	0.468384	0.755252	7375.68	0.834072	0.0574795	0.169485	2551.72	0.930528	0.691663	0.997067
METBUDRAFT_1762	TPR repeat-containing protein	2801.13	1.38923	0.0726112	0.208251	3445.39	1.03413	0.856283	0.948308	5338.16	0.751374	0.0153012	0.0664303	1887.97	0.824794	0.279991	0.910831
METBUDRAFT_1763	Membrane protein involved in the export of O-antigen and teichoic acid	6246.38	1.32808	0.14482	0.33095	7282.1	1.10678	0.604995	0.841008	11436	0.835744	0.0971556	0.239005	4132.95	0.826862	0.2989	0.932305
METBUDRAFT_1764	asparagine synthase (glutamine-hydrolysing)	13612.9	1.56131	0.0166251	0.0742275	16231.4	1.21708	0.288556	0.604458	23412.1	0.780015	0.0100063	0.0483905	7939.57	1.12464	0.512534	0.997067
METBUDRAFT_1765	Methyltransferase domain-containing protein	8650.16	1.52225	0.0331028	0.122085	9671.31	1.37069	0.0988913	0.338348	13891.4	0.903167	0.370686	0.574638	4890.58	1.16843	0.391988	0.989295
METBUDRAFT_1766	Predicted xylanase/chitin deacetylase	4532.38	1.46473	0.0559138	0.174287	5620.45	1.06984	0.712878	0.898376	8457.55	0.738309	0.0201724	0.0819286	2520.89	1.17076	0.379462	0.980914
METBUDRAFT_1767	Glycosyltransferases, probably involved in cell wall biogenesis	4644.02	1.13779	0.538223	0.739351	5541.6	0.925307	0.69926	0.892797	9470.75	0.816177	0.0896173	0.226497	2475.34	1.02863	0.880067	0.997067
METBUDRAFT_1768	Glycosyltransferases involved in cell wall biogenesis	4743.01	1.39618	0.0880366	0.237466	5771.32	1.06422	0.731005	0.904222	8888.73	0.773271	0.0615151	0.176601	2694.13	1.08719	0.637345	0.997067
METBUDRAFT_1769	Glycosyltransferase, GT2 family	4820.93	1.2793	0.211326	0.415263	5496.59	1.11897	0.550414	0.80836	8788.58	0.878462	0.272372	0.475938	2755.84	1.00613	0.973289	0.99974
METBUDRAFT_1770	Sulfotransferase family protein	5132.54	1.32708	0.120868	0.295303	5734.9	1.20278	0.305815	0.621589	8970.05	0.911856	0.425411	0.622861	2748.97	1.15487	0.419201	0.992692
METBUDRAFT_1771	Glycosyltransferases involved in cell wall biogenesis	4279.22	1.09286	0.64959	0.818697	4695.13	1.03747	0.845813	0.945851	8169.35	0.953929	0.699921	0.832811	2153.5	1.09277	0.629618	0.997067
METBUDRAFT_1772	phosphatidylinositol alpha-1,6-mannosyltransferase	7046.33	1.43327	0.0409314	0.141182	7973.39	1.25622	0.204099	0.508928	11960.7	0.880241	0.171711	0.355651	3729.16	1.25687	0.194892	0.846214
METBUDRAFT_1773	hypothetical protein	7015.09	1.29383	0.232675	0.442427	8388.3	1.03487	0.869679	0.954235	13374.9	0.796285	0.0263388	0.0979286	4482.66	0.861874	0.437623	0.997067
METBUDRAFT_1774	probable O-glycosylation ligase, exosortase A-associated	9704.04	1.78285	0.00180844	0.0134242	12184.7	1.21686	0.295977	0.612752	16561.5	0.68293	0.000129131	0.00163937	7089.6	0.851631	0.371383	0.976363
METBUDRAFT_1775	Phosphoethanolamine transferase for glucans (OPG), alkaline phosphatase superfamily	6214.8	1.21077	0.439064	0.653992	7440.26	0.981053	0.9344	0.978618	12253.6	0.799736	0.021043	0.0844504	3847.14	0.873855	0.510465	0.997067
METBUDRAFT_1776	4-amino-4-deoxy-L-arabinose transferase	6341.7	1.50173	0.0437373	0.146648	7295.91	1.27229	0.221196	0.523568	10629	0.846074	0.0869947	0.221818	3856.54	1.0223	0.907279	0.997067
METBUDRAFT_1777	dTDP-4-amino-4,6-dideoxygalactose transaminase	8030.49	1.41238	0.0507947	0.162528	9105.32	1.23431	0.240441	0.549802	13779.8	0.877695	0.170227	0.353613	4496.17	1.12081	0.517442	0.997067
METBUDRAFT_1778	conserved hypothetical protein	4466.61	1.3617	0.112542	0.282728	4939.82	1.26208	0.223982	0.52643	7578.42	0.928903	0.457489	0.651626	2669.44	0.980455	0.913894	0.997067
METBUDRAFT_1779	Nucleoside-diphosphate-sugar epimerase	5530.92	1.69918	0.00414136	0.0264823	6241.72	1.47341	0.0477621	0.21181	8421.47	0.879453	0.342128	0.549423	3138.66	1.25446	0.210919	0.856414
METBUDRAFT_1780	Phosphoribosylamine-glycine ligase	6599.65	1.37598	0.0864724	0.234909	7368.57	1.244	0.258592	0.56938	11276.3	0.911493	0.455373	0.649974	3567.1	1.16705	0.400542	0.989295
METBUDRAFT_1781	Acetyltransferase (GNAT) family protein	3936.14	1.74481	0.00152603	0.0118456	4723.97	1.31349	0.134877	0.406259	6419.21	0.758863	0.0107945	0.0507567	2411.77	1.11167	0.549186	0.997067
METBUDRAFT_1782	undecaprenyl-phosphate 4-deoxy-4-formamido-L-arabinose transferase	8427.35	1.69826	0.00417963	0.0266467	9351.33	1.53787	0.0202442	0.11626	12546.5	0.909616	0.322984	0.529873	4751.63	1.2712	0.180916	0.823441
METBUDRAFT_1783	glucose-1-phosphate thymidylyltransferase	5462.3	1.74946	0.00274018	0.0188571	5981.4	1.63465	0.00835914	0.0612715	7827.6	0.938938	0.514473	0.700594	3294.6	1.14685	0.447537	0.997067
METBUDRAFT_1784	PD-(D/E)XK nuclease superfamily protein	4994.38	2.14113	0.000363349	0.00381876	5202.48	2.31362	4.30392e-05	0.000724835	5665.18	1.08511	0.381896	0.584335	2971.1	1.34488	0.120128	0.740467
METBUDRAFT_1785	Endonuclease, Uma2 family (restriction endonuclease fold)	1402.3	2.89037	1.00081e-07	3.66329e-06	1516.32	2.74814	2.52282e-07	7.04397e-06	1353.57	0.955057	0.678431	0.816734	999.516	1.13472	0.495438	0.997067
METBUDRAFT_1786	PD-(D/E)XK nuclease superfamily protein	5772.79	2.63903	4.89622e-07	1.4437e-05	5959.61	2.98405	9.36715e-09	3.32083e-07	5497.58	1.14029	0.156624	0.332181	3975.83	1.15291	0.435609	0.997067
METBUDRAFT_1787	Endonuclease, Uma2 family (restriction endonuclease fold)	2915.36	3.92597	5.14197e-13	6.68287e-11	3085.61	4.12055	5.05377e-15	3.24973e-13	2083.99	1.04567	0.723121	0.849343	2126.53	1.23253	0.249923	0.89769
METBUDRAFT_1788	hypothetical protein	1119.46	5.37383	2.52671e-13	3.97348e-11	1089.99	14.6202	1.40477e-36	2.29302e-34	391.076	2.2624	1.75317e-05	0.000328122	819.306	1.36971	0.101574	0.687181
METBUDRAFT_1789	phosphonate transport system substrate-binding protein	7409.4	3.97865	1.28863e-07	4.41252e-06	7216.29	8.11112	1.0128e-20	8.95482e-19	3596.01	1.82433	0.000386119	0.00381599	5243.79	1.33332	0.153685	0.783112
METBUDRAFT_1790	aerotaxis receptor	7839.1	3.25373	3.10952e-06	7.33502e-05	7377.26	7.47344	6.33666e-22	5.84626e-20	4485.12	2.00436	5.56819e-05	0.000838388	5239.1	1.37015	0.109866	0.706137
METBUDRAFT_1791	hypothetical protein	5777.31	3.14502	3.32636e-06	7.80317e-05	5242.65	10.0049	1.28946e-30	1.56357e-28	3136.9	2.62654	4.43933e-08	1.96348e-06	3916.88	1.31742	0.148891	0.779452
METBUDRAFT_1792	hypothetical protein	6884.69	3.45708	5.33845e-10	3.23815e-08	6424.23	8.46169	4.3717e-33	5.985e-31	3878.93	2.29878	2.63222e-09	1.55228e-07	5167.73	1.1228	0.511186	0.997067
METBUDRAFT_1793	hypothetical protein	4618.07	4.76488	7.06107e-15	1.57796e-12	4461.57	11.0664	8.42861e-32	1.08397e-29	1959.61	2.31728	4.40446e-10	3.01634e-08	3580.63	1.17964	0.37334	0.976363
METBUDRAFT_1794	hypothetical protein	9436.91	4.50869	3.39462e-12	3.4318e-10	9254.97	8.53223	2.28753e-24	2.25774e-22	4432.96	1.91634	1.26296e-08	6.53969e-07	7307.53	1.16645	0.421208	0.992692
METBUDRAFT_1795	hypothetical protein	6591.99	1.79395	0.0288936	0.111226	5941.54	3.11565	4.5852e-06	9.92836e-05	6637.12	1.79871	1.30766e-08	6.60992e-07	4861.69	0.885552	0.56463	0.997067
METBUDRAFT_1796	hypothetical protein	303.066	0.480356	0.000867364	0.0074979	244.767	0.719989	0.198327	0.50162	673.442	1.39877	0.0718879	0.19782	160.267	0.522821	0.0011747	0.0325691
METBUDRAFT_1797	Cell division protein	4760	0.858634	0.395949	0.611568	5114.82	0.848919	0.369476	0.674492	10082	0.992597	0.937024	0.967559	2303.64	0.941074	0.733683	0.997067
METBUDRAFT_1798	LEA14-like dessication related protein	1105.47	0.763229	0.167645	0.361612	1225.21	0.719837	0.0966104	0.333616	2546.37	0.945298	0.620047	0.777531	598.765	0.7255	0.0844203	0.638749
METBUDRAFT_1799	methylthioribulose-1-phosphate dehydratase	4382.08	0.890561	0.508516	0.71142	4859.48	0.833737	0.310923	0.625679	9388.46	0.939349	0.525878	0.710186	2302.87	0.855874	0.378183	0.979396
METBUDRAFT_1800	1,2-dihydroxy-3-keto-5-methylthiopentene dioxygenase	8675.67	1.59557	0.0483789	0.157891	10242	1.27718	0.268467	0.58072	14366.8	0.792212	0.0256342	0.0960661	4938.98	1.19503	0.372052	0.976363
METBUDRAFT_1801	enolase-phosphatase E1	1632.02	1.14196	0.477482	0.686475	1729.13	1.15935	0.43723	0.733205	2929.92	1.02069	0.84441	0.922162	867.548	1.03399	0.857575	0.997067
METBUDRAFT_1802	hypothetical protein	2288.12	0.963766	0.855451	0.933962	1910.39	1.61554	0.0151012	0.0945276	3575.76	1.69015	2.4629e-06	6.20364e-05	1129.46	1.01018	0.956532	0.998428
METBUDRAFT_1803	hypothetical protein	17121	1.01107	0.953712	0.980921	17541	1.09269	0.637073	0.856393	31815.2	1.08666	0.416785	0.616394	8185.07	1.11406	0.549202	0.997067
METBUDRAFT_1804	hypothetical protein	3975.96	0.576379	0.0017106	0.0128545	3440.87	0.803096	0.239815	0.548962	8478.17	1.39111	0.00302599	0.0198277	1868.86	0.68537	0.0345091	0.41825
METBUDRAFT_1805	Murein L,D-transpeptidase YcbB/YkuD	6162.86	1.11531	0.556102	0.754343	7074.31	0.96974	0.871776	0.954531	12206.1	0.874012	0.224704	0.420491	3274.95	1.01536	0.932629	0.997067
METBUDRAFT_1806	Uncharacterized protein conserved in bacteria	4178.06	1.38	0.0815741	0.225204	4794.08	1.18122	0.36941	0.674492	7358.19	0.857947	0.118153	0.27474	2523.18	0.971765	0.874931	0.997067
METBUDRAFT_1807	multiple antibiotic resistance protein	1106.5	0.934551	0.766904	0.887027	1094.78	1.07342	0.746212	0.90576	2079.07	1.15646	0.214687	0.407744	574.802	0.912045	0.641391	0.997067
METBUDRAFT_1808	hypothetical protein	1487.5	1.04703	0.814191	0.915533	1613.44	1.0163	0.930485	0.977418	2872.83	0.975814	0.849319	0.925143	866.028	0.83948	0.333504	0.959439
METBUDRAFT_1809	trk system potassium uptake protein TrkH	3877.7	0.833505	0.316098	0.529541	3738.18	1.00089	0.996135	0.998723	7552.33	1.20811	0.0578721	0.169985	1904.49	0.896013	0.54249	0.997067
METBUDRAFT_1810	trk system potassium uptake protein TrkA	3173.61	0.69499	0.0503109	0.161833	2608.16	1.09768	0.609989	0.843648	5946.43	1.57617	0.000115933	0.00151463	1462.95	0.836842	0.336567	0.961072
METBUDRAFT_1811	hypothetical protein	2441.41	0.890269	0.569387	0.765216	2230.51	1.19387	0.362518	0.67126	4368.65	1.34439	0.0129551	0.0583324	1388.56	0.766937	0.151161	0.78008
METBUDRAFT_1812	trk system potassium uptake protein TrkH	10308.4	0.598257	0.00794732	0.0435131	7827.25	1.05299	0.784138	0.916779	19692.2	1.77945	2.76258e-08	1.29735e-06	4497.93	0.788511	0.212092	0.856925
METBUDRAFT_1813	trk system potassium uptake protein TrkA	11028.8	0.714617	0.0614043	0.185811	8681.23	1.243	0.248171	0.559268	19650.4	1.73696	1.76511e-06	4.71361e-05	4801.85	0.93601	0.720933	0.997067
METBUDRAFT_1814	Response regulators consisting of a CheY-like receiver domain and a winged-helix DNA-binding domain	2333.08	0.967787	0.861298	0.936762	2298.06	1.12845	0.526894	0.794543	4272.89	1.17016	0.173919	0.358651	1269.9	0.871049	0.444233	0.997067
METBUDRAFT_1815	Fructosamine-3-kinase	3566.51	0.945986	0.759517	0.884168	3279.5	1.26968	0.190165	0.492561	6189.78	1.34834	0.0050455	0.0295901	1750.21	1.00395	0.982568	0.99974
METBUDRAFT_1816	fructose-6-phosphate aldolase 1	3008.51	0.741661	0.0961673	0.251982	2686.02	1.01344	0.941401	0.979722	5824.94	1.37394	0.00198283	0.0142939	1392.72	0.880941	0.476495	0.997067
METBUDRAFT_1817	two component transcriptional regulator, LuxR family	3281.15	1.10655	0.561953	0.758681	3071.28	1.46563	0.0381991	0.182564	5263.5	1.33108	0.00993488	0.0481547	1622.43	1.13839	0.474244	0.997067
METBUDRAFT_1818	two-component system, NarL family, sensor histidine kinase UhpB	4805.08	0.886767	0.488659	0.695881	5414.06	0.808228	0.237117	0.544577	10469.9	0.913969	0.360601	0.56603	2493.1	0.869146	0.424933	0.993137
METBUDRAFT_1819	hypothetical protein	575.167	0.93225	0.752544	0.880068	651.631	0.842968	0.433887	0.730728	1232.56	0.906675	0.442771	0.638372	320.639	0.82587	0.332889	0.958665
METBUDRAFT_1820	ATP-binding cassette protein, ChvD family	20285.3	1.20431	0.462897	0.673495	22159.1	1.15208	0.545237	0.804964	36275.5	0.956771	0.701153	0.833453	10233.7	1.17215	0.446299	0.997067
METBUDRAFT_1822	3-hydroxyisobutyrate dehydrogenase	3210.99	0.747754	0.150103	0.338648	3229.88	0.824606	0.331385	0.646323	6868.83	1.11015	0.288978	0.494337	1525.81	0.853453	0.396086	0.989295
METBUDRAFT_1823	hydroxypyruvate isomerase	1675.21	0.927322	0.710473	0.856852	1717.09	0.998777	0.995123	0.998652	3266.41	1.08335	0.420363	0.619959	836.296	0.959724	0.827294	0.997067
METBUDRAFT_1824	hypothetical protein	4685.9	1.64841	0.00957858	0.0497196	9405.6	0.528699	0.000745292	0.00836777	14750.7	0.315098	1.04928e-32	5.56905e-30	2871.28	1.07358	0.697325	0.997067
METBUDRAFT_1825	Bacteriophytochrome (light-regulated signal transduction histidine kinase)	2647.33	1.11539	0.546219	0.745595	3304.4	0.836724	0.33789	0.653025	5726.14	0.752141	0.00683324	0.0371022	1426.39	0.992615	0.967641	0.999466
METBUDRAFT_1826	PAS domain S-box-containing protein	4036.15	0.97262	0.88938	0.949059	4212.11	1.01489	0.938979	0.979722	7800.14	1.04777	0.660319	0.804848	2047.63	0.975096	0.891462	0.997067
METBUDRAFT_1827	His Kinase A (phospho-acceptor) domain-containing protein	2145.17	1.10062	0.634421	0.810151	2219.1	1.17264	0.422384	0.721255	3831.98	1.07166	0.464787	0.658048	1155.3	0.984327	0.93275	0.997067
METBUDRAFT_1828	protein of unknown function (DUF4124)	899.558	1.26186	0.213769	0.416743	1052.65	1.04713	0.812737	0.928968	1703.21	0.835373	0.135034	0.301011	623.219	0.770005	0.20208	0.855549
METBUDRAFT_1829	HD-like signal output (HDOD) domain, no enzymatic activity	10644.3	1.41434	0.0449142	0.148872	13228.8	1.02763	0.878424	0.957525	20368.5	0.729033	0.00116557	0.00944466	6183.22	1.05182	0.77555	0.997067
METBUDRAFT_1830	hypothetical protein	15914.6	1.15451	0.461524	0.672488	20643.4	0.808064	0.267146	0.579501	35273.6	0.701658	0.00118661	0.00954235	8820.88	0.976274	0.8951	0.997067
METBUDRAFT_1831	Tetratricopeptide repeat-containing protein	5373.42	1.14846	0.531309	0.734116	5956.05	1.07038	0.746205	0.90576	10065.7	0.933108	0.52697	0.710774	2766.71	1.09649	0.63251	0.997067
METBUDRAFT_1832	epoxyqueuosine reductase	3061.62	0.791429	0.262791	0.47461	3045.07	0.892035	0.584126	0.829385	6309.19	1.13025	0.3254	0.532169	1520.29	0.842815	0.365783	0.974427
METBUDRAFT_1833	hypothetical protein	1096.89	0.75802	0.175913	0.373276	998.576	0.994895	0.981653	0.996477	2140.27	1.28241	0.136532	0.302881	603.867	0.70513	0.0605305	0.552194
METBUDRAFT_1834	hypothetical protein	1907.57	0.850147	0.43007	0.645714	2076.81	0.822301	0.320181	0.631526	4114.76	0.971322	0.8012	0.895643	1036.51	0.787659	0.199297	0.851377
METBUDRAFT_1835	DNA segregation ATPase FtsK/SpoIIIE, S-DNA-T family	15343.1	0.983042	0.924531	0.966302	16254.1	0.996336	0.983872	0.996477	29928.6	1.01859	0.836972	0.918063	7979.44	0.946166	0.759543	0.997067
METBUDRAFT_1836	Predicted phosphohydrolases	2151.35	1.05143	0.8319	0.922889	2596.71	0.850162	0.467439	0.754399	4618.54	0.805738	0.0571322	0.169165	1110	1.01526	0.939516	0.997929
METBUDRAFT_1837	4-hydroxy-3-methylbut-2-en-1-yl diphosphate synthase	18039.1	1.38339	0.100704	0.260089	18997.5	1.42474	0.0673101	0.261119	28589	1.03561	0.699878	0.832811	9020.95	1.34103	0.131803	0.751772
METBUDRAFT_1838	Uncharacterized conserved protein	2138.92	1.26213	0.203358	0.405951	2626.11	0.957631	0.814974	0.930386	4275.03	0.759274	0.00507722	0.0296711	1297.96	0.906894	0.600655	0.997067
METBUDRAFT_1839	Acetoin utilization deacetylase AcuC	2557.07	1.17405	0.375067	0.590729	3020.16	0.964042	0.839598	0.943909	5085.52	0.824656	0.0638326	0.181414	1468.33	0.934412	0.709329	0.997067
METBUDRAFT_1840	pyruvate phosphate dikinase	22339.5	1.8362	0.0141684	0.0659638	24341	1.75108	0.0153492	0.0952368	29985.7	0.947037	0.604174	0.765312	11976.1	1.47228	0.0588208	0.54243
METBUDRAFT_1841	sugar transferase, PEP-CTERM/EpsH1 system associated	10251.5	0.968888	0.858353	0.935944	12076	0.81368	0.248472	0.559268	22365.7	0.84178	0.0691992	0.192669	5410.68	0.913076	0.610095	0.997067
METBUDRAFT_1842	FemAB-related protein, PEP-CTERM system-associated	8180.35	1.2298	0.241485	0.450503	9392.33	1.05997	0.758465	0.911212	15399.1	0.871452	0.296087	0.500074	4652.3	0.981521	0.915102	0.997067
METBUDRAFT_1843	polysaccharide deacetylase family protein, PEP-CTERM locus subfamily	8275.9	1.03288	0.866358	0.938502	9550.6	0.896795	0.571137	0.82222	17140.5	0.869355	0.161249	0.339447	4728.36	0.855059	0.393377	0.989295
METBUDRAFT_1844	uncharacterized protein, PEP-CTERM system associated	13097.9	1.09388	0.606009	0.789299	15530.7	0.898099	0.543815	0.804621	27115.5	0.82236	0.0345326	0.118342	7842.16	0.829733	0.289903	0.922559
METBUDRAFT_1845	exopolysaccharide/PEP-CTERM locus tyrosine autokinase	12262.8	1.13531	0.46583	0.675748	14050.1	0.989166	0.951225	0.982477	24027.5	0.873358	0.129088	0.292168	6945.86	0.92852	0.672926	0.997067
METBUDRAFT_1846	polysaccharide chain length determinant protein, PEP-CTERM locus subfamily	11937.6	1.60323	0.0088772	0.0468813	14132.8	1.26071	0.200942	0.503923	20065	0.787344	0.00905883	0.0449869	7460.33	1.0174	0.92245	0.997067
METBUDRAFT_1847	polysaccharide export outer membrane protein	1802.62	2.1002	0.000407174	0.00421674	2349.4	1.27812	0.226996	0.530819	2938.39	0.605898	7.22002e-06	0.000159249	1165.74	1.14202	0.483857	0.997067
METBUDRAFT_1848	Flp pilus assembly protein TadD, contains TPR repeats	5232.37	1.13072	0.566795	0.762551	5552.74	1.1466	0.497847	0.77147	9440.34	1.01617	0.891718	0.94514	3205.78	0.830946	0.325035	0.954184
METBUDRAFT_1849	Transposase IS66 family protein	45.9356	3.50652	5.94936e-05	0.000902178	49.3761	3.28689	0.000160192	0.00231244	30.6944	0.98021	0.928074	0.961826	35.6462	1.10902	0.648232	0.997067
METBUDRAFT_1850	Tfp pilus assembly protein PilF	4338.56	1.18778	0.335078	0.548782	5036.65	1.00558	0.975462	0.993617	8417.76	0.848417	0.0734238	0.200512	2557.91	0.903535	0.567099	0.997067
METBUDRAFT_1851	putative PEP-CTERM system histidine kinase	4991.14	0.843255	0.397632	0.613257	5365.26	0.834046	0.360884	0.670282	10680.2	0.992762	0.942073	0.969466	2747.66	0.769929	0.162471	0.796517
METBUDRAFT_1852	two-component system, NtrC family, response regulator	4432.1	0.941436	0.73112	0.868832	5000.27	0.853462	0.379667	0.683318	9397.39	0.910126	0.364621	0.569785	2425.62	0.843129	0.331878	0.958665
METBUDRAFT_1853	methylenetetrahydrofolate dehydrogenase (NADP+)	9832.72	0.976932	0.898839	0.953879	10265.9	1.01754	0.923883	0.975848	18973	1.04725	0.646389	0.795989	4557.87	1.13966	0.463355	0.997067
METBUDRAFT_1854	topoisomerase-4 subunit A	9991.29	0.721027	0.0608115	0.185359	9045.63	0.957316	0.809509	0.92787	19846.8	1.3308	0.00738639	0.0392524	4279	0.969115	0.861784	0.997067
METBUDRAFT_1855	Acyl-CoA hydrolase	2067.85	0.754394	0.167375	0.361549	1999.93	0.890318	0.568446	0.819798	4260.91	1.18715	0.122656	0.281427	914.698	0.957378	0.819327	0.997067
METBUDRAFT_1856	Soluble lytic murein transglycosylase and related regulatory proteins (some contain LysM/invasin domains)	3834.15	1.36108	0.0866368	0.235204	4605.41	1.06311	0.736723	0.905162	7188.13	0.781925	0.00745028	0.039493	2230.75	1.02083	0.909587	0.997067
METBUDRAFT_1857	type VI secretion system protein VasD	3462.85	1.01371	0.948832	0.978087	4841.79	0.646803	0.0250257	0.135126	8778.25	0.65811	0.00484909	0.0287559	2030	0.811581	0.251246	0.898126
METBUDRAFT_1858	Sel1 repeat-containing protein	8949.06	1.90815	0.0010114	0.00840391	11956.6	1.13029	0.518596	0.788459	15979.5	0.590445	4.02531e-07	1.37835e-05	5323.34	1.24878	0.223838	0.869133
METBUDRAFT_1859	Lipase (class 3)	5540.1	0.932148	0.767436	0.887034	5569.57	1.03861	0.864497	0.951732	10581.6	1.1228	0.294514	0.498607	2946.03	0.88075	0.523026	0.997067
METBUDRAFT_1860	23S rRNA (guanosine2251-2'-O)-methyltransferase	8341.49	0.756906	0.187118	0.387775	8165.03	0.873237	0.501409	0.773446	17343.8	1.16298	0.152641	0.326999	3693.48	0.957007	0.815374	0.997067
METBUDRAFT_1861	ribonuclease R	32006.6	0.971791	0.867482	0.939042	32504	1.06836	0.707371	0.89493	60250.5	1.10611	0.251681	0.453196	15187.5	1.09001	0.620971	0.997067
METBUDRAFT_1863	Predicted phosphoesterase	3435.31	0.363032	7.08681e-07	1.98295e-05	2686.38	0.546058	0.00291677	0.0262819	8253.3	1.5199	9.23951e-05	0.00126748	1175.9	0.665005	0.0359978	0.42183
METBUDRAFT_1864	Protein of unknown function (DUF3365)	1112.45	0.884447	0.506951	0.710167	1054.02	1.10122	0.628654	0.852671	2064.62	1.24256	0.0953445	0.235972	515.53	1.03627	0.846935	0.997067
METBUDRAFT_1865	Cytochrome c3	426.513	0.906787	0.623748	0.802794	357.93	1.45688	0.0781685	0.290497	697.444	1.58205	0.00162694	0.0122049	220.345	0.896007	0.567091	0.997067
METBUDRAFT_1866	Ferredoxin-NADP reductase	1614.06	1.11439	0.548735	0.746773	1453.63	1.62154	0.00932702	0.0664159	2472.37	1.46757	0.000208805	0.00237691	815.455	1.10433	0.581333	0.997067
METBUDRAFT_1867	Predicted transcriptional regulator, ArsR family	588.887	1.21175	0.39504	0.610608	505.306	2.04018	0.00146592	0.0147425	801.186	1.70087	1.99051e-05	0.000362734	304.934	1.13219	0.533621	0.997067
METBUDRAFT_1868	Peptidase family M48	3989.29	1.41496	0.0976889	0.254783	3434.11	2.60993	1.36162e-07	3.98531e-06	4814.18	1.76542	0.000114629	0.00150685	2229.01	1.12778	0.526942	0.997067
METBUDRAFT_1869	hypothetical protein	1426.41	1.64131	0.0296067	0.112644	1290.61	2.68744	3.75319e-06	8.25313e-05	1610.52	1.63596	0.00010685	0.00141777	901.927	1.02443	0.906789	0.997067
METBUDRAFT_1870	sensor domain CHASE2-containing protein	3642.04	1.53773	0.0291522	0.111715	3281.37	2.49657	9.24186e-07	2.25827e-05	4372.95	1.6134	8.31049e-05	0.00116073	2291.26	0.983592	0.931482	0.997067
METBUDRAFT_1871	RNA polymerase sigma-70 factor, ECF subfamily	1216.16	0.617388	0.0165492	0.0741742	921.286	1.09635	0.645978	0.860493	2287.49	1.7845	7.37982e-07	2.27063e-05	542.09	0.784362	0.196623	0.846655
METBUDRAFT_1872	hypothetical protein	1212.23	0.518675	0.000688682	0.00630204	969.895	0.802178	0.259462	0.569771	2570.71	1.53311	0.00116221	0.00943544	474.689	0.792977	0.207331	0.856414
METBUDRAFT_1873	Uncharacterized protein containing caspase domain	2201.22	0.694668	0.0594591	0.181925	1996.88	0.910617	0.628	0.852328	4473.43	1.32463	0.00288582	0.0189972	975.246	0.884099	0.504806	0.997067
METBUDRAFT_1874	type I restriction enzyme, R subunit	7675.81	0.939314	0.726298	0.866984	7691.63	1.05691	0.759837	0.91146	14533	1.13256	0.178836	0.363984	3557.08	1.09855	0.5975	0.997067
METBUDRAFT_1875	addiction module antidote protein, HigA family	1683.95	0.942483	0.784755	0.89789	1838.35	0.904737	0.634799	0.855266	3461.37	0.964925	0.75487	0.870942	762.779	1.13636	0.508504	0.997067
METBUDRAFT_1876	proteic killer suppression protein	1089.64	0.936082	0.738859	0.872898	1063.86	1.10451	0.613932	0.845401	2016.78	1.1842	0.162257	0.34123	521.601	1.03438	0.85595	0.997067
METBUDRAFT_1877	type I restriction enzyme, S subunit	861.181	0.947587	0.769907	0.888805	953.967	0.888087	0.536431	0.800487	1788.84	0.941611	0.601644	0.763017	420.664	1.01261	0.946177	0.997929
METBUDRAFT_1878	type I restriction enzyme M protein	1873.72	0.765335	0.146778	0.333807	1846.97	0.875786	0.477914	0.761647	3887.2	1.15044	0.165336	0.345821	807.597	1.01546	0.932589	0.997067
METBUDRAFT_1879	radical SAM/Cys-rich domain-containing protein	1821.83	1.23677	0.285277	0.498677	1921.39	1.26699	0.227705	0.531563	3100.98	1.03053	0.76415	0.874315	944.399	1.15271	0.447097	0.997067
METBUDRAFT_1880	hypothetical protein	1505.02	1.31186	0.207939	0.410562	1580.49	1.35854	0.140063	0.415104	2451.39	1.04106	0.699141	0.832811	760.536	1.26567	0.221554	0.866204
METBUDRAFT_1881	Methylase involved in ubiquinone/menaquinone biosynthesis	3913.73	1.12665	0.594491	0.781994	4197.29	1.11511	0.610075	0.843648	7157.44	0.993509	0.947661	0.972395	1891.64	1.19855	0.352905	0.970585
METBUDRAFT_1882	dihydrolipoamide dehydrogenase	2974.61	1.10168	0.621253	0.801288	2942.96	1.28669	0.183413	0.483781	5067.24	1.17005	0.196862	0.386264	1511.05	1.084	0.655809	0.997067
METBUDRAFT_1883	Uncharacterized conserved protein YbgA, DUF1722 family	1324.34	1.84149	0.000832974	0.00730745	1621.22	1.31467	0.151476	0.434955	2147.14	0.724646	0.00871939	0.0440744	761.264	1.29392	0.158355	0.79215
METBUDRAFT_1884	hypothetical protein	193.907	0.721814	0.147433	0.334046	148.254	1.29648	0.283668	0.599546	338.584	1.77948	9.73734e-05	0.00130838	82.4397	0.970602	0.887025	0.997067
METBUDRAFT_1885	Transposase DDE domain-containing protein	12.1568	1.13728	0.734329	0.869726	8.45378	1.99108	0.0605015	0.247369	12.8725	1.34632	0.101105	0.24545	7.76142	0.936852	0.754894	0.997067
METBUDRAFT_1886	penicillin-binding protein 1B	6914.56	0.806706	0.284973	0.498677	6675.02	0.960747	0.837552	0.942358	13734.3	1.19756	0.100721	0.244798	3345.77	0.888913	0.522763	0.997067
METBUDRAFT_1887	diguanylate cyclase (GGDEF) domain-containing protein	5552.93	0.905049	0.59951	0.7841	6063.86	0.868895	0.454793	0.744615	11641.2	0.963726	0.693993	0.828746	2648	1.00996	0.95751	0.999073
METBUDRAFT_1888	HDIG domain-containing protein	2127.94	0.919814	0.64407	0.815598	2215.68	0.962356	0.833105	0.940846	4225.95	1.05034	0.641003	0.792112	992.531	1.06477	0.725009	0.997067
METBUDRAFT_1889	NADPH2:quinone reductase	4718.61	1.51187	0.0445549	0.148144	5366.02	1.30708	0.197503	0.501347	7765.01	0.871245	0.282056	0.488024	2449.62	1.35349	0.112987	0.716432
METBUDRAFT_1890	carboxynorspermidine decarboxylase	4110.29	0.785416	0.171996	0.367352	4184.79	0.852442	0.381833	0.685323	8656.1	1.08951	0.384291	0.58631	1776.54	1.03882	0.831163	0.997067
METBUDRAFT_1891	5-formyltetrahydrofolate cyclo-ligase	1884.56	0.871309	0.513341	0.716047	1880.19	0.982728	0.934111	0.978618	3707.35	1.13114	0.33982	0.546833	829.288	1.10761	0.591977	0.997067
METBUDRAFT_1892	hypothetical protein	533.018	1.08168	0.685756	0.84178	720.1	0.720773	0.117817	0.374294	1269.15	0.681134	0.00887335	0.044482	287.407	0.968926	0.868575	0.997067
METBUDRAFT_1893	methylene-tetrahydromethanopterin dehydrogenase	22197.9	1.33275	0.127051	0.305523	24251.9	1.2668	0.19461	0.496349	37669.4	0.954665	0.669972	0.811084	11865	1.15652	0.445356	0.997067
METBUDRAFT_1894	methylene-tetrahydromethanopterin dehydrogenase	22522.1	1.08371	0.657104	0.821136	23952.6	1.09043	0.634367	0.854955	41835.9	1.01147	0.898787	0.950025	11401.7	1.07316	0.701037	0.997067
METBUDRAFT_1895	two component transcriptional regulator, LuxR family	8570.66	0.77652	0.144721	0.330901	8494.5	0.882443	0.48263	0.763008	17722.7	1.14253	0.148539	0.32083	4177.94	0.8507	0.36177	0.974427
METBUDRAFT_1896	hypothetical protein	0	#VALUE!	NA	NA	0	#VALUE!	NA	NA	0	#VALUE!	NA	NA	0	#VALUE!	NA	NA
METBUDRAFT_1897	chemotaxis protein MotA	1494.7	1.0774	0.684289	0.840385	1690.84	0.964481	0.847732	0.945851	2968.32	0.898644	0.315679	0.523174	891.396	0.827609	0.294273	0.929602
METBUDRAFT_1898	chemotaxis protein MotB	1307.17	1.14609	0.446974	0.661503	1459.14	1.04843	0.797382	0.920841	2477.68	0.91851	0.389755	0.590614	737.125	0.943122	0.744986	0.997067
METBUDRAFT_1899	hypothetical protein	1547.6	1.08761	0.712819	0.858236	1790.84	0.940301	0.774426	0.914632	3124.74	0.865496	0.24673	0.446934	897.12	0.880042	0.51999	0.997067
METBUDRAFT_1900	putative proteasome-type protease	12447.1	0.845349	0.430718	0.646426	12854.8	0.894749	0.588273	0.830826	25669.3	1.06503	0.551795	0.728294	5670.18	1.01705	0.928965	0.997067
METBUDRAFT_1901	5-(carboxyamino)imidazole ribonucleotide synthase	8185.98	0.734048	0.177972	0.375956	7338.9	0.976652	0.917182	0.974082	16118.9	1.33178	0.0419838	0.135871	3315.98	1.0563	0.791755	0.997067
METBUDRAFT_1902	5-(carboxyamino)imidazole ribonucleotide mutase	4119.52	0.572874	0.00675679	0.0385911	3624.95	0.768111	0.214468	0.515675	8974.96	1.33068	0.0401834	0.132365	1599.9	0.891154	0.569195	0.997067
METBUDRAFT_1903	6-phosphogluconate dehydratase	14920.3	1.32327	0.225963	0.43335	15411.8	1.42288	0.106218	0.353112	23637.2	1.08238	0.371858	0.575378	7532.68	1.26121	0.260408	0.90204
METBUDRAFT_1904	2-dehydro-3-deoxyphosphogluconate aldolase / (4S)-4-hydroxy-2-oxoglutarate aldolase	7248.16	1.04398	0.803846	0.908956	8028.12	0.973174	0.880676	0.958356	14321.7	0.936361	0.527753	0.710982	3373.51	1.19756	0.337531	0.961072
METBUDRAFT_1905	citrate synthase	20515.3	1.5758	0.0731007	0.209062	23462.7	1.3549	0.20063	0.503534	32650.3	0.850866	0.135916	0.301989	11049.1	1.30015	0.205032	0.856414
METBUDRAFT_1906	pyruvate dehydrogenase E1 component	39552	1.09105	0.721233	0.863067	43881.9	1.0151	0.946215	0.980853	76325.7	0.933773	0.594984	0.759791	19249.1	1.14741	0.496386	0.997067
METBUDRAFT_1907	pyruvate dehydrogenase E2 component (dihydrolipoamide acetyltransferase)	17717.8	1.07861	0.747594	0.876996	20173	0.957476	0.836505	0.942358	35364.3	0.894853	0.435919	0.631739	8916.09	1.08007	0.690307	0.997067
METBUDRAFT_1908	dihydrolipoamide dehydrogenase	20279.7	1.01329	0.954577	0.981151	23576.3	0.869196	0.484832	0.763782	42745.8	0.870389	0.35935	0.565529	8975.39	1.27139	0.211462	0.856756
METBUDRAFT_1909	phosphoribosylglycinamide formyltransferase-1	3100.95	1.04055	0.869195	0.939802	3379.14	1.00466	0.983266	0.996477	6029.55	0.968511	0.808024	0.899379	1709.06	0.914476	0.653831	0.997067
METBUDRAFT_1910	hypothetical protein	996.522	0.565947	0.0112667	0.0558885	700.935	1.10532	0.647128	0.861484	1873.3	1.98413	1.29928e-08	6.60992e-07	400.87	0.829088	0.346703	0.967618
METBUDRAFT_1911	hypothetical protein	1294.94	0.907725	0.603035	0.786246	1271.12	1.05961	0.756755	0.910337	2450.04	1.17322	0.144053	0.313989	687.883	0.859187	0.412432	0.991239
METBUDRAFT_1912	hypothetical protein	2025.66	0.837131	0.351242	0.567062	1993.1	0.965792	0.855072	0.948308	4011.67	1.16288	0.109862	0.260455	1003.45	0.888228	0.519019	0.997067
METBUDRAFT_1913	hypothetical protein	1143.58	1.48783	0.0294093	0.112214	1440.16	1.04629	0.808511	0.927594	2162.46	0.707032	0.00121422	0.00972747	671.097	1.07363	0.694552	0.997067
METBUDRAFT_1914	4'-phosphopantetheinyl transferase	1548.92	1.18135	0.351672	0.567325	1829.98	0.968739	0.86236	0.951282	3071.53	0.822119	0.044368	0.141431	810.181	1.09303	0.620244	0.997067
METBUDRAFT_1915	gamma-glutamyltranspeptidase / glutathione hydrolase	5318.15	1.08254	0.672122	0.830567	5875.55	1.0124	0.947341	0.980853	10281.1	0.938275	0.478644	0.670069	2661.92	1.09436	0.617715	0.997067
METBUDRAFT_1916	hypothetical protein	2391.93	1.17967	0.470707	0.680262	3432.05	0.705683	0.101112	0.343295	5833.01	0.598255	2.73214e-05	0.000467769	1344.5	0.976386	0.902488	0.997067
METBUDRAFT_1917	hypothetical protein	2356.35	0.963735	0.841486	0.926634	2526.66	0.956376	0.811129	0.92787	4700.11	0.996281	0.968237	0.984467	1185.28	0.980526	0.913365	0.997067
METBUDRAFT_1918	hydroxyacylglutathione hydrolase	2124.07	1.19445	0.341679	0.55585	2517.37	0.973129	0.886018	0.959948	4199.37	0.81831	0.0687828	0.191761	1106.55	1.11116	0.560814	0.997067
METBUDRAFT_1919	Endonuclease, Uma2 family (restriction endonuclease fold)	3381.14	0.877853	0.46519	0.67505	4496.79	0.616733	0.00886132	0.0639582	8653.91	0.704211	0.00107972	0.0089019	1608.86	0.986634	0.94026	0.997929
METBUDRAFT_1920	isocitrate dehydrogenase (NAD+)	18933.1	0.700643	0.0986862	0.256623	19449.5	0.740246	0.135614	0.407457	42609.4	1.0669	0.570852	0.741008	7643.27	1.02194	0.90864	0.997067
METBUDRAFT_1921	aconitase	35377.2	1.22424	0.365752	0.581424	37988.9	1.20916	0.368885	0.674492	61677.6	0.990726	0.92248	0.959825	16806.2	1.33433	0.137912	0.765734
METBUDRAFT_1922	citrate synthase	6154.97	1.41887	0.0859342	0.233625	7526.49	1.06844	0.740803	0.90576	11489.4	0.75906	0.0288634	0.103859	3200.62	1.28662	0.175838	0.818775
METBUDRAFT_1923	Phosphopantetheine adenylyltransferase	1734.53	0.389192	1.43788e-05	0.000275011	1395.77	0.561908	0.00589762	0.0473628	4157.82	1.45751	0.00208459	0.014901	620.248	0.670027	0.04191	0.46662
METBUDRAFT_1924	4Fe-4S dicluster domain-containing protein	1834.18	0.712094	0.199985	0.402067	1739.02	0.845713	0.496266	0.770356	3870.91	1.217	0.0783696	0.20847	769.086	0.963061	0.858696	0.997067
METBUDRAFT_1925	Radical SAM superfamily enzyme YgiQ, UPF0313 family	5850.55	0.694871	0.0716643	0.206017	5645.49	0.81743	0.306732	0.62223	12516.1	1.18775	0.0627683	0.179269	2496.71	0.933576	0.711875	0.997067
METBUDRAFT_1926	dTDP-glucose 4,6-dehydratase	10925.9	0.851957	0.448557	0.663152	11938.7	0.81723	0.318562	0.631526	23645.8	0.96403	0.700369	0.832811	4533.72	1.19849	0.338911	0.961072
METBUDRAFT_1927	ABC-2 type transport system permease protein	5986.39	0.86287	0.425378	0.640413	6109.12	0.933779	0.708192	0.89558	12060.9	1.0875	0.418201	0.617413	2766.88	1.01721	0.925176	0.997067
METBUDRAFT_1928	ABC-2 type transport system ATP-binding protein	8733.38	0.869647	0.485747	0.694277	9090.8	0.90715	0.615684	0.845401	17869.3	1.0498	0.610874	0.769959	3804.17	1.12598	0.534294	0.997067
METBUDRAFT_1929	PQQ-dependent catabolism-associated beta-propeller protein	13398	1.06343	0.782729	0.896055	14895.7	0.984933	0.942843	0.980261	26297.7	0.927091	0.394581	0.595532	6306.34	1.18782	0.384101	0.984365
METBUDRAFT_1930	ABC transporter, substrate binding protein, PQQ-dependent alcohol dehydrogenase system	10101.3	0.808924	0.251148	0.461234	11015	0.780349	0.178996	0.477807	22314.3	0.968203	0.715735	0.842998	4453.7	1.03318	0.856711	0.997067
METBUDRAFT_1931	PilZ domain-containing protein	380.576	1.09714	0.638655	0.812372	450.086	0.907979	0.631318	0.85369	784.026	0.832181	0.127688	0.289772	224.313	0.860402	0.435947	0.997067
METBUDRAFT_1932	hypothetical protein	3694.84	1.55145	0.0493706	0.159655	4340.35	1.25482	0.287107	0.602999	6208.64	0.805094	0.0394193	0.130789	2056.35	1.20961	0.344608	0.96527
METBUDRAFT_1933	hypothetical protein	3935.05	2.01938	0.00145494	0.0113352	5243.83	1.19143	0.404737	0.707256	6738.24	0.584713	2.44819e-06	6.20364e-05	2434.98	1.20191	0.353585	0.970585
METBUDRAFT_1934	hypothetical protein	4450.43	1.61009	0.00815769	0.0441906	5684.02	1.08425	0.658097	0.866834	8216.24	0.674271	6.25977e-05	0.000913368	2805	1.0058	0.975502	0.99974
METBUDRAFT_1935	phosphate:Na+ symporter	3787.71	1.61242	0.0173289	0.0765073	4264.33	1.42272	0.0747672	0.282278	5912.4	0.882643	0.20198	0.393217	2592.16	0.892005	0.541026	0.997067
METBUDRAFT_1936	hypothetical protein	1068.27	2.35989	0.000321685	0.00346669	1124.98	2.52176	1.94016e-05	0.000345968	1118.51	1.04943	0.748718	0.866101	727.057	1.12719	0.543785	0.997067
METBUDRAFT_1937	regulatory protein, Fis family	9932.71	1.08423	0.721698	0.863067	7767.2	2.33607	5.96724e-06	0.000124754	13304.8	1.97611	5.41783e-05	0.000821575	5894.78	0.840633	0.342076	0.96314
METBUDRAFT_1938	hypothetical protein	195.097	1.28826	0.410728	0.625521	142.568	4.2995	2.71948e-08	9.01678e-07	200.241	2.22868	0.000265833	0.00285032	120.769	0.931157	0.735338	0.997067
METBUDRAFT_1939	chaperonin GroEL	1907.53	0.839989	0.376129	0.591936	1839.16	1.00579	0.975073	0.993617	3703.14	1.19803	0.155796	0.331417	892.83	0.970577	0.868962	0.997067
METBUDRAFT_1940	hypothetical protein	187.249	1.05358	0.811852	0.913871	219.76	0.892194	0.613963	0.845401	390.534	0.856647	0.301746	0.507009	89.3439	1.14312	0.517702	0.997067
METBUDRAFT_1941	Sensors of blue-light using FAD	354.334	1.60249	0.0300836	0.113947	387.776	1.50632	0.0634443	0.254979	532.4	0.950629	0.734853	0.858277	191.866	1.30135	0.184546	0.830203
METBUDRAFT_1942	methane monooxygenase component C	1244.37	1.49032	0.0790624	0.22042	1464.45	1.20747	0.383655	0.686369	2143.96	0.805246	0.034113	0.117003	675.017	1.2338	0.287117	0.918155
METBUDRAFT_1943	methane monooxygenase component D	224.05	1.60583	0.0567864	0.175484	254.025	1.39789	0.164874	0.457336	348.123	0.873574	0.364043	0.569785	134.121	1.10326	0.638787	0.997067
METBUDRAFT_1944	methane monooxygenase component A gamma chain	1054.44	2.04131	0.00877749	0.0467033	1186.94	1.78547	0.0228984	0.126373	1351.17	0.857732	0.203599	0.395824	615.352	1.34579	0.164253	0.80039
METBUDRAFT_1945	methane monooxygenase regulatory protein B	664.663	2.05454	0.00874485	0.046588	723.174	1.97006	0.00804696	0.0599146	800.348	0.946243	0.661166	0.804848	365.931	1.49948	0.059305	0.545708
METBUDRAFT_1946	methane monooxygenase component A beta chain	1826.45	1.84792	0.0219424	0.0907179	2077.48	1.58759	0.06676	0.26037	2566.73	0.847223	0.187332	0.376239	989.073	1.44321	0.0833771	0.636379
METBUDRAFT_1947	soluble methane monooxygenase hydroxylase component alpha subunit apoprotein	2575.31	1.68589	0.0631692	0.189686	2724.96	1.73831	0.0344507	0.168832	3460.31	1.02454	0.836712	0.918063	1362.7	1.40307	0.117206	0.730796
METBUDRAFT_1948	hypothetical protein	157.424	0.863947	0.545366	0.745595	150.711	1.04232	0.866951	0.953342	300.849	1.20669	0.219138	0.413906	101.262	0.676487	0.0666239	0.572102
METBUDRAFT_1949	cytochrome c	1773.92	0.825742	0.290455	0.502236	1802.86	0.899986	0.575276	0.8251	3639.61	1.09254	0.426679	0.623642	874.042	0.884151	0.493377	0.997067
METBUDRAFT_1950	Cytochrome C oxidase, cbb3-type, subunit III	955.162	0.782224	0.182598	0.380987	1040.53	0.75886	0.167482	0.459763	2139.71	0.97105	0.826121	0.910857	434.666	0.951377	0.786371	0.997067
METBUDRAFT_1951	glutaminyl-tRNA synthetase	14623.5	0.756625	0.286275	0.498944	15497.3	0.758815	0.255681	0.567835	32862.5	1.01505	0.900601	0.950853	6730.31	0.898916	0.61007	0.997067
METBUDRAFT_1952	PAS domain S-box-containing protein/diguanylate cyclase (GGDEF) domain-containing protein	11332.3	0.960876	0.847659	0.930446	12915.1	0.857	0.43438	0.730971	24035.9	0.895902	0.346272	0.553566	5442.19	1.05314	0.781128	0.997067
METBUDRAFT_1953	hypothetical protein	344.941	0.685841	0.116688	0.289675	438.144	0.534528	0.00567687	0.0460662	940.452	0.792599	0.125949	0.287199	159.476	0.829648	0.376986	0.978089
METBUDRAFT_1954	pyruvate carboxylase subunit A	20854.4	1.10919	0.654769	0.820701	20961.6	1.24863	0.312025	0.62582	35932.1	1.13662	0.205063	0.398186	11394.9	0.97225	0.887715	0.997067
METBUDRAFT_1955	pyruvate carboxylase subunit B	36583.9	1.41615	0.12891	0.307922	37238.8	1.58377	0.0332112	0.164276	54385.7	1.12591	0.222774	0.417984	20173.5	1.1527	0.477463	0.997067
METBUDRAFT_1956	L-threonylcarbamoyladenylate synthase	9131.13	1.18913	0.327011	0.53977	9723.45	1.19357	0.324016	0.636043	16113.1	1.00937	0.92308	0.959825	4994.16	1.01931	0.914314	0.997067
METBUDRAFT_1957	phosphate acetyltransferase	7305.21	1.08266	0.651673	0.819339	7669.25	1.11776	0.538973	0.801754	13396.2	1.03798	0.706589	0.83687	3872.35	0.99429	0.974213	0.99974
METBUDRAFT_1958	outer membrane protein	5955.35	0.804781	0.26368	0.475407	6399.07	0.797002	0.243474	0.554051	13018.5	0.993487	0.949595	0.973125	3086.9	0.80314	0.231213	0.882812
METBUDRAFT_1959	hypothetical protein	4521.97	1.02165	0.921056	0.964369	5060.16	0.936425	0.751659	0.907809	9128.85	0.918235	0.379316	0.581855	2353.19	0.978451	0.9127	0.997067
METBUDRAFT_1960	Multidrug efflux pump subunit AcrB	9499.94	0.914036	0.616973	0.79795	10668.5	0.837886	0.352918	0.664206	20337	0.920499	0.488304	0.678226	4943.88	0.887963	0.502643	0.997067
METBUDRAFT_1961	RND family efflux transporter, MFP subunit	5286.47	0.947683	0.775004	0.892197	5670.61	0.940007	0.743123	0.90576	10638.4	0.995506	0.963611	0.981311	2603.85	0.999284	0.996846	0.99974
METBUDRAFT_1962	hypothetical protein	1143.74	0.979267	0.909679	0.959865	1283.28	0.895307	0.553064	0.808611	2366.38	0.91842	0.436187	0.631816	539.724	1.10516	0.584483	0.997067
METBUDRAFT_1964	PEP-CTERM protein-sorting domain-containing protein/MYXO-CTERM domain-containing protein	3006.77	0.531079	0.000473046	0.00474877	2468.51	0.794928	0.212517	0.515384	6407.41	1.50123	0.000161934	0.00196449	1097.48	0.904711	0.580171	0.997067
METBUDRAFT_1965	Peptidoglycan-binding (PGRP) domain of peptidoglycan hydrolases-containing protein	4145.92	1.72534	0.0165783	0.0741742	4624.5	1.55097	0.0419907	0.194127	6068.24	0.894316	0.229075	0.425855	2345.02	1.27667	0.214186	0.858318
METBUDRAFT_1966	hypothetical protein	1457.12	0.932062	0.706767	0.855942	1624.57	0.863821	0.44229	0.735511	3070.33	0.929571	0.495946	0.683698	785.134	0.858518	0.40369	0.989295
METBUDRAFT_1967	Predicted transposase YbfD/YdcC associated with H repeats	331.382	0.953735	0.846386	0.92982	351.049	0.968039	0.890633	0.962528	658.541	1.01956	0.881004	0.940032	197.778	0.778534	0.227892	0.878036
METBUDRAFT_1968	hypothetical protein	1250.81	1.26993	0.224651	0.431615	1351.47	1.23925	0.252107	0.562832	2153.04	0.978519	0.866645	0.934091	709.282	1.01359	0.940512	0.997929
METBUDRAFT_1969	Predicted esterase of the alpha-beta hydrolase superfamily	5265.36	1.95007	0.00380075	0.0249814	5831.34	1.77208	0.00866557	0.0629738	6996.31	0.905238	0.404709	0.604431	2917.32	1.44602	0.0631485	0.56041
METBUDRAFT_1970	protein of unknown function (DUF4071)	1621.32	1.40613	0.064717	0.193133	1878.47	1.17609	0.384432	0.686381	2858.91	0.839258	0.0758331	0.204957	868.625	1.20726	0.300488	0.934508
METBUDRAFT_1971	hypothetical protein	2343.19	1.07457	0.705718	0.85516	2528.2	1.05324	0.786115	0.917168	4436.47	0.984105	0.876949	0.939631	1268.04	0.957173	0.810626	0.997067
METBUDRAFT_1972	hypothetical protein	1668.56	1.97559	0.000750318	0.00674968	1679.14	2.36083	1.57446e-05	0.000284341	1918.58	1.20322	0.0990333	0.241803	966.914	1.34106	0.116032	0.727542
METBUDRAFT_1973	nitric oxide reductase subunit B	7771.7	2.40937	0.000175702	0.00215615	8063.61	2.68129	6.22351e-06	0.000127636	7825.2	1.10753	0.357738	0.563829	4557.12	1.4857	0.0471328	0.490042
METBUDRAFT_1974	nitric oxide reductase subunit C	1517.76	3.70933	5.78482e-09	2.72915e-07	1735.96	2.78815	2.03292e-06	4.76669e-05	1334.6	0.747847	0.0190426	0.0788059	1001.92	1.4568	0.0571524	0.534857
METBUDRAFT_1975	hypothetical protein	689.541	2.95725	7.86257e-09	3.62875e-07	739.419	2.88056	4.84594e-08	1.53262e-06	647.193	0.985276	0.908509	0.95463	459.038	1.29222	0.165421	0.803796
METBUDRAFT_1976	NAD(P)H-flavin reductase	37880.4	1.68872	0.00399236	0.0259993	45036.2	1.3066	0.138922	0.412451	62088.9	0.775254	0.00918763	0.04552	22938.9	1.1121	0.5478	0.997067
METBUDRAFT_1977	hemoglobin	41295.5	2.51037	8.66585e-07	2.32881e-05	48249	1.89507	0.000579046	0.00686444	51382.9	0.753522	0.00118558	0.00954235	29448.5	1.05811	0.753701	0.997067
METBUDRAFT_1978	Predicted transcriptional regulator, ArsR family	2533.5	1.0446	0.865956	0.938502	2841.41	0.960314	0.867083	0.953342	5057.24	0.915403	0.351182	0.557292	1391.52	0.926173	0.712743	0.997067
METBUDRAFT_1979	sulfate permease, SulP family	6137.16	0.882162	0.520738	0.723513	6055.77	1.01617	0.930895	0.977418	11850.1	1.15071	0.30123	0.506593	2302.47	1.54713	0.0135856	0.220805
METBUDRAFT_1980	hypothetical protein	3035.5	0.617047	0.00653813	0.0377001	2731.86	0.811135	0.250729	0.562453	6468.8	1.32371	0.00246257	0.0169192	1103.88	1.07416	0.694326	0.997067
METBUDRAFT_1981	Ketopantoate reductase	1863.69	0.872119	0.463203	0.673495	1930.5	0.919564	0.650498	0.862992	3788.23	1.05896	0.627253	0.783329	842.278	1.06595	0.727898	0.997067
METBUDRAFT_1982	Uncharacterized protein YPO0396	14217	0.768539	0.146956	0.333854	12963.6	1.01374	0.940227	0.979722	27516.3	1.33209	0.00156232	0.0118246	5996.61	1.058	0.751323	0.997067
METBUDRAFT_1983	protein of unknown function (DUF4194)	3108.81	0.723642	0.0880851	0.237466	2827.26	0.949237	0.784639	0.916779	6198.9	1.31998	0.00926149	0.0457791	1384.92	0.913467	0.629597	0.997067
METBUDRAFT_1984	Protein of unknown function (DUF3375)	4838.57	0.605774	0.00421148	0.0267694	3950.18	0.941951	0.7397	0.905738	9656.36	1.56605	3.77872e-06	9.11616e-05	1968.63	0.880961	0.475598	0.997067
METBUDRAFT_1985	hypothetical protein	2728.98	2.64667	8.43519e-06	0.000172191	3689.92	1.38201	0.118295	0.374939	4131.33	0.511998	2.0934e-10	1.5594e-08	1535.21	1.73478	0.00421806	0.0879372
METBUDRAFT_1986	Peroxiredoxin	5426.46	2.23477	0.000840679	0.0073447	7240.94	1.28409	0.268052	0.580415	8727.12	0.55291	5.06044e-10	3.35729e-08	2974.47	1.62642	0.0158678	0.242126
METBUDRAFT_1987	NADPH-glutathione reductase	7222.29	1.85088	0.00288352	0.0197157	9159.58	1.23158	0.297228	0.61354	12172.2	0.657557	3.89221e-06	9.33616e-05	3941.42	1.4429	0.051092	0.505203
METBUDRAFT_1988	Transposase DDE domain-containing protein	228.737	1.17028	0.475189	0.684414	208.745	1.64832	0.0289745	0.151066	342.269	1.39229	0.0394187	0.130789	113.994	1.16183	0.471153	0.997067
METBUDRAFT_1989	Cyanate permease	2612.39	1.24637	0.255272	0.465865	3143.05	0.985462	0.939437	0.979722	5132.51	0.789561	0.013943	0.0619914	1424.08	1.06474	0.735386	0.997067
METBUDRAFT_1990	hypothetical protein	342.608	1.17603	0.468017	0.6773	359.185	1.21729	0.384166	0.686381	596.152	1.03767	0.797221	0.892598	208.334	0.871031	0.488172	0.997067
METBUDRAFT_1991	hypothetical protein	2440.52	1.61144	0.00728606	0.0407184	2787.22	1.3701	0.0829685	0.301297	3905.86	0.855098	0.128452	0.290898	1376.79	1.22029	0.263703	0.902187
METBUDRAFT_1992	hypothetical protein	2778.56	1.43466	0.0406512	0.140558	3592.31	0.965943	0.849154	0.946793	5527.32	0.676725	0.000215563	0.00244075	1666.48	1.00811	0.96391	0.999466
METBUDRAFT_1993	putative exosortase-associated protein, TIGR04073 family	9296.48	1.2643	0.240868	0.450156	10306.4	1.16769	0.426711	0.726128	16525.8	0.926471	0.443113	0.638648	5084.76	1.07127	0.713463	0.997067
METBUDRAFT_1994	bacterioferritin	4040.62	1.30122	0.139804	0.322756	4268.91	1.32973	0.117915	0.374294	6695.49	1.02814	0.768475	0.876665	1980.34	1.34154	0.0985419	0.680806
METBUDRAFT_1998	glutamyl-tRNA synthetase	15352.7	1.00888	0.961444	0.983684	14856.8	1.22207	0.306923	0.62223	26979.8	1.20952	0.156045	0.331571	7173.3	1.15439	0.439042	0.997067
METBUDRAFT_1999	Sel1 repeat-containing protein	2928.96	1.99044	0.000268633	0.00303355	3430.17	1.53197	0.0578109	0.240068	4249.3	0.809969	0.224878	0.420631	1787.85	1.20626	0.341987	0.96314
METBUDRAFT_2000	tungstate transport system ATP-binding protein	3434.26	0.916917	0.618804	0.798957	3998.5	0.789264	0.186588	0.487931	7600.46	0.862004	0.105978	0.253544	1927.58	0.795639	0.194716	0.846214
METBUDRAFT_2001	NitT/TauT family transport system substrate-binding protein	4380.27	0.963991	0.833573	0.923549	4615.12	0.987609	0.944302	0.980853	8585.42	1.02919	0.757641	0.871801	2289.67	0.92279	0.651035	0.997067
METBUDRAFT_2002	Predicted dehydrogenase	7033.4	1.35547	0.167406	0.361549	7424.45	1.38835	0.122466	0.383859	11279.7	1.02838	0.802583	0.896073	3650.3	1.23837	0.272742	0.905299
METBUDRAFT_2003	nicotinamide-nucleotide amidase	1555.64	1.00058	0.99743	0.999509	1587.69	1.09045	0.638789	0.856393	2896.45	1.09584	0.381776	0.584335	753.272	1.07945	0.671798	0.997067
METBUDRAFT_2004	DNA mismatch repair protein MutS	6940.36	0.654547	0.0158964	0.072111	6403.22	0.830066	0.299004	0.614751	14673.1	1.27748	0.00680443	0.0369931	2933.18	0.898115	0.544209	0.997067
METBUDRAFT_2005	Multicopper oxidase with three cupredoxin domains (includes cell division protein FtsP and spore coat protein CotA)	4576.53	0.918319	0.624944	0.803364	4350.84	1.14464	0.464283	0.751275	8343.42	1.25028	0.0456159	0.144326	2031.85	1.15993	0.401825	0.989295
METBUDRAFT_2006	thiol:disulfide interchange protein DsbC	11040.3	0.98784	0.954055	0.980921	12855.2	0.846169	0.400088	0.703389	23606	0.861351	0.205597	0.398186	5844.37	0.926932	0.69238	0.997067
METBUDRAFT_2007	regulator of sigma E protease	22597.7	0.702805	0.114501	0.285425	26639.5	0.60518	0.0173716	0.103692	57051.1	0.8673	0.250618	0.451856	9389.1	0.97813	0.911834	0.997067
METBUDRAFT_2008	1-deoxy-D-xylulose 5-phosphate reductoisomerase	22110.3	0.794818	0.313317	0.526869	25016.5	0.715077	0.0585816	0.242556	51128.4	0.923909	0.636641	0.789573	8783.12	1.19293	0.363018	0.974427
METBUDRAFT_2009	phosphatidate cytidylyltransferase	13617.8	1.03175	0.892474	0.950212	17187	0.767831	0.13711	0.409787	30904.2	0.776013	0.140527	0.308201	6277.74	1.21612	0.268192	0.904194
METBUDRAFT_2010	undecaprenyl diphosphate synthase	11068.3	1.01855	0.921047	0.964369	13062.9	0.849229	0.361807	0.670967	23624.8	0.841238	0.159897	0.337773	6212.89	0.869795	0.456743	0.997067
METBUDRAFT_2011	ribosome recycling factor	9326.26	0.911835	0.652399	0.819795	11467.3	0.7212	0.109473	0.358482	21838.2	0.798003	0.0881641	0.22389	5379.48	0.784238	0.234491	0.883117
METBUDRAFT_2012	uridylate kinase	13335	0.713672	0.0611894	0.185811	14025.2	0.732771	0.102715	0.346244	30207.6	1.02737	0.823297	0.90931	7030.02	0.741182	0.152981	0.781859
METBUDRAFT_2013	elongation factor Ts	42187.4	0.607641	0.0143139	0.0664162	38627.1	0.768076	0.190223	0.492561	92189.1	1.27313	0.0301895	0.107178	17444.3	0.873474	0.523633	0.997067
METBUDRAFT_2014	small subunit ribosomal protein S2	64575.7	0.732946	0.111317	0.280971	62938.8	0.8524	0.438388	0.733643	135755	1.15855	0.288169	0.494337	29113.8	0.915855	0.673917	0.997067
METBUDRAFT_2015	methionyl aminopeptidase	4373.26	0.956802	0.809301	0.912209	4432.73	1.05488	0.772992	0.914481	8287.09	1.10896	0.269974	0.474002	2334.14	0.891806	0.543252	0.997067
METBUDRAFT_2016	UTP--GlnB (protein PII) uridylyltransferase, GlnD	10080.4	0.991195	0.959278	0.983364	10858.1	0.974281	0.883385	0.959485	19902	0.98715	0.883953	0.941699	4955.39	1.04224	0.82652	0.997067
METBUDRAFT_2017	hypothetical protein	1220.33	1.34548	0.17106	0.365905	1386.94	1.18112	0.405008	0.707343	2145.78	0.881128	0.347901	0.555125	708.677	1.02177	0.909159	0.997067
METBUDRAFT_2018	hypothetical protein	448.771	2.41972	8.61594e-05	0.00121944	384.783	7.56689	8.06654e-19	6.33971e-17	306.093	3.00719	1.90465e-12	1.79714e-10	278.977	1.32654	0.154149	0.783112
METBUDRAFT_2019	Putative multicopper oxidases	35238.2	1.58167	0.0401395	0.13965	40462.4	1.33895	0.174181	0.469946	56817.2	0.844524	0.113856	0.267833	20689.1	1.12656	0.539902	0.997067
METBUDRAFT_2020	2-octaprenyl-3-methyl-6-methoxy-1,4-benzoquinol hydroxylase	8896.85	1.27126	0.166389	0.360494	9724.38	1.20762	0.28937	0.605651	15552.3	0.954471	0.604461	0.765447	4408.28	1.2874	0.149942	0.779452
METBUDRAFT_2021	glutamate synthase (NADPH/NADH) large chain	88152.8	1.16276	0.515398	0.718208	92123.3	1.21294	0.373136	0.678368	153801	1.04878	0.645049	0.79526	44743.8	1.13152	0.536217	0.997067
METBUDRAFT_2022	sulfite reductase (NADPH) flavoprotein alpha-component	18877.3	1.06319	0.754586	0.880938	20110.7	1.06658	0.728832	0.903641	35497	1.00799	0.945619	0.971473	8907.68	1.19566	0.320476	0.951284
METBUDRAFT_2023	ATP-dependent helicase HepA	12144.2	0.678206	0.0289465	0.111262	12333.3	0.734535	0.0830036	0.301297	27312.9	1.08737	0.433337	0.629904	5179.06	0.916378	0.617896	0.997067
METBUDRAFT_2024	hypothetical protein	1653.27	0.511534	0.00387786	0.0254095	1386.38	0.718805	0.141247	0.417155	3683.01	1.43306	0.00127455	0.0100403	554.075	0.95862	0.833016	0.997067
METBUDRAFT_2025	lysyl-tRNA synthetase, class 2	6848.81	0.551141	0.00258613	0.0179355	6496.31	0.655077	0.0322072	0.16062	16002.7	1.1952	0.102198	0.246602	2376.84	1.01035	0.959123	0.999073
METBUDRAFT_2026	elongation factor P	14655.5	0.592518	0.0187761	0.0811628	13198.7	0.760952	0.202321	0.506107	32135.3	1.29922	0.0278451	0.101311	5873.2	0.873961	0.504605	0.997067
METBUDRAFT_2027	EF-P beta-lysylation protein EpmB	1328.97	0.861113	0.43501	0.651058	1412.47	0.868296	0.461221	0.748536	2784.17	1.01205	0.905837	0.953914	629.965	0.974804	0.893639	0.997067
METBUDRAFT_2028	hypothetical protein	3294.33	1.34538	0.121477	0.295921	3749.98	1.17449	0.398474	0.701795	5827.05	0.87382	0.146974	0.318882	1911.13	1.01898	0.917921	0.997067
METBUDRAFT_2029	5'-nucleotidase	6180.99	1.17502	0.352828	0.56814	6695.11	1.13953	0.46544	0.75222	11190.4	0.974647	0.785858	0.886007	3291.49	1.05538	0.761316	0.997067
METBUDRAFT_2030	SmpA / OmlA family protein	6503.33	1.51047	0.0351248	0.126604	7814.09	1.16372	0.445936	0.738124	11494.5	0.780133	0.0592951	0.172798	3997.76	1.00757	0.967243	0.999466
METBUDRAFT_2031	outer membrane lipoprotein	1952.87	1.20524	0.302013	0.513144	2234.34	1.04802	0.799313	0.922193	3699.63	0.872958	0.171458	0.355503	1149.19	0.917335	0.633663	0.997067
METBUDRAFT_2032	MFS transporter, UMF1 family	2097.47	1.02372	0.904927	0.956991	2144.4	1.11114	0.586239	0.830091	3861.24	1.09221	0.392628	0.593485	985.341	1.15928	0.425931	0.993137
METBUDRAFT_2033	hypothetical protein	40.1558	0.606811	0.113333	0.283566	27.3364	1.11169	0.760969	0.911673	73.9086	1.62264	0.0259639	0.0967891	18.9887	0.777675	0.27361	0.906626
METBUDRAFT_2034	Peroxiredoxin	960.532	2.16831	0.00065127	0.00606424	1045.2	2.06873	0.000438636	0.00544319	1149.71	0.947387	0.712441	0.840518	755.516	0.877086	0.537451	0.997067
METBUDRAFT_2035	Lipopolysaccharide biosynthesis regulator YciM, contains six TPR domains and a predicted metal-binding C-terminal domain	728.239	1.0337	0.873689	0.941979	721.852	1.1953	0.38287	0.685323	1291.78	1.16064	0.212113	0.404596	426.959	0.836713	0.376788	0.978089
METBUDRAFT_2036	hypothetical protein	213.757	0.978616	0.920378	0.964369	235.169	0.928439	0.737656	0.905733	433.757	0.954246	0.737	0.859649	115.612	0.896458	0.588336	0.997067
METBUDRAFT_2037	Putative porin	465.907	0.967226	0.878643	0.944264	522.385	0.888454	0.582432	0.82781	970.109	0.919929	0.469825	0.662987	243.521	0.930123	0.715269	0.997067
METBUDRAFT_2038	TonB family C-terminal domain-containing protein	656.747	0.691857	0.0687982	0.200492	664.91	0.753074	0.168345	0.460938	1465.47	1.09043	0.453568	0.648525	246.4	1.13873	0.505765	0.997067
METBUDRAFT_2039	biopolymer transport protein ExbD	149.534	0.672653	0.156305	0.348622	149.771	0.734738	0.259512	0.569771	341.748	1.09889	0.528027	0.710982	74.1526	0.757921	0.210916	0.856414
METBUDRAFT_2040	biopolymer transport protein ExbB	499.672	0.964541	0.862412	0.936762	499.701	1.08927	0.677783	0.878861	931.17	1.13147	0.335912	0.543346	244.627	1.02331	0.904803	0.997067
METBUDRAFT_2041	hypothetical protein	615.225	1.08626	0.706206	0.855507	660.727	1.07123	0.751104	0.90745	1150.34	0.990134	0.93754	0.967857	299.214	1.14615	0.488966	0.997067
METBUDRAFT_2042	Hemolysin activation/secretion protein	546.944	0.434338	3.56164e-05	0.000586153	558.202	0.462565	0.000162405	0.00232512	1469.78	1.06593	0.556475	0.730605	234.276	0.602439	0.00871666	0.157232
METBUDRAFT_2043	filamentous hemagglutinin family N-terminal domain-containing protein	4116.51	0.783661	0.17838	0.37621	4105.16	0.881174	0.493121	0.769981	8523.6	1.13015	0.197431	0.386845	1813.9	1.00319	0.986106	0.99974
METBUDRAFT_2044	hypothetical protein	2632.74	1.02182	0.903552	0.95649	2697.03	1.1063	0.582898	0.828195	4862.07	1.08812	0.413889	0.613744	1273.82	1.10174	0.590652	0.997067
METBUDRAFT_2046	threonine-phosphate decarboxylase	1890.93	0.901462	0.613342	0.795191	1831.98	1.07768	0.705684	0.89493	3551.68	1.19686	0.167953	0.349574	844.983	1.11839	0.548939	0.997067
METBUDRAFT_2047	adenosylcobinamide-phosphate synthase	1319.08	0.630937	0.0162155	0.0731736	1244.05	0.766166	0.165874	0.458612	2893.01	1.21488	0.113601	0.267676	546.183	0.892307	0.545798	0.997067
METBUDRAFT_2048	homoserine kinase	1268.09	0.712746	0.0730752	0.209062	1203.4	0.867047	0.455728	0.744894	2639.94	1.21963	0.0889816	0.225293	525.505	1.00566	0.97705	0.99974
METBUDRAFT_2049	cob(II)yrinic acid a,c-diamide reductase	763.606	0.578966	0.00406255	0.0261844	667.193	0.79068	0.231719	0.536505	1641.83	1.37286	0.00261474	0.0177635	298.397	0.90331	0.629864	0.997067
METBUDRAFT_2050	nicotinate-nucleotide-dimethylbenzimidazole phosphoribosyltransferase	2470.61	0.601712	0.0074471	0.041388	2083.3	0.876375	0.485471	0.76396	5081.7	1.47047	0.000155332	0.00189523	889.361	1.05622	0.766868	0.997067
METBUDRAFT_2053	group II intron reverse transcriptase/maturase	0	#VALUE!	NA	NA	0	#VALUE!	NA	NA	0	#VALUE!	NA	NA	0	#VALUE!	NA	NA
METBUDRAFT_2056	hypothetical protein	1235.85	1.69743	0.00640134	0.037233	1580.98	1.1285	0.529428	0.796545	2216.87	0.663859	5.50136e-05	0.000831273	729.727	1.1665	0.404723	0.989295
METBUDRAFT_2057	hypothetical protein	3875.16	1.29222	0.139866	0.322756	4632.82	1.02506	0.889671	0.962469	7432.87	0.794747	0.0117436	0.053896	2109.53	1.09779	0.59619	0.997067
METBUDRAFT_2058	toxin YoeB	616.583	0.848697	0.419485	0.635125	661.415	0.842447	0.406806	0.708157	1313.46	0.994515	0.963596	0.981311	297.005	0.938233	0.740265	0.997067
METBUDRAFT_2059	antitoxin YefM	347.564	1.23291	0.323021	0.536389	412.511	1.00465	0.982461	0.996477	675.839	0.820035	0.122082	0.281106	203.09	0.949833	0.79234	0.997067
METBUDRAFT_2060	cobalamin-5'-phosphate synthase	369.648	0.723472	0.226908	0.433484	330.133	0.953543	0.853903	0.947877	737.974	1.34206	0.02294	0.0888886	159.851	0.938304	0.767843	0.997067
METBUDRAFT_2061	alpha-ribazole phosphatase	291.236	0.833636	0.385298	0.600799	290.012	0.939059	0.769641	0.913666	584.897	1.1278	0.362835	0.568665	121.698	1.14752	0.497493	0.997067
METBUDRAFT_2062	adenosylcobyric acid synthase (glutamine-hydrolysing)	2236.1	0.75943	0.180639	0.378373	1732.19	1.38473	0.0995221	0.339527	3807.86	1.82948	3.87601e-07	1.33801e-05	1027.84	0.907761	0.602498	0.997067
METBUDRAFT_2063	adenosylcobinamide kinase	368.771	1.03268	0.8736	0.941979	363.001	1.20846	0.363046	0.671651	650.058	1.17263	0.217282	0.410582	184.667	1.04607	0.818799	0.997067
METBUDRAFT_2064	vitamin B12 transporter	11496.4	0.195921	4.36326e-08	1.74777e-06	7665.04	0.263689	2.11752e-10	8.98676e-09	31068.8	1.23684	0.327537	0.533866	1403.06	0.967841	0.866113	0.997067
METBUDRAFT_2065	hypothetical protein	9089.61	0.847365	0.462167	0.672964	10975.4	0.690771	0.0614522	0.249811	21625.4	0.835088	0.257745	0.459833	3554.5	1.33066	0.123677	0.74735
METBUDRAFT_2066	Uncharacterized protein, Rmd1/YagE family	1622.65	1.14705	0.440569	0.654533	1838.75	1.01982	0.915121	0.973621	3124.98	0.893648	0.284817	0.491102	828.523	1.11042	0.565398	0.997067
METBUDRAFT_2067	ribosomal-protein-alanine acetyltransferase	2907.6	0.832313	0.297516	0.509311	2810.27	0.99494	0.977674	0.993617	5677.53	1.20148	0.0666782	0.18737	1281.9	1.06434	0.726952	0.997067
METBUDRAFT_2068	Protein of unknown function (DUF2817)	3809.41	0.991664	0.96523	0.985895	3929.17	1.05689	0.771838	0.914431	7203.49	1.07211	0.488737	0.678385	1805.58	1.10978	0.568198	0.997067
METBUDRAFT_2069	Glutathione synthase/RimK-type ligase, ATP-grasp superfamily	4479.59	1.1113	0.56606	0.76207	4913.1	1.05278	0.7863	0.917168	8475.99	0.952739	0.675996	0.814657	2365.77	1.02266	0.900464	0.997067
METBUDRAFT_2070	hypothetical protein	1426.09	0.984577	0.937306	0.972412	1591.82	0.908449	0.627716	0.852216	2928.36	0.929794	0.596565	0.760442	820.746	0.815645	0.267471	0.904194
METBUDRAFT_2071	cytochrome c6	48023.9	3.17645	1.27742e-05	0.000249828	74874.9	1.17682	0.367756	0.674492	81660.3	0.587624	0.0169155	0.071812	33540.3	1.28514	0.155701	0.786288
METBUDRAFT_2072	polyribonucleotide nucleotidyltransferase	76197.1	0.887825	0.596517	0.782699	75936.9	0.999486	0.998035	0.998807	148445	1.13314	0.32309	0.529873	34068.9	1.094	0.648106	0.997067
METBUDRAFT_2073	small subunit ribosomal protein S15	19013.8	0.555728	0.00119761	0.00963242	19439.3	0.592431	0.00383181	0.0335803	46684.3	1.06948	0.55631	0.730605	7957.65	0.772511	0.141731	0.77179
METBUDRAFT_2074	tRNA pseudouridine55 synthase	9899.11	0.570101	0.0024313	0.0170633	9052.58	0.721468	0.0742686	0.281174	22141.8	1.27129	0.0263757	0.0979802	3545.05	1.00515	0.977306	0.99974
METBUDRAFT_2075	ribosome-binding factor A	4436.57	0.658259	0.0231902	0.0942254	4664.77	0.673627	0.0291467	0.151778	10409.9	1.02795	0.818661	0.905933	1545.52	1.24994	0.210974	0.856414
METBUDRAFT_2076	translation initiation factor IF-2	46278.2	0.764587	0.176216	0.373715	43554	0.946554	0.77752	0.914654	92471.5	1.25037	0.0229617	0.0888886	18929.5	1.09719	0.637181	0.997067
METBUDRAFT_2077	NusA antitermination factor	24462.8	0.78675	0.283867	0.497647	19716.5	1.32124	0.154008	0.438664	42266.2	1.62099	0.00255306	0.0174793	10521.5	1.03356	0.874109	0.997067
METBUDRAFT_2078	ribosome maturation factor RimP	9761.92	0.569526	0.0424407	0.144278	7316.7	0.943055	0.813125	0.929161	19469.4	1.64622	0.00316251	0.0205636	3510.61	0.943255	0.789725	0.997067
METBUDRAFT_2080	HEAT repeat-containing protein	13773.3	0.636875	0.0104687	0.0529166	13447.9	0.73357	0.0859092	0.307419	30839.6	1.15705	0.121571	0.280447	5801.99	0.880004	0.482018	0.997067
METBUDRAFT_2081	phosphatidylglycerophosphatase A	4479.96	0.889396	0.531039	0.734116	4354.81	1.05692	0.775503	0.914632	8493.1	1.19073	0.141722	0.310091	2101.12	1.0215	0.906632	0.997067
METBUDRAFT_2082	thiamine-monophosphate kinase	10502.5	0.708342	0.0676216	0.198253	9978.4	0.859246	0.420488	0.720513	21940	1.22345	0.0250471	0.0944793	4382.42	0.988924	0.950916	0.997929
METBUDRAFT_2083	NusB antitermination factor	8196.77	0.810192	0.226982	0.433484	8030.34	0.942595	0.744847	0.90576	16428.3	1.16781	0.13517	0.301069	3503.74	1.09329	0.613221	0.997067
METBUDRAFT_2084	6,7-dimethyl-8-ribityllumazine synthase	9377.67	0.834951	0.322364	0.53604	8676.28	1.08354	0.661035	0.868286	17587.1	1.31102	0.00274725	0.0183701	4116.19	1.07489	0.685737	0.997067
METBUDRAFT_2085	hypothetical protein	2867.83	0.888458	0.499889	0.704925	3044.83	0.89744	0.550774	0.80836	5904.43	1.01393	0.889131	0.943577	1326.72	1.04511	0.8061	0.997067
METBUDRAFT_2086	3,4-dihydroxy 2-butanone 4-phosphate synthase / GTP cyclohydrolase II	12538.3	0.886382	0.485211	0.694277	12160.4	1.05869	0.752499	0.9083	23748.5	1.19873	0.0869763	0.221818	5646.46	1.09303	0.611466	0.997067
METBUDRAFT_2087	riboflavin synthase alpha chain	5248.26	0.703073	0.0856913	0.233234	5204.6	0.791628	0.254432	0.566563	11423.4	1.13046	0.287947	0.494337	2347.63	0.879854	0.494691	0.997067
METBUDRAFT_2088	hypothetical protein	1680.02	0.479832	0.000148819	0.00190898	1280.87	0.793046	0.257866	0.569028	3566.92	1.63489	0.000129342	0.00163937	683.928	0.699745	0.0567361	0.532589
METBUDRAFT_2089	diaminohydroxyphosphoribosylaminopyrimidine deaminase / 5-amino-6-(5-phosphoribosylamino)uracil reductase	9880.14	0.643263	0.0157431	0.0716457	8152.71	0.991222	0.961602	0.988101	19321.2	1.55761	2.46918e-06	6.20364e-05	4037.11	0.927967	0.674703	0.997067
METBUDRAFT_2090	transcriptional repressor NrdR	4312.5	0.550262	0.00354224	0.0235373	3475.66	0.84683	0.408266	0.709244	8976.65	1.56799	2.11864e-06	5.45197e-05	1722.26	0.815837	0.278627	0.908488
METBUDRAFT_2091	hypothetical protein	1053.12	0.334932	8.96773e-09	4.0943e-07	1297.68	0.282816	2.83195e-11	1.33542e-09	3449.11	0.847475	0.155964	0.331571	305.467	0.769534	0.190471	0.83469
METBUDRAFT_2092	general secretion pathway protein D	6792.85	0.896285	0.563821	0.760719	6897.12	0.980358	0.917647	0.974082	13366.9	1.09642	0.471044	0.663135	3337.77	0.954255	0.79433	0.997067
METBUDRAFT_2093	hypothetical protein	1614.25	0.595551	0.00751854	0.0416759	1718.52	0.599026	0.00842642	0.0616581	3989.31	1.00831	0.933036	0.965319	842.929	0.619778	0.0102751	0.177906
METBUDRAFT_2094	general secretion pathway protein M	2291.56	0.577045	0.00185199	0.0136284	2242.05	0.659653	0.0224655	0.124969	5356.82	1.14677	0.148126	0.3204	1059.53	0.701771	0.0485242	0.49479
METBUDRAFT_2095	general secretion pathway protein L	4273.69	0.683217	0.0298434	0.11324	4082.66	0.819974	0.269545	0.581866	9108.11	1.20766	0.0369731	0.12499	2064.97	0.767773	0.134966	0.7557
METBUDRAFT_2096	general secretion pathway protein K	4364.76	0.741442	0.138738	0.320851	4353.59	0.829227	0.348631	0.663202	9308.85	1.12544	0.250115	0.451142	1976.38	0.908951	0.609523	0.997067
METBUDRAFT_2097	general secretion pathway protein J	1721.21	0.651247	0.0692702	0.20105	1561.89	0.834509	0.421741	0.720558	3641.28	1.30949	0.00493106	0.0290965	752.52	0.844644	0.40436	0.989295
METBUDRAFT_2098	general secretion pathway protein I	1741.24	0.896664	0.668149	0.827584	1647.99	1.10971	0.66366	0.869849	3218.92	1.2624	0.0215581	0.0856276	1019.12	0.76168	0.189475	0.832904
METBUDRAFT_2099	general secretion pathway protein H	2690.59	0.786318	0.191953	0.392031	2661.07	0.897209	0.562661	0.815212	5524.72	1.14683	0.176089	0.361071	1291.28	0.880366	0.480075	0.997067
METBUDRAFT_2100	hypothetical protein	2536.34	0.74168	0.0960204	0.251824	2854.72	0.682308	0.0357338	0.173319	5986.07	0.922295	0.404879	0.604472	1211.57	0.841534	0.337639	0.961072
METBUDRAFT_2101	general secretion pathway protein G	4983.4	0.805089	0.27377	0.485811	5902.71	0.679795	0.0412173	0.192016	11900.4	0.849969	0.150978	0.324419	2521.48	0.831286	0.313983	0.950011
METBUDRAFT_2102	general secretion pathway protein F	4381.57	0.692862	0.0382702	0.135574	4209.11	0.825042	0.291631	0.608491	9322	1.19639	0.0637516	0.181414	2335.36	0.685616	0.0403857	0.45442
METBUDRAFT_2103	general secretion pathway protein E	4136.07	1.05093	0.834744	0.923964	4207.47	1.14921	0.541822	0.803744	7457.29	1.10163	0.419302	0.618824	2200.91	0.969369	0.876632	0.997067
METBUDRAFT_2104	Glycosyltransferase involved in cell wall bisynthesis	5240.75	0.945653	0.758334	0.883614	5852.79	0.872114	0.457562	0.745454	10981	0.925822	0.448441	0.643334	2612.9	0.978188	0.901575	0.997067
METBUDRAFT_2105	hypothetical protein	4608.22	0.916479	0.632526	0.809077	4818.45	0.950855	0.783742	0.916779	9209.02	1.04317	0.642095	0.793232	2206.74	1.01545	0.931754	0.997067
METBUDRAFT_2106	Glycosyltransferase family 10 (fucosyltransferase) C-term	4242.4	1.00211	0.990978	0.997412	4510.11	1.0103	0.956483	0.985487	8217.8	1.01246	0.895832	0.947846	2392.98	0.849491	0.365771	0.974427
METBUDRAFT_2107	hypothetical protein	1107.9	1.10438	0.593388	0.781006	1224.29	1.03151	0.869919	0.954235	2118.81	0.93769	0.53761	0.717827	626.754	0.913047	0.618011	0.997067
METBUDRAFT_2108	hypothetical protein	8620.5	1.33095	0.178434	0.37621	8792.69	1.47326	0.0580971	0.241021	13450.4	1.11504	0.264404	0.467652	4820.71	1.07586	0.701792	0.997067
METBUDRAFT_2109	hypothetical protein	2814.99	3.22467	9.28576e-09	4.1944e-07	2788.37	4.73796	1.80644e-16	1.29112e-14	2008.74	1.43328	0.00900613	0.0448826	1742.87	1.57625	0.0140804	0.225393
METBUDRAFT_2110	hypothetical protein	1925.71	1.14749	0.504144	0.707671	2248.92	0.96873	0.874973	0.956311	3821.82	0.842993	0.0838318	0.216784	1084.53	0.950155	0.788568	0.997067
[truncated: 2,288 more rows]
