# Supplementary material for: Oxygen-limited metabolism in the methanotroph Methylomicrobium buryatense 5GB1C
Source: PeerJ. 2017 Oct 20;5:e3945. doi: 10.7717/peerj.3945 (PMC5652258; doi:10.7717/peerj.3945)
Supplement: Table S2 [file peerj-05-3945-s002.xlsx]

## Sheet: Table S2_fermentation_model
#Metabolites
ID	Name	Formula
ch4_e	methane	CH4
o2_e	oxygen	O2
ch4_p	methane	CH4
o2_p	oxygen	O2
o2_c	oxygen	O2
elacrd_p	a reduced electron acceptor	X
h_c	H+	H
h2o_p	H2O	H2O
meoh_p	methanol	CH4O
elaco_p	an oxidized electron acceptor	X
h2o_e	H2O	H2O
h2o_c	H2O	H2O
fald_p	formaldehyde	CH2O
fald_c	formaldehyde	CH2O
h4mpt_c	tetrahydromethanopterin	C30H42N6O16P
mleneh4spt_c	5,10-methylene-tetrahydromethanopterin	C31H42N6O16P
nad_c	NAD+	C21H26N7O14P2
510methmpt_c	5,10-methenyltetrahydromethanopterin	C31H41N6O16P
nadh_c	NADH	C21H27N7O14P2
5fthmpt_c	5-formyl-tetrahydromethanopterin	C31H42N6O17P
for_c	formate	CHO2
co2_c	CO2	CO2
ru5p__d_c	D-ribulose 5-phosphate	C5H9O8P
ah6p__d_c	hexulose 6-phosphate	C6H11O9P
f6p_c	D-fructose 6-phosphate	C6H11O9P
g3p_c	D-glyceraldehyde 3-phosphate	C3H5O6P
e4p_c	D-erythrose 4-phosphate	C4H7O7P
xu5p__d_c	D-xylulose 5-phosphate	C5H9O8P
s7p_c	D-sedoheptulose 7-phosphate	C7H13O10P
r5p_c	D-ribose 5-phosphate	C5H9O8P
rib__d_c	D-ribose	C5H10O5
pi_c	phosphate	HO4P
atp_c	ATP	C10H12N5O13P3
prpp_c	5-phospho-alpha-D-ribose 1-diphosphate	C5H8O14P3
amp_c	AMP	C10H12N5O7P
ppi_c	diphosphate	HO7P2
fdp_c	fructose-1,6-bisphosphate	C6H10O12P2
pppi_c	PPPi	O10P3
dhap_c	dihydroxyacetone phosphate	C3H5O6P
13dpg_c	1,3-bisphospho-D-glycerate	C3H4O10P2
adp_c	ADP	C10H12N5O10P2
3pg_c	3-phospho-D-glycerate	C3H4O7P
glyc__r_c	D-glycerate	C3H5O4
2pg_c	2-phospho-D-glycerate	C3H4O7P
pep_c	phosphoenolpyruvate	C3H2O6P
pyra_c	pyruvate-A	C3H4O3
g6p_c	D-glucose 6-phosphate	C6H11O9P
nadp_c	NADP+	C21H25N7O17P3
6pgl_c	6-phospho D-glucono-1,5-lactone	C6H9O9P
nadph_c	NADPH	C21H26N7O17P3
6pgc_c	6-phospho D-gluconate	C6H10O10P
2ddg6p_c	2-dehydro-3-deoxy-D-gluconate-6-phosphate	C6H8O9P
pyrb_c	pyruvate-B	C3H4O3
pyr_c	pyruvate	C3H3O3
pi_e	phosphate	HO4P
actp_c	acetylphosphate	C2H3O5P
coa_c	coenzyme A	C21H32N7O16P3S
accoa_c	acetyl-CoA	C23H34N7O17P3S
smalcoa_c	(S)-malyl-CoA	C25H35N7O20P3S
glx_c	glyoxylate	C2HO3
mal__l_c	(S)-malate	C4H4O5
oaa_c	oxaloacetate	C4H2O5
hpyr_c	hydroxypyruvate	C3H3O4
ser__l_c	L-serine	C3H7NO3
gly_c	glycine	C2H5NO2
thf_c	tetrahydrofolate	C19H21N7O6
mlthf_c	5,10-methylenetetrahydrofolate	C20H21N7O6
methf_c	5,10-methenyltetrahydrofolate	C20H20N7O6
10fthf_c	10-formyl-tetrahydrofolate	C20H21N7O7
hco3_c	bicarbonate	CHO3
nh3_c	ammonia	H3N
akg_c	2-oxoglutarate	C5H4O5
glu__l_c	L-glutamate	C5H8NO4
asp__l_c	L-aspartate	C4H6NO4
4pasp_c	L-aspartyl-4-phosphate	C4H6NO7P
aspsa_c	L-aspartate-semialdehyde	C4H7NO3
hom__l_c	L-homoserine	C4H9NO3
phom_c	O-phospho-L-homoserine	C4H8NO6P
thr__l_c	L-threonine	C4H9NO3
2obut_c	2-oxobutanoate	C4H5O3
ala__l_c	L-alanine	C3H7NO2
2ahbut_c	2-aceto-2-hydroxy-butanoate	C6H9O4
23dhmp_c	2,3-dihydroxy-3-methylvalerate	C6H11O4
3mop_c	(S)-3-methyl-2-oxopentanoate	C6H9O3
ile__l_c	L-isoleucine	C6H13NO2
acglu_c	N-acetyl-L-glutamate	C7H9NO5
acg5p_c	N-acetylglutamyl-phosphate	C7H9NO8P
acg5sa_c	N-acetyl-L-glutamate 5-semialdehyde	C7H10NO4
acorn_c	N-acetyl-L-ornithine	C7H14N2O3
orn__l_c	L-ornithine	C5H13N2O2
cbp_c	carbamoyl-phosphate	CH2NO5P
citr__l_c	L-citrulline	C6H13N3O3
argsuc_c	L-arginino-succinate	C10H17N4O6
arg__l_c	L-arginine	C6H15N4O2
fum_c	fumarate	C4H2O4
cbasp_c	N-carbamoyl-L-aspartate	C5H6N2O5
dhor__s_c	dihydro-L-orotate	C5H5N2O4
orot_c	orotate	C5H3N2O4
succ_c	succinate	C4H4O4
orot5p_c	orotidine-5'-phosphate	C10H10N2O11P
ump_c	UMP	C9H11N2O9P
udp_c	UDP	C9H11N2O12P2
utp_c	UTP	C9H11N2O15P3
gln__l_c	L-glutamine	C5H10N2O3
ctp_c	CTP	C9H12N3O14P3
dutp_c	dUTP	C9H11N2O14P3
dump_c	dUMP	C9H11N2O8P
dctp_c	dCTP	C9H12N3O13P3
gam6p_c	D-glucosamine 6-phosphate	C6H13NO8P
gam1p_c	D-glucosamine 1-phosphate	C6H13NO8P
gam_c	D-glucosamine	C6H14NO5
acgam1p_c	N-acetyl-alpha-D-glucosamine 1-phosphate	C8H14NO9P
uacgam_c	UDP-N-acetyl-alpha-D-glucosamine	C17H25N3O17P2
malacp_c	a malonyl-[acp]	C14H22N2O10PRS
actacp_c	an acetoacetyl-[acp]	C15H25N2O9PRS
3hbutacp_c	a (R)-3-hydroxybutanoyl-[acp]	C4H7O2SR
but2eacp_c	a crotonyl-[acp]	C15H25N2O8PRS
butacp_c	a butyryl-[acp]	C15H27N2O8PRS
malcoa_c	malonyl-CoA	C24H33N7O19P3S
3ohexacp_c	a 3-oxo-hexanoyl-[acp]	C17H29N2O9PRS
3hhexacp_c	an (R)-3-hydroxyhexanoyl-[acp]	C17H31N2O9PRS
thex2eacp_c	a trans hex-2-enoyl-[acp]	C17H29N2O8PRS
hexacp_c	a hexanoyl-[acyl-carrier-protein]	C17H31N2O8PRS
3ooctacp_c	a 3-oxo-octanoyl-[acp]	C19H33N2O9PRS
3hoctacp_c	a (R)-3-hydroxyoctanoyl-[acp]	C19H35N2O9PRS
toct2eacp_c	a trans oct-2-enoyl-[acp]	C19H33N2O8PRS
ocacp_c	an octanoyl-[acp]	C19H35N2O8PRS
3odecacp_c	a 3-oxo-decanoyl-[acp]	C21H37N2O9PRS
3hdecacp_c	an (R)-3-hydroxydecanoyl-[acp]	C21H39N2O9PRS
tdec2eacp_c	a trans-delta2-decenoyl-[acp]	C21H37N2O8PRS
dcaacp_c	a decanoyl-[acp]	C21H39N2O8PRS
3oddecacp_c	a 3-oxo-dodecanoyl-[acp]	C23H41N2O9PRS
3hddecacp_c	a (R)-3-hydroxydodecanoyl-[acp]	C23H43N2O9PRS
tddec2eacp_c	a trans dodec-2-enoyl-[acp]	C23H41N2O8PRS
ddcaacp_c	a dodecanoyl-[acp]	C23H43N2O8PRS
ara5p_c	D-arabinose 5-phosphate	C5H9O8P
arab__d_c	D-arabinose	C5H10O5
kdo8p_c	3-deoxy-D-manno-octulosonate 8-phosphate	C8H12O11P
kdo_c	3-deoxy-D-manno-octulosonate	C8H13O8
ckdo_c	CMP-3-deoxy-D-manno-octulosonate	C17H24N3O15P
lipidads_c	lipid A disaccharide	C68H127N2O20P
lipida_c	lipid IVA	C68H126N2O23P2
kdo26lipid4_c	alpha-Kdo-(2->6)-lipid IVA	C76H137N2O30P2
cmp_c	CMP	C9H12N3O8P
kdo2lipid4_c	alpha-Kdo-(2->4)-alpha-Kdo-(2->6)-lipid IVA	C84H148N2O37P2
kdo2lipid4l_c	(KDO)2-(lauroyl)-lipid IVA	C96H170N2O38P2
hacp_c	a holo-[acyl-carrier protein]	C11H21N2O7PRS
tmrs2eacp_c	a trans tetradec-2-enoyl-[acp]	C25H45N2O8PRS
myrsacp_c	a myristoyl-[acp]	C25H47N2O8PRS
lipa_c	Kdo2-lipid A	C110H196N2O39P2
3opalmacp_c	a 3-oxo-palmitoyl-[acp]	C27H49N2O9PRS
3hpalmacp_c	an (R)-3-hydroxypalmitoyl-[acp]	C27H51N2O9PRS
tpalm2eacp_c	a trans hexadecenoyl-[acp]	C27H49N2O8PRS
palmacp_c	a palmitoyl-[acp]	C27H51N2O8PRS
hdca_c	palmitate	C16H31O2
pmtcoa_c	palmitoyl-CoA	C37H62N7O17P3S
glyc3p_c	sn-glycerol-3-phosphate	C3H7O6P
palmglyc3p_c	1-palmitoylglycerol 3-phosphate	C19H37O7P
3ooctdacp_c	a 3-oxo-octadecanoyl-[acp]	C29H53N2O9PRS
3hoctaacp_c	a (R)-3-hydroxyoctadecanoyl-[acp]	C29H55N2O9PRS
toctd2eacp_c	a trans-octadec-2-enoyl-[acp]	C29H53N2O8PRS
ocdcaacp_c	an octadecanoyl-[acp]	C29H55N2O8PRS
ocdca_c	stearate	C18H35O2
pa160_c	dipalmitoyl phosphatidate	C35H67O8P
3omrsacp_c	a 3-oxo-tetradecanoyl-[acp]	C25H45N2O9PRS
3hmrsacp_c	an (3R)-3-hydroxymyristoyl-[acp]	C25H47N2O9PRS
u3aga_c	UDP-3-O-[(3R)-3-hydroxymyristoyl]-N-acetyl-alpha-D-glucosamine	C31H51N3O19P2
u3hga_c	UDP-3-O-(3-hydroxymyristoyl)-alpha-D-glucosamine	C29H50N3O18P2
ac_c	acetate	C2H3O2
u23ga_c	UDP-2,3-bis[O-(3R)-3-hydroxymyristoyl]-alpha-D-glucosamine	C43H75N3O20P2
g6p_a_c	alpha-D-glucose 6-phosphate	C6H11O9P
g1p_c	alpha-D-glucose 1-phosphate	C6H11O9P
malt_c	maltose	C12H22O11
fru_B_c	beta-D-fructofuranose	C6H12O6
sucr_c	sucrose	C12H22O11
adpglca_c	ADP-alpha-D-glucose	C16H23N5O15P2
glc_a_c	alpha-D-glucose	C6H12O6
udpg_c	UDP-D-glucose	C15H22N2O17P2
udpgal_c	UDP-alpha-D-galactose	C15H22N2O17P2
gal_bD_c	beta-D-galactose	C6H12O6
dxyl5p_c	1-deoxy-D-xylulose 5-phosphate	C5H9O7P
2me4p_c	2-C-methyl-D-erythritol-4-phosphate	C5H11O7P
4c2me_c	4-(cytidine 5'-diphospho)-2-C-methyl-D-erythritol	C14H23N3O14P2
2p4c2me_c	2-phospho-4-(cytidine 5'-diphospho)-2-C-methyl-D-erythritol	C14H22N3O17P3
2mecdp_c	2-C-methyl-D-erythritol-2,4-cyclodiphosphate	C5H10O9P2
fdxox_c	an oxidized ferredoxin	Fe8S8X
fdxrd_c	a reduced ferredoxin	Fe8S8XH2
h2mb4p_c	1-hydroxy-2-methyl-2-(E)-butenyl 4-diphosphate	C5H9O8P2
ipdp_c	isopentenyl diphosphate	C5H9O7P2
dmpp_c	dimethylallyl diphosphate	C5H9O7P2
grdp_c	geranyl diphosphate	C10H17O7P2
frdp_c	(2E,6E)-farnesyl diphosphate	C15H25O7P2
sql_c	squalene	C30H50
ssq23epx_c	(3S)-2,3-epoxy-2,3-dihydrosqualene	C30H50O
lanost_c	lanosterol	C30H50O
dtpcudcpp_c	di-trans,octa-cis-undecaprenyl diphosphate	C55H89O7P2
dtocudcpmp_c	di-trans,octa-cis-undecaprenyl phosphate	C55H89O4P
ala__d_c	D-alanine	C3H7NO2
alaala_c	D-alanyl-D-alanine	C6H12N2O3
glu__d_c	D-glutamate	C5H8NO4
uacgamep_c	UDP-N-acetyl-alpha-D-glucosamine-enolpyruvate	C20H26N3O19P2
uamr_c	UDP-N-alpha-D-acetylmuramate	C20H28N3O19P2
uama_c	UDP-N-acetylmuramyl-L-Ala	C23H33N4O20P2
uamag_c	UDP-N-acetylmuramoyl-L-alanyl-D-glutamate	C28H39N5O23P2
na24dab_c	N-acetyl-L-2,4-diaminobutanoate	C6H12N2O3
ectoine_c	ectoine	C6H10N2O2
24dab_c	L-2,4-diaminobutanoate	C4H11N2O2
4hthdp_c	(4S)-4-hydroxy-2,3,4,5-tetrahydro-(2S)-dipicolinate	C7H7NO5
thdp_c	(S)-2,3,4,5-tetrahydrodipicolinate	C7H7NO4
succoa_c	succinyl-CoA	C25H35N7O19P3S
sl2a6o_c	N-succinyl-2-amino-6-ketopimelate	C11H12NO8
sl26da_c	N-succinyl-L,L-2,6-diaminopimelate	C11H16N2O7
ldapime_c	L,L-diaminopimelate	C7H14N2O4
26dap__m_c	meso-diaminopimelate	C7H14N2O4
ugmd_c	UDP-N-acetylmuramoyl-L-alanyl-D-glutamyl-meso-2,6-diaminopimelate	C35H51N7O26P2
ugmda_c	UDP-N-acetylmuramoyl-L-alanyl-D-glutamyl-meso-2,6-diaminopimelyl-D-alanyl-D-alanine	C41H61N9O28P2
agmdadpudcp_c	N-acetylmuramoyl-L-alanyl-D-glutamyl-meso-2,6-diaminopimelyl-D-alanyl-D-alanine-diphosphoundecaprenol	C87H139N7O23P2
lipidx_c	2,3-bis[(3R)-3-hydroxymyristoyl]-alpha-D-glucosaminyl 1-phosphate	C34H64NO12P
suchms_c	O-succinyl-L-homoserine	C8H12NO6
h2s_c	hydrogen sulfide	H2S
hcys__l_c	L-homocysteine	C4H9NO2S
so3_c	sulfite	O3S
acser_c	O-acetyl-L-serine	C5H9NO4
cys__l_c	L-cysteine	C3H7NO2S
cit_c	citrate	C6H5O7
acon_c_c	cis-aconitate	C6H3O6
icit_c	D-threo-isocitrate	C6H5O7
so4_e	sulfate	O4S
so4_c	sulfate	O4S
aps_c	adenosine 5'-phosphosulfate	C10H12N5O10PS
paps_c	phosphoadenosine-5'-phosphosulfate	C10H11N5O13P2S
trdox_c	an oxidized thioredoxin	C6H7NO2S2R2
trdrd_c	a reduced thioredoxin	C6H9NO2S2R2
pap_c	adenosine 3',5'-bisphosphate	C10H11N5O10P2
glucys_c	L-gamma-glutamylcysteine	C8H13N2O5S
gthrd_c	glutathione	C10H16N3O6S
dadp_c	dADP	C10H12N5O9P2
gdp_c	GDP	C10H12N5O11P2
dgdp_c	dGDP	C10H12N5O10P2
cdp_c	CDP	C9H12N3O11P2
dcdp_c	dCDP	C9H12N3O10P2
datp_c	dATP	C10H12N5O12P3
dgtp_c	dGTP	C10H12N5O13P3
imp_c	IMP	C10H11N4O8P
gtp_c	GTP	C10H12N5O14P3
dcamp_c	adenylo-succinate	C14H14N5O11P
amob_c	S-adenosyl-4-methylthio-2-oxobutanoate	C15H19N5O6S
amet_c	S-adenosyl-L-methionine	C15H23N6O5S
met__l_c	L-methionine	C5H11NO2S
ahcys_c	S-adenosyl-L-homocysteine	C14H20N6O5S
adn_c	adenosine	C10H13N5O4
malcoame_c	malonyl-CoA methyl ester	C25H36N7O19P3S
ogmeacp_c	a 3-oxo-glutaryl-[acp] methyl ester	C17H27N2O11PRS
hgmeacp_c	a 3R-hydroxyglutaryl-[acp] methyl ester	C17H29N2O11PRS
egmeacp_c	an enoylglutaryl-[acp] methyl ester	C17H27N2O10PRS
opmeacp_c	a 3-oxo-pimeloyl-[acp] methyl ester	C19H31N2O11PRS
hpmeacp_c	a 3R-hydroxypimeloyl-[acp] methyl ester	C19H33N2O11PRS
epmeacp_c	an enoylpimeloyl-[acp] methyl ester	C19H31N2O10PRS
pmcoa_c	pimeloyl-CoA	C28H41N7O19P3S
meoh_c	methanol	CH4O
8aonn_c	7-keto-8-aminopelargonate	C9H17NO3
dann_c	7,8-diaminopelargonate	C9H21N2O2
dtbt_c	dethiobiotin	C10H17N2O3
btn_c	biotin	C10H15N2O3S
dad_5_c	5'-deoxyadenosine	C10H13N5O3
25drib_c	2'-deoxyribose	C5H10O4
ade_c	adenine	C5H5N5
acald_c	acetaldehyde	C2H4O
gmp_c	GMP	C10H12N5O8P
pram_c	5-phospho-beta-D-ribosyl-amine	C5H11NO7P
gar_c	5-phospho-ribosyl-glycineamide	C7H14N2O8P
fgam_c	5'-phosphoribosyl-N-formylglycineamide	C8H13N2O9P
5prfgam_c	5-phosphoribosyl-N-formylglycineamidine	C8H15N3O8P
air_c	5-amino-1-(5-phospho-D-ribosyl)imidazole	C8H13N3O7P
5caiz_c	N5-carboxyaminoimidazole ribonucleotide	C9H11N3O9P
5aizc_c	5-amino-1-(5-phospho-D-ribosyl)imidazole-4-carboxylate	C9H11N3O9P
25aics_c	5'-phosphoribosyl-4-(N-succinocarboxamide)-5-aminoimidazole	C13H15N4O12P
aicar_c	aminoimidazole carboxamide ribonucleotide	C9H13N4O8P
prbatp_c	phosphoribosyl-ATP	C15H19N5O20P4
prbamp_c	1-(5-phospho-D-ribosyl)-AMP	C15H19N5O14P2
prfp_c	1-(5-phosphoribosyl)-5-[(5-phosphoribosylamino)methylideneamino]imidazole-4-carboxamide	C15H21N5O15P2
prfaicarp_c	phosphoribulosylformimino-AICAR-P	C15H21N5O15P2
eig3p_c	D-erythro-imidazole-glycerol-phosphate	C6H9N2O6P
imacp_c	imidazole acetol-phosphate	C6H7N2O5P
hisp_c	L-histidinol-phosphate	C6H11N3O4P
histd_c	histidinol	C6H12N3O
his__l_c	L-histidine	C6H9N3O2
fprica_c	phosphoribosyl-formamido-carboxamide	C10H13N4O9P
xmp_c	XMP	C10H11N4O9P
alac__s_c	(S)-2-acetolactate	C5H7O4
23dhmb_c	2,3-dihydroxy-3-methylbutanoate	C5H9O4
3mob_c	3-methyl-2-oxobutanoate	C5H7O3
4mop_c	4-methyl-2-oxopentanoate	C6H9O3
leu__l_c	L-leucine	C6H13NO2
3c2hmp_c	(2R,3S)-3-isopropylmalate	C7H10O5
3c3hmp_c	(2S)-2-isopropylmalate	C7H10O5
val__l_c	L-valine	C5H11NO2
2dhp_c	2-dehydropantoate	C6H9O4
pant__r_c	(R)-pantoate	C6H11O4
ala_B_c	beta-alanine	C3H7NO2
pnto__r_c	(R)-pantothenate	C9H16NO5
4ppan_c	D-4'-phosphopantothenate	C9H15NO8P
4ppcys_c	R-4'-phosphopantothenoyl-L-cysteine	C12H20N2O9PS
pan4p_c	4'-phosphopantetheine	C11H21N2O7PS
dpcoa_c	dephospho-CoA	C21H33N7O13P2S
dtdp_c	dTDP	C10H13N2O11P2
dttp_c	dTTP	C10H13N2O14P3
dtmp_c	dTMP	C10H13N2O8P
dhf_c	7,8-dihydrofolate	C19H19N7O6
glyclt_c	glycolate	C2H3O3
gcald_c	glycolaldehyde	C2H4O2
ahdt_c	2-Amino-4-hydroxy-6-(erythro-1,2,3-trihydroxypropyl)dihydropteridine triphosphate	C9H12N5O13P3
dhpmp_c	7,8-dihydroneopterin monophosphate	C9H12N5O7P
dhnpt_c	7,8-dihydro-D-neopterin	C9H13N5O4
6hmhpt_c	6-hydroxymethyl-7,8-dihydropterin	C7H9N5O2
6hmhptpp_c	6-hydroxymethyl-dihydropterin diphosphate	C7H8N5O8P2
2dda7p_c	3-deoxy-D-arabino-heptulosonate-7-phosphate	C7H10O10P
3dhq_c	3-dehydroquinate	C7H9O6
3dhsk_c	3-dehydroshikimate	C7H7O5
skm_c	shikimate	C7H9O5
skm3p_c	shikimate-3-phosphate	C7H8O8P
3psme_c	5-enolpyruvyl-shikimate-3-phosphate	C10H9O10P
chor_c	chorismate	C10H8O6
pphn_c	prephenate	C10H8O6
34hpp_c	4-hydroxyphenylpyruvate	C9H7O4
tyr__l_c	L-tyrosine	C9H11NO3
phpyr_c	2-oxo-3-phenylpropanoate	C9H7O3
phe__l_c	L-phenylalanine	C9H11NO2
anth_c	anthranilate	C7H6NO2
pran_c	N-(5'-phosphoribosyl)-anthranilate	C12H13NO9P
2cpr5p_c	1-(o-carboxyphenylamino)-1'-deoxyribulose-5'-phosphate	C12H13NO9P
3ig3p_c	(1S,2R)-1-C-(indol-3-yl)glycerol 3-phosphate	C11H12NO6P
trp__l_c	L-tryptophan	C11H12N2O2
4adcho_c	4-amino-4-deoxychorismate	C10H10NO5
4abz_c	4-aminobenzoate	C7H6NO2
dhpt_c	7,8-dihydropteroate	C14H13N6O3
5mthf_c	5-methyl-tetrahydrofolate	C20H23N7O6
asn__l_c	L-asparagine	C4H8N2O3
hcit_c	(R)-homocitrate	C7H7O7
hacon_c_c	cis-homoaconitate	C7H5O6
hicit_c	homoisocitrate	C7H7O7
2oxoadp_c	2-oxoadipate	C6H6O5
l2aadp_c	L-2-aminoadipate	C6H10NO4
thp2c_c	(S)-2,3,4,5-tetrahydropiperidine-2-carboxylate	C6H8NO2
l2aadp6sa_c	(S)-2-amino-6-oxohexanoate	C6H11NO3
saccrp__l_c	L-saccharopine	C11H19N2O6
lys__l_c	L-lysine	C6H15N2O2
glu5p_c	L-glutamate-5-phosphate	C5H8NO7P
glu5sa_c	L-glutamate gamma-semialdehyde	C5H9NO3
1pyr5c_c	(S)-1-pyrroline-5-carboxylate	C5H6NO2
pro__l_c	L-proline	C5H9NO2
3php_c	3-phospho-hydroxypyruvate	C3H2O7P
pser__l_c	3-phospho-L-serine	C3H6NO6P
iasp_c	alpha-iminosuccinate	C4H3NO4
quln_c	quinolinate	C7H3NO4
nicrnt_c	beta-nicotinate D-ribonucleotide	C11H12NO9P
db4p_c	1-deoxy-L-glycero-tetrulose 4-phosphate	C4H7O6P
4r5au_c	5-amino-6-(D-ribitylamino)uracil	C9H16N4O6
dmlz_c	6,7-dimethyl-8-(1-D-ribityl)lumazine	C13H17N4O6
25drapp_c	2,5-diamino-6-(5-phospho-D-ribosylamino)pyrimidin-4(3H)-one	C9H14N5O8P
5apru_c	5-amino-6-(5-phospho-D-ribosylamino)uracil	C9H13N4O9P
5aprbu_c	5-amino-6-(5-phospho-D-ribitylamino)uracil	C9H15N4O9P
ribflv_c	riboflavin	C17H19N4O6
fmn_c	FMN	C17H18N4O9P
fad_c	FAD	C27H30N9O15P2
fmnh2_c	FMNH2	C17H21N4O9P
dial_c	dialurate	C4H4N2O4
dmbzid_c	5,6-dimethylbenzimidazole	C9H10N2
nac_c	nicotinate	C6H4NO2
5prdmbz_c	alpha-ribazole-5'-phosphate	C14H17N2O7P
agdpcbi_c	adenosylcobinamide-GDP	C68H95N21O21P2Co
adocblp_c	adenosylcobalamin 5'-phosphate	C72H99N18O20P2Co
cob12_c	coenzyme B12	C72H102N18O17PCo
nh4_c	ammonium	H4N
nacad_c	nicotinate adenine dinucleotide	C21H24N6O15P2
h2o2_c	hydrogen peroxide	H2O2
5aop_c	5-amino-levulinate	C5H9NO3
ppbng_c	porphobilinogen	C10H13N2O4
hmbil_c	hydroxymethylbilane	C40H38N4O17
uppg3_c	uroporphyrinogen-III	C40H36N4O16
cpppg3_c	coproporphyrinogen III	C36H40N4O8
pppg9_c	protoporphyrinogen IX	C34H38N4O4
ppp9_c	protoporphyrin IX	C34H32N4O4
fe2_e	Fe2+	Fe
fe2_c	Fe2+	Fe
pheme_c	protoheme IX	C34H30N4O4Fe
cdpdhdecg_c	CDP-1,2-dipalmitoylglycerol	C44H79N3O15P2
pg_c	phosphatidylglycerol	C38H75O10P
ps160_c	1,2-dipalmitoyl-phosphatidylserine	C38H73NO10P
pe160_c	phosphatidylethanolamine	C37H74NO8P
ttdca_c	myristate	C14H27O2
ca2_e	Ca+2	Ca
ca2_c	Ca+2	Ca
mg2_e	Mg2+	Mg
mg2_c	Mg2+	Mg
cu2_e	copper	Cu
cu2_c	copper	Cu
no3_e	nitrate	NO3
no3_c	nitrate	NO3
elacrd_c	a reduced electron acceptor	X
no2_c	nitrite	NO2
elaco_c	an oxidized electron acceptor	X
lac_c	lactate	C3H5O3
uq_c	Ubiquinone	Q1
uqh2_c	Ubiquinol	Q1H2
uqh2_p	Ubiquinol	Q1H2
uq_p	Ubiquinone	Q1
ocytc_p	Oxidized Cytochrome C	None
rcytc_p	Reduced Cytochrome C	None
h_p	Proton	H1
h2_c	Hydrogen	H2
#Reactions
ID	Name	Reaction
EX_ch4_e	ch4 exchange	ch4_e <--
EX_o2_e	o2 exchange	o2_e <=>
CH4tep	ch4 transport from e to p	ch4_e <=> ch4_p
O2tep	o2 transport from e to p	o2_e --> o2_p
O2tec	o2 transport from e to c	o2_e <=> o2_c
pMMO	particulate methane monooxygenase	ch4_p + o2_p + uqh2_p --> h2o_p + meoh_p + uq_p
H2Otpe	h2o transport from p to e	h2o_p <=> h2o_e
H2Otcp	h2o transport from c to p	h2o_c <=> h2o_p
EX_h2o_e	h2o exchange	h2o_e -->
MXA	methanol dehydrogenase (cytochrome c)	meoh_p + ocytc_p --> fald_p + 2.0 h_p + rcytc_p
FALDtpc	fald transport from p to c	fald_p --> fald_c
FAE	5,6,7,8-tetrahydromethanopterin hydro-lyase	fald_c + h4mpt_c --> h2o_c + mleneh4spt_c
MTDB	nad(p)-dependent methylene h4mpt dehydrogenase	mleneh4spt_c + nad_c --> 510methmpt_c + nadh_c
MCH	n(5),n(10)-methenyltetrahydromethanopterin cyclohydrolase	510methmpt_c + h2o_c --> 5fthmpt_c + h_c
FHCA	formyltransferase/hydrolase	5fthmpt_c + h2o_c --> for_c + h4mpt_c + h_c
FDH	formate dehydrogenase	for_c + nad_c --> co2_c + nadh_c
HPS	3-hexulose-6-phosphate synthase	fald_c + ru5p__d_c --> ah6p__d_c
HPI	3-hexulose-6-phosphate isomerase	ah6p__d_c --> f6p_c
TKT2	transketolase 2	f6p_c + g3p_c --> e4p_c + xu5p__d_c
TALA	transaldolase	e4p_c + f6p_c --> g3p_c + s7p_c
TKT1	transketolase 1	g3p_c + s7p_c --> r5p_c + xu5p__d_c
PPE	Pentose-5-phosphate 3-epimerase	xu5p__d_c --> ru5p__d_c
RPI	ribose 5-phosphate isomerase	r5p_c --> ru5p__d_c
R5PP	ribose 5-phosphate phosphatase	h2o_c + r5p_c --> pi_c + rib__d_c
PRPPS	ribose-phosphate pyrophosphokinase	atp_c + r5p_c --> amp_c + h_c + prpp_c
PFK_ppi	pyrophosphate-fructose 6-phosphate 1-phosphotransferase	f6p_c + ppi_c <=> fdp_c + h_c + pi_c
PPPI_balance	pppi balance	2.0 ppi_c <=> h_c + pi_c + pppi_c
FBA	fructose-bisphosphate aldolase	fdp_c <=> dhap_c + g3p_c
TPI	triosephosphate isomerase	g3p_c <=> dhap_c
GAPD	glyceraldehyde-3-phosphate dehydrogenase	g3p_c + nad_c + pi_c <=> 13dpg_c + h_c + nadh_c
PGK	phosphoglycerate kinase	13dpg_c + adp_c <=> 3pg_c + atp_c
GLYCK2	glycerate 2-kinase	atp_c + glyc__r_c <=> 3pg_c + adp_c + h_c
PGM	phosphoglycerate mutase	3pg_c <=> 2pg_c
ENO	enolase	2pg_c <=> h2o_c + pep_c
PGI	glucose-6-phosphate isomerase	f6p_c --> g6p_c
G6PDH2r	glucose 6-phosphate dehydrogenase	g6p_c + nadp_c --> 6pgl_c + h_c + nadph_c
PGL	6-phosphogluconolactonase	6pgl_c + h2o_c --> 6pgc_c + h_c
EDD	6-phosphogluconate dehydratase	6pgc_c --> 2ddg6p_c + h2o_c
PSPW	pyruvate synthesis from two pathways	3.0 pyra_c + pyrb_c --> 4.0 h_c + 4.0 pyr_c
Pabc	phosphate abc transporter	atp_c + h2o_c + pi_e --> adp_c + h_c + 2.0 pi_c
ATPNADH_balance	atp nadh balance	6.0 adp_c + 8.0 h_c + 2.0 nadh_c + o2_c + 6.0 pi_c --> 6.0 atp_c + 8.0 h2o_c + 2.0 nad_c
EX_pi_e	phosphate exchange	pi_e <=>
EX_h_c	h+ exchange	h_c <=>
PTAr	phosphotransacetylase	actp_c + coa_c <=> accoa_c + pi_c
MCLA1	malyl-coa lyase	smalcoa_c <=> accoa_c + glx_c
PDH	pyruvate dehydrogenase	coa_c + nad_c + pyr_c --> accoa_c + co2_c + nadh_c
MTK	malate thiokinase	atp_c + coa_c + mal__l_c <=> adp_c + pi_c + smalcoa_c
MDH	malate dehydrogenase	mal__l_c + nad_c <=> h_c + nadh_c + oaa_c
HPYRRx	hydroxypyruvate reductase (nadh)	h_c + hpyr_c + nadh_c --> glyc__r_c + nad_c
SGAT	serine-glyoxylate aminotransferase	glx_c + ser__l_c --> gly_c + hpyr_c
GHMT	serine hydroxymethyltransferase	ser__l_c + thf_c <=> gly_c + h2o_c + mlthf_c
MTHFD	methylenetetrahydrofolate dehydrogenase (nadp)	mlthf_c + nadp_c <=> methf_c + nadph_c
MTHFC	methenyltetrahydrofolate cyclohydrolase	h2o_c + methf_c <=> 10fthf_c + h_c
FTHFLi	formate-tetrahydrofolate ligase	atp_c + for_c + thf_c <=> 10fthf_c + adp_c + pi_c
HCO3E_1	carbonic anhydrase	h_c + hco3_c <=> co2_c + h2o_c
GLUS	glutamate synthase	akg_c + 2.0 h_c + nadph_c + nh3_c --> glu__l_c + h2o_c + nadp_c
ASPAT	aspartate aminotransferase	glu__l_c + oaa_c <=> akg_c + asp__l_c
ASPK	aspartate kinase	asp__l_c + atp_c --> 4pasp_c + adp_c
ASADH	aspartate-semialdehyde dehydrogenase	4pasp_c + h_c + nadph_c --> aspsa_c + nadp_c + pi_c
HSDH	homoserine dehydrogenase	aspsa_c + h_c + nadh_c --> hom__l_c + nad_c
HSK	homoserine kinase	atp_c + hom__l_c --> adp_c + h_c + phom_c
THRS	threonine synthase	h2o_c + phom_c --> pi_c + thr__l_c
THRD_L	threonine deaminase	thr__l_c --> 2obut_c + h_c + nh3_c
ALAD_syn	alanine dehydrogenase	2.0 h_c + nadh_c + nh3_c + pyr_c --> ala__l_c + h2o_c + nad_c
ACLS_2ahbut	acetolactate synthase (2-aceto-2-hydroxybutanoate forming)	2obut_c + h_c + pyr_c --> 2ahbut_c + co2_c
KARA2	ketol-acid reductoisomerase	2ahbut_c + h_c + nadph_c --> 23dhmp_c + nadp_c
DHAD2	dihydroxy-acid dehydratase (2,3-dihydroxy-3-methylpentanoate)	23dhmp_c --> 3mop_c + h2o_c
BCTA	branched-chain-amino-acid transaminase	3mop_c + glu__l_c --> akg_c + ile__l_c
ACGK	acetylglutamate kinase	acglu_c + atp_c --> acg5p_c + adp_c
AGGPR	n-acetyl-gamma-glutamyl-phosphate reductase	acg5p_c + h_c + nadph_c --> acg5sa_c + nadp_c + pi_c
AOTA	acetylornithine delta-transaminase	acg5sa_c + glu__l_c --> acorn_c + akg_c
ORNTAC	ornithine transacetylase	acorn_c + glu__l_c --> acglu_c + orn__l_c
CPS	carbamoyl phosphate synthase	2.0 atp_c + hco3_c + nh3_c --> 2.0 adp_c + cbp_c + h_c + pi_c
OCBT	ornithine carbamoyltransferase	cbp_c + orn__l_c --> citr__l_c + h_c + pi_c
ARGSS	argininosuccinate synthase	asp__l_c + atp_c + citr__l_c --> amp_c + argsuc_c + h_c + ppi_c
ARGSL	argininosuccinate lyase	argsuc_c --> arg__l_c + fum_c
ASPCT	aspartate carbamoyltransferase	asp__l_c + cbp_c --> cbasp_c + h_c + pi_c
DHR	dihydroorotase	cbasp_c + h_c --> dhor__s_c + h2o_c
DHORDfum	(s)-dihydroorotate:fumarate oxidoreductase	dhor__s_c + fum_c --> orot_c + succ_c
ORPT	orotate phosphoribosyltransferase	orot_c + prpp_c --> orot5p_c + ppi_c
OMPDC	orotidine-5'-phosphate decarboxylase	h_c + orot5p_c --> co2_c + ump_c
UMPK	ump kinase	atp_c + ump_c <=> adp_c + udp_c
NDPK2	nucleoside-diphosphate kinase (atp:udp)	atp_c + udp_c <=> adp_c + utp_c
CTPS2	ctp synthase (glutamine)	atp_c + gln__l_c + h2o_c + utp_c --> adp_c + ctp_c + glu__l_c + 2.0 h_c + pi_c
DUTPDP	dutp diphosphatase	dutp_c + h2o_c --> dump_c + h_c + ppi_c
DCTPD	dctp deaminase	dctp_c + h2o_c --> dutp_c + nh3_c
GF6PTA	glutamine-fructose-6-phosphate transaminase	f6p_c + gln__l_c --> gam6p_c + glu__l_c
PGAMT	phosphoglucosamine mutase	gam6p_c --> gam1p_c
GSPK	glucosamine kinase	gam1p_c + h2o_c <=> gam_c + pi_c
G1PACT	glucosamine-1-phosphate n-acetyltransferase	accoa_c + gam1p_c --> acgam1p_c + coa_c + h_c
UAGDP	udp-n-acetylglucosamine diphosphorylase	acgam1p_c + h_c + utp_c --> ppi_c + uacgam_c
3OACOAS	3-oxoacyl-coa synthase	accoa_c + h_c + malacp_c --> actacp_c + co2_c + coa_c
3OAR40_1	3-oxoacyl-[acyl-carrier-protein] reductase (n-C4:0)	actacp_c + h_c + nadph_c --> 3hbutacp_c + nadp_c
3HAD40_1	3-hydroxyacyl-[acyl-carrier-protein] dehydratase (n-C4:0)	3hbutacp_c --> but2eacp_c + h2o_c
EAR40x_1	Enoyl-[acyl-carrier-protein] reductase (nadh) (n-C4:0)	but2eacp_c + h_c + nadh_c --> butacp_c + nad_c
KAS	beta-ketoacyl synthase	butacp_c + h_c + malcoa_c <=> 3ohexacp_c + co2_c + coa_c
3OAR60_1	3-oxoacyl-[acyl-carrier-protein] reductase (n-C6:0)	3ohexacp_c + h_c + nadph_c --> 3hhexacp_c + nadp_c
3HAD60_1	3-hydroxyacyl-[acyl-carrier-protein] dehydratase (n-C6:0)	3hhexacp_c --> h2o_c + thex2eacp_c
EAR60x_1	enoyl-[acyl-carrier-protein] reductase (nadh) (n-C6:0)	h_c + nadh_c + thex2eacp_c --> hexacp_c + nad_c
KAS_1	beta-ketoacyl synthase 1	h_c + hexacp_c + malcoa_c <=> 3ooctacp_c + co2_c + coa_c
3OAR80_1	3-oxoacyl-[acyl-carrier-protein] reductase (n-C8:0)	3ooctacp_c + h_c + nadph_c --> 3hoctacp_c + nadp_c
3HAD80_1	3-hydroxyacyl-[acyl-carrier-protein] dehydratase (n-C8:0)	3hoctacp_c --> h2o_c + toct2eacp_c
EAR80x_1	enoyl-[acyl-carrier-protein] reductase (nadh) (n-C8:0)	h_c + nadh_c + toct2eacp_c --> nad_c + ocacp_c
KAS_2	beta-ketoacyl synthase 2	h_c + malcoa_c + ocacp_c <=> 3odecacp_c + co2_c + coa_c
3OAR100_1	3-oxoacyl-[acyl-carrier-protein] reductase (n-C10:0)	3odecacp_c + h_c + nadph_c --> 3hdecacp_c + nadp_c
3HAD100_1	3-hydroxyacyl-[acyl-carrier-protein] dehydratase (n-C10:0)	3hdecacp_c --> h2o_c + tdec2eacp_c
EAR100x_1	enoyl-[acyl-carrier-protein] reductase (nadh) (n-C10:0)	h_c + nadh_c + tdec2eacp_c --> dcaacp_c + nad_c
KAS_3	beta-ketoacyl synthase 3	dcaacp_c + h_c + malcoa_c <=> 3oddecacp_c + co2_c + coa_c
3OAR120	3-oxoacyl-[acyl-carrier-protein] reductase (n-C12:0)	3oddecacp_c + h_c + nadph_c --> 3hddecacp_c + nadp_c
3HAD120_1	3-hydroxyacyl-[acyl-carrier-protein] dehydratase (n-C12:0)	3hddecacp_c --> h2o_c + tddec2eacp_c
EAR120x	enoyl-[acyl-carrier-protein] reductase (nadh) (n-C12:0)	h_c + nadh_c + tddec2eacp_c --> ddcaacp_c + nad_c
ARP	arabinose phosphatase	ara5p_c + h2o_c --> arab__d_c + pi_c
A5PISO	arabinose-5-phosphate isomerase	ru5p__d_c --> ara5p_c
KDOPS	2-dehydro-3-deoxyphosphooctonate aldolase	ara5p_c + h2o_c + pep_c --> kdo8p_c + pi_c
KDOPP	3-deoxy-manno-octulosonate-8-phosphatase	h2o_c + kdo8p_c --> kdo_c + pi_c
KDOCT2	3-deoxy-manno-octulosonate cytidylyltransferase	ctp_c + kdo_c --> ckdo_c + ppi_c
TDSK	tetraacyldisaccharide 4'kinase	atp_c + lipidads_c --> adp_c + h_c + lipida_c
MOAT	3-deoxy-D-manno-octulosonic acid transferase	ckdo_c + lipida_c --> cmp_c + h_c + kdo26lipid4_c
MOAT2	3-deoxy-D-manno-octulosonic acid transferase 2	ckdo_c + kdo26lipid4_c --> cmp_c + h_c + kdo2lipid4_c
EDTXS1	endotoxin synthesis (lauroyl transferase)	ddcaacp_c + kdo2lipid4_c --> hacp_c + kdo2lipid4l_c
EAR140x	enoyl-[acyl-carrier-protein] reductase (nadh) (n-C14:0)	h_c + nadh_c + tmrs2eacp_c --> myrsacp_c + nad_c
EDTXS4	endotoxin synthesis (myristoyl transferase)	kdo2lipid4l_c + myrsacp_c --> hacp_c + lipa_c
KAS_4	beta-ketoacyl synthase 4	h_c + malcoa_c + myrsacp_c <=> 3opalmacp_c + co2_c + coa_c
3OAR160	3-oxoacyl-[acyl-carrier-protein] reductase (n-C16:0)	3opalmacp_c + h_c + nadph_c --> 3hpalmacp_c + nadp_c
3HAD160_1	3-hydroxyacyl-[acyl-carrier-protein] dehydratase (n-C16:0)	3hpalmacp_c --> h2o_c + tpalm2eacp_c
EAR160x_1	enoyl-[acyl-carrier-protein] reductase (nadh) (n-C16:0)	h_c + nadh_c + tpalm2eacp_c --> nad_c + palmacp_c
FA160ACPHi	fatty-acyl-acp hydrolase (n-C16:0)	amp_c + palmacp_c + ppi_c --> atp_c + hacp_c + hdca_c
PALMTE	palmityl-CoA thioesterase	atp_c + coa_c + hdca_c --> amp_c + pmtcoa_c + ppi_c
G3PD2_2	glycerol-3-phosphate dehydrogenase (nad(p))	dhap_c + h_c + nadph_c --> glyc3p_c + nadp_c
G3PAT160	glycerol 3 phosphate o acyltransferase (n-C16:0)	glyc3p_c + pmtcoa_c --> coa_c + palmglyc3p_c
KAS_5	beta-ketoacyl synthase 5	h_c + malcoa_c + palmacp_c --> 3ooctdacp_c + co2_c + coa_c
3OAR180_1	3-oxoacyl-[acyl-carrier-protein] reductase (n-C18:0)	3ooctdacp_c + h_c + nadph_c --> 3hoctaacp_c + nadp_c
3HAD180	3-hydroxyacyl-[acyl-carrier-protein] dehydratase (n-C18:0)	3hoctaacp_c --> h2o_c + toctd2eacp_c
EAR180x_1	enoyl-[acyl-carrier-protein] reductase (nadh) (n-C18:0)	h_c + nadh_c + toctd2eacp_c --> nad_c + ocdcaacp_c
FA180ACPHi	fatty-acyl-acp hydrolase (n-C18:0)	h2o_c + ocdcaacp_c --> h_c + hacp_c + ocdca_c
PGPPT	1-palmitoylglycerol-3-phosphate o-palmitoyltransferase	palmacp_c + palmglyc3p_c --> hacp_c + pa160_c
KAS_6	beta-ketoacyl synthase 6	ddcaacp_c + h_c + malcoa_c <=> 3omrsacp_c + co2_c + coa_c
3OAR140_1	3-oxoacyl-[acyl-carrier-protein] reductase (n-C14:0)	3omrsacp_c + h_c + nadph_c --> 3hmrsacp_c + nadp_c
UAGAAT	udp-n-acetylglucosamine acyltransferase	3hmrsacp_c + uacgam_c --> hacp_c + u3aga_c
UHGADA	udp-3-o-acetylglucosamine deacetylase	h2o_c + u3aga_c --> ac_c + u3hga_c
3HAD140_1	3-hydroxyacyl-[acyl-carrier-protein] dehydratase (n-C14:0)	3hmrsacp_c --> h2o_c + tmrs2eacp_c
U23GAAT	udp-3-o-(3-hydroxymyristoyl)glucosamine acyltransferase	3hmrsacp_c + u3hga_c --> h_c + hacp_c + u23ga_c
G6PI_1	glucose-6-phosphate 1-epimerase	g6p_c <=> g6p_a_c
PGMT	phosphoglucomutase	g6p_a_c --> g1p_c
MALTSS	maltose synthase	2.0 g1p_c + h2o_c --> malt_c + 2.0 pi_c
ABFPT	atp:d-fructose 6-phosphotransferase	atp_c + fru_B_c <=> adp_c + f6p_c + h_c
SPL	sucrose phosphorylase	fru_B_c + g1p_c --> pi_c + sucr_c
GLGC	glucose-1-phosphate adenylyltransferase	atp_c + g1p_c + h_c --> adpglca_c + ppi_c
ADGLGC	alpha-d-glucose adenylyltransferase	adpglca_c + h2o_c --> adp_c + glc_a_c + h_c
GALUi	glucose-1-phosphate uridylyltransferase	g1p_c + h_c + utp_c --> ppi_c + udpg_c
UDPG4E	udp-glucose 4-epimerase	udpg_c --> udpgal_c
GALBDS	beta-d-galactose synthase	h2o_c + udpgal_c --> gal_bD_c + h_c + udp_c
DXS	1-deoxy-d-xylulose-5-phosphate synthase	g3p_c + h_c + pyr_c --> co2_c + dxyl5p_c
DXRI	1-deoxy-d-xylulose 5-phosphate reductoisomerase	dxyl5p_c + h_c + nadph_c --> 2me4p_c + nadp_c
MEPCT	2-c-methyl-d-erythritol 4-phosphate cytidylyltransferase	2me4p_c + ctp_c + h_c --> 4c2me_c + ppi_c
CMK	4-diphosphocytidyl-2-C-methyl-d-erythritol kinase	4c2me_c + atp_c --> 2p4c2me_c + adp_c + h_c
MECDPS	2-c-methyl-d-erythritol 2,4-cyclodiphosphate synthase	2p4c2me_c --> 2mecdp_c + cmp_c
FNOR	ferredoxin nadp+ reductase	2.0 fdxox_c + 3.0 h_c + nadph_c --> 2.0 fdxrd_c + nadp_c
HDS	4-hydroxy-3-methylbut-2-en-1-yl diphosphate synthase	2mecdp_c + 2.0 fdxrd_c --> 2.0 fdxox_c + h2mb4p_c + h2o_c + 3.0 h_c
IPDPS	1-hydroxy-2-methyl-2-(E)-butenyl 4-diphosphate reductase (ipdp)	h2mb4p_c + h_c + nadh_c --> h2o_c + ipdp_c + nad_c
DMPPS	1-hydroxy-2-methyl-2-(E)-butenyl 4-diphosphate reductase (dmpp)	h2mb4p_c + h_c + nadh_c --> dmpp_c + h2o_c + nad_c
DMATT	dimethylallyltranstransferase	dmpp_c + ipdp_c --> grdp_c + ppi_c
FRTT	farnesyltranstransferase	grdp_c + ipdp_c --> frdp_c + ppi_c
SQLS	squalene synthase	2.0 frdp_c + h_c + nadh_c --> nad_c + 2.0 ppi_c + sql_c
SMO	squalene monooxygenase	h_c + nadph_c + o2_c + sql_c --> h2o_c + nadp_c + ssq23epx_c
LNSTLS	lanosterol synthase	ssq23epx_c --> lanost_c
UDCPDPS	undecaprenyl diphosphate synthase	frdp_c + 8.0 ipdp_c --> dtpcudcpp_c + 8.0 ppi_c
UDCPDP	undecaprenyl-diphosphatase	dtpcudcpp_c + h2o_c <=> dtocudcpmp_c + h_c + pi_c
ALAR	alanine racemase	ala__l_c <=> ala__d_c
ALAALA	d-alanine--d-alanine ligase	2.0 ala__d_c + atp_c --> adp_c + alaala_c + h_c + pi_c
GLUR	glutamate racemase	glu__l_c --> glu__d_c
UAGCVT	udp-n-acetylglucosamine 1-carboxyvinyltransferase	pep_c + uacgam_c --> pi_c + uacgamep_c
UAPGR	udp-n-acetylenolpyruvoylglucosamine reductase	h_c + nadph_c + uacgamep_c --> nadp_c + uamr_c
UAMAS	udp-n-acetylmuramoyl-L-alanine synthetase	ala__l_c + atp_c + uamr_c --> adp_c + h_c + pi_c + uama_c
UAMAGS	udp-n-acetylmuramoylalanine--D-glutamate ligase	atp_c + glu__d_c + uama_c --> adp_c + h_c + pi_c + uamag_c
ECTS	l-ectoine synthase	na24dab_c --> ectoine_c + h2o_c
DABACT	l-2,4-diaminobutyric acid acetyltransferase	24dab_c + accoa_c --> coa_c + h_c + na24dab_c
DBTA	diaminobutyrate--2-oxoglutarate transaminase	aspsa_c + glu__l_c --> 24dab_c + akg_c
DHDPS	dihydrodipicolinate synthase	aspsa_c + pyr_c --> 4hthdp_c + h2o_c + h_c
DHDPRy	dihydrodipicolinate reductase (nadph)	4hthdp_c + h_c + nadph_c --> h2o_c + nadp_c + thdp_c
THDPS	tetrahydrodipicolinate succinylase	h2o_c + succoa_c + thdp_c --> coa_c + sl2a6o_c
SDPTA	succinyldiaminopimelate transaminase	glu__l_c + sl2a6o_c --> akg_c + sl26da_c
SDPDS	succinyl-diaminopimelate desuccinylase	h2o_c + sl26da_c --> ldapime_c + succ_c
DAPE	diaminopimelate epimerase	ldapime_c --> 26dap__m_c
UM3PL	udp-n-acetylmuramoylalanyl-d-glutamate--2, 6-diaminopimelate ligase	26dap__m_c + atp_c + uamag_c --> adp_c + h_c + pi_c + ugmd_c
UAMTAAL	udp-n-acetylmuramoyl-tripeptide--d-alanyl-d- alanine ligase	alaala_c + atp_c + ugmd_c --> adp_c + h_c + pi_c + ugmda_c
PAPPT3	phospho-n-acetylmuramoyl-pentapeptide- transferase	dtocudcpmp_c + ugmda_c --> agmdadpudcp_c + ump_c
UAGH	udp-2,3-diacylglucosamine hydrolase	h2o_c + u23ga_c --> 2.0 h_c + lipidx_c + ump_c
LPADSS	lipid-a-disaccharide synthase	lipidx_c + u23ga_c --> h_c + lipidads_c + udp_c
FRD	fumarate reductase (nadh)	succ_c + uq_c <=> fum_c + uqh2_c
SUCOAS	succinyl-coa synthetase (adp-forming)	atp_c + coa_c + succ_c <=> adp_c + pi_c + succoa_c
SHSL2	o-succinylhomoserine sulfhydrylase	h2s_c + suchms_c --> h_c + hcys__l_c + succ_c
HSST	homoserine o-succinyltransferase	hom__l_c + succoa_c --> coa_c + suchms_c
SULR	sulfite reductase nadph	5.0 h_c + 3.0 nadph_c + so3_c --> 3.0 h2o_c + h2s_c + 3.0 nadp_c
CYSS	cysteine synthase	acser_c + h2s_c --> ac_c + cys__l_c + h_c
CS	citrate synthase	accoa_c + h2o_c + oaa_c --> cit_c + coa_c + h_c
ACONHT	aconitate hydratase	cit_c <=> acon_c_c + h2o_c
ACONHT_1	aconitate hydratase 1	acon_c_c + h2o_c <=> icit_c
ICDHyr	isocitrate dehydrogenase nadp	icit_c + nadp_c --> akg_c + co2_c + nadph_c
EX_so4_e	so4 exchange	so4_e <=>
SULabc	sulfate transport via abc system	atp_c + h2o_c + so4_e --> adp_c + h_c + pi_c + so4_c
SADT	sulfate adenylyltransferase	atp_c + h_c + so4_c --> aps_c + ppi_c
ADSK	adenylyl-sulfate kinase	aps_c + atp_c --> adp_c + h_c + paps_c
TRDR	thioredoxin reductase (nadph)	h_c + nadph_c + trdox_c --> nadp_c + trdrd_c
PAPSR	phosphoadenylyl-sulfate reductase (thioredoxin)	paps_c + trdrd_c --> 2.0 h_c + pap_c + so3_c + trdox_c
SERAT	serine acetyltransferase	accoa_c + ser__l_c --> acser_c + coa_c
ACKr	acetate kinase	actp_c + adp_c --> ac_c + atp_c
GCL	glutamate--cysteine ligase	atp_c + cys__l_c + glu__l_c --> adp_c + glucys_c + h_c + pi_c
GTHS	glutathione synthetase	atp_c + glucys_c + gly_c --> adp_c + gthrd_c + h_c + pi_c
RNDR1	ribonucleoside-diphosphate reductase (adp)	adp_c + trdrd_c --> dadp_c + h2o_c + trdox_c
RNDR2	ribonucleoside-diphosphate reductase (gdp)	gdp_c + trdrd_c --> dgdp_c + h2o_c + trdox_c
RNDR3	ribonucleoside-diphosphate reductase (cdp)	cdp_c + trdrd_c --> dcdp_c + h2o_c + trdox_c
NDPK8	nucleoside-diphosphate kinase (atp:dadp)	atp_c + dadp_c --> adp_c + datp_c
NDPK5	nucleoside-diphosphate kinase (atp:dgdp)	atp_c + dgdp_c --> adp_c + dgtp_c
NDPK7	nucleoside-diphosphate kinase (atp:dcdp)	atp_c + dcdp_c --> adp_c + dctp_c
ADK1	adenylate kinase	amp_c + atp_c --> 2.0 adp_c
ADSS	adenylosuccinate synthetase	asp__l_c + gtp_c + imp_c --> dcamp_c + gdp_c + 2.0 h_c + pi_c
ADSL1r	adenylsuccinate lyase	dcamp_c --> amp_c + fum_c
GLUSy	glutamate synthase (nadph)	2.0 glu__l_c + nadp_c <=> akg_c + gln__l_c + h_c + nadph_c
AMETS	s-adenosyl-l-methionine synthase	amob_c + gln__l_c + h_c + nadh_c <=> amet_c + glu__l_c + nad_c
METAT	methionine adenosyltransferase	atp_c + h2o_c + met__l_c --> amet_c + pi_c + ppi_c
ACCOAC	acetyl-coa carboxylase	accoa_c + atp_c + hco3_c --> adp_c + h_c + malcoa_c + pi_c
MCOATA	malonyl-coa-acp transacylase	hacp_c + malcoa_c --> coa_c + malacp_c
AHCi	adenosylhomocysteinase	ahcys_c + h2o_c --> adn_c + hcys__l_c
MALCOAMT	malonyl-coa methyltransferase	amet_c + malcoa_c --> ahcys_c + malcoame_c
3OAS	3-oxoacyl-acp synthase	h_c + malacp_c + malcoame_c --> co2_c + coa_c + ogmeacp_c
3OARN_1	3-oxoacyl-[acyl-carrier-protein] reductase (n1)	h_c + nadph_c + ogmeacp_c --> hgmeacp_c + nadp_c
3HADN_1	3-hydroxyacyl-[acyl-carrier-protein] dehydratase (n1)	hgmeacp_c --> egmeacp_c + h2o_c
3OASN_1	3-oxoacyl-acp synthase (n1, nadph)	egmeacp_c + 2.0 h_c + malacp_c + nadph_c --> co2_c + hacp_c + nadp_c + opmeacp_c
3OARN_2	3-oxoacyl-[acyl-carrier-protein] reductase (n2)	h_c + nadph_c + opmeacp_c --> hpmeacp_c + nadp_c
3HADN_2	3-hydroxyacyl-[acyl-carrier-protein] dehydratase (n2)	hpmeacp_c --> epmeacp_c + h2o_c
3OASN_2	3-oxoacyl-acp synthase (n2)	coa_c + epmeacp_c + h2o_c + h_c --> hacp_c + meoh_c + pmcoa_c
AOXSr	8-amino-7-oxononanoate synthase	ala__l_c + h_c + pmcoa_c --> 8aonn_c + co2_c + coa_c
AMAOTr	adenosylmethionine-8-amino-7-oxononanoate transaminase	8aonn_c + amet_c --> amob_c + dann_c
DBTS	dethiobiotin synthetase	atp_c + co2_c + dann_c --> adp_c + dtbt_c + 3.0 h_c + pi_c
BTS	biotin synthase	2.0 amet_c + dtbt_c + h2s_c --> btn_c + 2.0 dad_5_c + 2.0 h_c + 2.0 met__l_c
5DOAN	5'-deoxyadenosine nuclosidase	dad_5_c + h2o_c --> 25drib_c + ade_c
ACALS	acetaldehyde synthetase	25drib_c + atp_c --> acald_c + adp_c + g3p_c + h_c
ACALNOR	acetaldehyde:nad+ oxidoreductase (coa-acetylating)	acald_c + coa_c + nad_c <=> accoa_c + h_c + nadh_c
ADPT	adenine phosphoribosyltransferase	ade_c + prpp_c --> amp_c + ppi_c
ADNK1	adenosine kinase	adn_c + atp_c --> adp_c + amp_c + h_c
NDPK1	nucleoside-diphosphate kinase (atp:gdp)	atp_c + gdp_c --> adp_c + gtp_c
GK1	guanylate kinase (gmp:atp)	atp_c + gmp_c --> adp_c + gdp_c
CYTK1	cytidylate kinase (cmp)	atp_c + cmp_c <=> adp_c + cdp_c
NDPK3	nucleoside-diphosphate kinase (atp:cdp)	atp_c + cdp_c <=> adp_c + ctp_c
GLUPRT	glutamine phosphoribosyldiphosphate amidotransferase	gln__l_c + h2o_c + prpp_c --> glu__l_c + ppi_c + pram_c
PRAGSr	phosphoribosylglycinamide synthase	atp_c + gly_c + pram_c --> adp_c + gar_c + h_c + pi_c
GARFT	phosphoribosylglycinamide formyltransferase	10fthf_c + gar_c --> fgam_c + h_c + thf_c
PRFGS	phosphoribosylformylglycinamidine synthase	atp_c + fgam_c + gln__l_c + h2o_c --> 5prfgam_c + adp_c + glu__l_c + h_c + pi_c
PRFGCL	phosphoribosylformylglycinamidine cyclo-ligase	5prfgam_c + atp_c --> adp_c + air_c + h_c + pi_c
AIRC2	phosphoribosylaminoimidazole carboxylase	air_c + atp_c + hco3_c --> 5caiz_c + adp_c + 2.0 h_c + pi_c
AIRC3	carboxyaminoimidazole ribonucleotide mutase	5caiz_c --> 5aizc_c
PRASCSi	phosphoribosylaminoimidazole-succinocarboxamide synthase	5aizc_c + asp__l_c + atp_c --> 25aics_c + adp_c + h_c + pi_c
ADSL2r	adenylosuccinate lyase	25aics_c --> aicar_c + fum_c
ATPPRT	atp phosphoribosyltransferase	atp_c + prpp_c --> ppi_c + prbatp_c
PRATPP	phosphoribosyl-atp pyrophosphatase	h2o_c + prbatp_c --> h_c + ppi_c + prbamp_c
PRAMPC	phosphoribosyl-amp cyclohydrolase	h2o_c + prbamp_c --> prfp_c
PRMICI	1-(5-phosphoribosyl)-5-[(5- phosphoribosylamino)methylideneamino] imidazole-4-carboxamide isomerase	prfp_c --> prfaicarp_c
IG3PS	imidazole-glycerol-3-phosphate synthase	gln__l_c + prfaicarp_c --> aicar_c + eig3p_c + glu__l_c + h_c
IGPDH	imidazoleglycerol-phosphate dehydratase	eig3p_c --> h2o_c + imacp_c
HSTPTr	histidinol phosphate transaminase	glu__l_c + imacp_c --> akg_c + hisp_c
HISTP	histidinol-phosphatase	h2o_c + hisp_c --> histd_c + pi_c
HISTD	histidinol dehydrogenase	h2o_c + histd_c + 2.0 nad_c <=> 3.0 h_c + his__l_c + 2.0 nadh_c
AICART	phosphoribosylaminoimidazolecarboxamide formyltransferase	10fthf_c + aicar_c --> fprica_c + thf_c
IMPC	imp cyclohydrolase	fprica_c --> h2o_c + imp_c
IMPD	imp dehydrogenase	h2o_c + imp_c + nad_c --> h_c + nadh_c + xmp_c
GMPS2	gmp synthase	atp_c + gln__l_c + h2o_c + xmp_c --> amp_c + glu__l_c + gmp_c + 2.0 h_c + ppi_c
ACLS	acetolactate synthase	h_c + 2.0 pyr_c --> alac__s_c + co2_c
KARA1	ketol-acid reductoisomerase (2,3-dihydroxy-3-methylbutanoate)	alac__s_c + h_c + nadph_c --> 23dhmb_c + nadp_c
DHAD1	dihydroxy-acid dehydratase (2,3-dihydroxy-3-methylbutanoate)	23dhmb_c --> 3mob_c + h2o_c
BCTA_glu	branched-chain-amino-acid transaminase (glutamate forming)	4mop_c + glu__l_c --> akg_c + leu__l_c
IPMD	3-isopropylmalate dehydrogenase	3c2hmp_c + nad_c <=> 4mop_c + co2_c + nadh_c
IMDHT	isopropylmalate isomerase	3c2hmp_c <=> 3c3hmp_c
IPPS	2-isopropylmalate synthase	3mob_c + accoa_c + h2o_c --> 3c3hmp_c + coa_c + h_c
BCTA_val	branched-chain-amino-acid transaminase (valine forming)	3mob_c + glu__l_c --> akg_c + val__l_c
MOHMT	3-methyl-2-oxobutanoate hydroxymethyltransferase	3mob_c + h2o_c + mlthf_c --> 2dhp_c + thf_c
DPR	2-dehydropantoate 2-reductase	2dhp_c + h_c + nadph_c --> nadp_c + pant__r_c
ASP1DC	aspartate 1-decarboxylase	asp__l_c + h_c --> ala_B_c + co2_c
PANTS	pantothenate synthase	ala_B_c + atp_c + pant__r_c --> amp_c + h_c + pnto__r_c + ppi_c
PNTK	pantothenate kinase	atp_c + pnto__r_c --> 4ppan_c + adp_c + h_c
PPNCL2	phosphopantothenate-cysteine ligase	4ppan_c + ctp_c + cys__l_c --> 4ppcys_c + cmp_c + h_c + ppi_c
PPCDC	phosphopantothenoylcysteine decarboxylase	4ppcys_c + h_c --> co2_c + pan4p_c
PTPATi	pantetheine-phosphate adenylyltransferase	atp_c + h_c + pan4p_c --> dpcoa_c + ppi_c
DPCOAK	dephospho-coa kinase	atp_c + dpcoa_c --> adp_c + coa_c + h_c
NDPK4	nucleoside-diphosphate kinase (atp:dtdp)	atp_c + dtdp_c --> adp_c + dttp_c
DTMPK	dtmp kinase	atp_c + dtmp_c --> adp_c + dtdp_c
TMDS	thymidylate synthase	dump_c + mlthf_c --> dhf_c + dtmp_c
DHFR	dihydrofolate reductase	dhf_c + h_c + nadph_c --> nadp_c + thf_c
GLXR	glyoxylate reductase	glyclt_c + nad_c <=> glx_c + h_c + nadh_c
GCALDD	glycolaldehyde dehydrogenase	gcald_c + h2o_c + nad_c <=> glyclt_c + 2.0 h_c + nadh_c
GTPCI	gtp cyclohydrolase I	gtp_c + h2o_c --> ahdt_c + for_c + h_c
DNTPPA	dihydroneopterin triphosphate pyrophosphatase	ahdt_c + h2o_c --> dhpmp_c + h_c + ppi_c
DNMPPA	dihydroneopterin monophosphate dephosphorylase	dhpmp_c + h2o_c --> dhnpt_c + pi_c
DHNPA_1	dihydroneopterin aldolase	dhnpt_c --> 6hmhpt_c + gcald_c
HPPK	2-amino-4-hydroxy-6- hydroxymethyldihydropteridine pyrophosphokinase	6hmhpt_c + atp_c --> 6hmhptpp_c + amp_c + h_c
DPHS	phospho-2-dehydro-3-deoxyheptonate aldolase	e4p_c + h2o_c + pep_c --> 2dda7p_c + pi_c
DHQS	3-dehydroquinate synthase	2dda7p_c --> 3dhq_c + pi_c
DQDH	3-dehydroquinate dehydratase	3dhq_c --> 3dhsk_c + h2o_c
SKDH	shikimate dehydrogenase	3dhsk_c + h_c + nadph_c --> nadp_c + skm_c
SKK	shikimate kinase	atp_c + skm_c --> adp_c + h_c + skm3p_c
PSCVT	3-enolpyruvylshikimate-5-phosphate synthetase	pep_c + skm3p_c --> 3psme_c + pi_c
CHORS	chorismate synthase	3psme_c --> chor_c + pi_c
CHRM	chorismate mutase	chor_c --> pphn_c
PPND	prephenate dehydrogenase	nad_c + pphn_c --> 34hpp_c + co2_c + nadh_c
AATA1	aromatic-amino-acid transaminase	34hpp_c + glu__l_c --> akg_c + tyr__l_c
PPNDH	prephenate dehydratase	h_c + pphn_c --> co2_c + h2o_c + phpyr_c
ASPAT1	aspartate aminotransferase (lphe forming)	glu__l_c + phpyr_c --> akg_c + phe__l_c
ANS	anthranilate synthase	chor_c + gln__l_c --> anth_c + glu__l_c + h_c + pyr_c
ANPRT	anthranilate phosphoribosyltransferase	anth_c + prpp_c --> ppi_c + pran_c
PRAI	phosphoribosylanthranilate isomerase	pran_c --> 2cpr5p_c
IGPS	indole-3-glycerol-phosphate synthase	2cpr5p_c + h_c --> 3ig3p_c + co2_c + h2o_c
TRPS1	tryptophan synthase (indoleglycerol phosphate)	3ig3p_c + ser__l_c --> g3p_c + h2o_c + trp__l_c
ADCS	aminodeoxychorismate synthase	chor_c + gln__l_c --> 4adcho_c + glu__l_c
ADCL	aminodeoxychorismate lyase	4adcho_c --> 4abz_c + h_c + pyr_c
DHPS2	dihydropteroate synthase	4abz_c + 6hmhptpp_c --> dhpt_c + ppi_c
DHFS	dihydrofolate synthase	atp_c + dhpt_c + glu__l_c --> adp_c + dhf_c + h_c + pi_c
MTHFR2_1	methylenetetrahydrofolate reductase (nad(p)h)	h_c + mlthf_c + nadh_c --> 5mthf_c + nad_c
METS	methionine synthase	5mthf_c + hcys__l_c --> met__l_c + thf_c
ASNS2	asparagine synthetase	asp__l_c + atp_c + nh3_c --> amp_c + asn__l_c + ppi_c
HCITS	homocitrate synthase	accoa_c + akg_c + h2o_c --> coa_c + h_c + hcit_c
HACONT	methanogen homoaconitase	hcit_c --> h2o_c + hacon_c_c
HACNH	homoaconitate hydratase	h2o_c + hacon_c_c --> hicit_c
HICITD	homoisocitrate dehydrogenase	hicit_c + nad_c --> 2oxoadp_c + co2_c + nadh_c
AATA	aminoadipate aminotransferase	2oxoadp_c + glu__l_c --> akg_c + l2aadp_c
THPP2CD	tetrahydropiperidine-2-carboxylate dehydrogenase	h_c + l2aadp_c + nadh_c --> 2.0 h2o_c + nad_c + thp2c_c
AOXHEXCYCLs	2-amino-6-oxohexanoate dehydratase (spontaneous)	l2aadp6sa_c <=> h2o_c + h_c + thp2c_c
SACCD1	saccharopine dehydrogenase (nadp, lglu forming)	glu__l_c + h_c + l2aadp6sa_c + nadph_c --> h2o_c + nadp_c + saccrp__l_c
SACCD2	saccharopine dehydrogenase (nad, llys forming)	h2o_c + nad_c + saccrp__l_c --> akg_c + h_c + lys__l_c + nadh_c
GLU5K	glutamate 5-kinase	atp_c + glu__l_c --> adp_c + glu5p_c
G5SD	glutamate-5-semialdehyde dehydrogenase	glu5p_c + h_c + nadph_c --> glu5sa_c + nadp_c + pi_c
G5SADs	l-glutamate 5-semialdehyde dehydratase (spontaneous)	glu5sa_c <=> 1pyr5c_c + h2o_c + h_c
P5CR	pyrroline-5-carboxylate reductase	1pyr5c_c + 2.0 h_c + nadh_c --> nad_c + pro__l_c
PGCD	phosphoglycerate dehydrogenase	3pg_c + nad_c --> 3php_c + h_c + nadh_c
PSERT	phosphoserine transaminase	3php_c + glu__l_c --> akg_c + pser__l_c
PSP	phosphoserine phosphatase	h2o_c + pser__l_c --> pi_c + ser__l_c
QULNS	quinolinate synthase	dhap_c + iasp_c --> 2.0 h2o_c + pi_c + quln_c
NNDPR	nicotinate-nucleotide diphosphorylase (carboxylating)	2.0 h_c + prpp_c + quln_c --> co2_c + nicrnt_c + ppi_c
DB4PS	3,4-dihydroxy-2-butanone-4-phosphate synthase	ru5p__d_c --> db4p_c + for_c + h_c
DLDLBT	6,7-dimethyl-8-ribityllumazine synthase	4r5au_c + db4p_c --> dmlz_c + 2.0 h2o_c + h_c + pi_c
GTPCII	gtp cyclohydrolase II	gtp_c + 3.0 h2o_c --> 25drapp_c + for_c + 2.0 h_c + ppi_c
DHPPDA	diaminohydroxyphosphoribosylaminopyrimidine deaminase	25drapp_c + h2o_c --> 5apru_c + nh3_c
APRAUR	5-amino-6-(5-phosphoribosylamino)uracil reductase	5apru_c + h_c + nadph_c --> 5aprbu_c + nadp_c
PMDPHT	pyrimidine phosphatase	5aprbu_c + h2o_c --> 4r5au_c + pi_c
RIBFS	riboflavin synthase	2.0 dmlz_c + h_c --> 4r5au_c + ribflv_c
RBFK	riboflavin kinase	atp_c + ribflv_c --> adp_c + fmn_c + h_c
FMNAT	fad synthetase	atp_c + fmn_c + h_c --> fad_c + ppi_c
FMNRx	fmn reductase (nad(p)h)	fmn_c + 2.0 h_c + nadh_c --> fmnh2_c + nad_c
DMBZIDS	5,6-dimethylbenzimidazole synthase	fmnh2_c + nadh_c + o2_c --> dial_c + dmbzid_c + e4p_c + h_c + nad_c
NNDMBRT	nicotinate-nucleotide dimethylbenzimidazole phosphoribosyltransferase	dmbzid_c + nicrnt_c --> 5prdmbz_c + h_c + nac_c
COBS	adenosylcobinamide-gdp ribazoletransferase	5prdmbz_c + agdpcbi_c --> adocblp_c + gmp_c + h_c
ADOCBLPP	adenosylcobalamin phosphate phosphatase	adocblp_c + h2o_c --> cob12_c + pi_c
NACO	nicotinate oxidase	2.0 h2o_c + nac_c + nadh_c + 2.0 o2_c --> co2_c + for_c + fum_c + 2.0 h_c + nad_c + nh4_c
NNATr	nicotinate-nucleotide adenylyltransferase	atp_c + h_c + nicrnt_c --> nacad_c + ppi_c
NADS2	nad synthase (glutamine-hydrolysing)	atp_c + gln__l_c + h2o_c + nacad_c --> amp_c + glu__l_c + h_c + nad_c + ppi_c
FUM	fumarate hydratase	mal__l_c <=> fum_c + h2o_c
ASPO6	lasp oxidase	asp__l_c + o2_c --> h2o2_c + h_c + iasp_c
AKGDH	2-oxogluterate dehydrogenase	akg_c + coa_c + nad_c --> co2_c + nadh_c + succoa_c
ALAS	5-aminolevulinate synthase	gly_c + h_c + succoa_c --> 5aop_c + co2_c + coa_c
PPBNGS	porphobilinogen synthase	2.0 5aop_c --> 2.0 h2o_c + h_c + ppbng_c
HMBS	hydroxymethylbilane synthase	h2o_c + 4.0 ppbng_c --> 4.0 h_c + hmbil_c + 4.0 nh3_c
UPP3S	uroporphyrinogen-III synthase	hmbil_c --> h2o_c + uppg3_c
UPPDC1	uroporphyrinogen decarboxylase	4.0 h_c + uppg3_c --> 4.0 co2_c + cpppg3_c
CPPPGO	coproporphyrinogen oxidase	cpppg3_c + 2.0 h_c + o2_c --> 2.0 co2_c + 2.0 h2o_c + pppg9_c
PPPGO_1	protoporphyrinogen oxidase	3.0 o2_c + pppg9_c --> 3.0 h2o2_c + ppp9_c
EX_fe2_e	fe2 exchange	fe2_e <=>
Fe2abc	fe2 transport from e to c	atp_c + fe2_e + h2o_c --> adp_c + fe2_c + h_c + pi_c
FCLT	ferrochelatase	fe2_c + ppp9_c --> 2.0 h_c + pheme_c
CAT	catalase	2.0 h2o2_c --> 2.0 h2o_c + o2_c
DASYN160	cdp-diacylglycerol synthase	ctp_c + h_c + pa160_c --> cdpdhdecg_c + ppi_c
PGSA160	cdp-diacylglycerol glycerol-3-phosphate 3-phosphatidyltransferase	cdpdhdecg_c + glyc3p_c + h2o_c --> cmp_c + pg_c + pi_c
PSSA160	cdp-diacylglycerol serine o-phosphatidyltransferase	cdpdhdecg_c + ser__l_c --> cmp_c + h_c + ps160_c
PSDC	phosphatidylserine decarboxylase	h_c + ps160_c --> co2_c + pe160_c
AACPS1_1	long-chain-fatty-acid-acp ligase (n-C14:0)	amp_c + myrsacp_c + ppi_c --> atp_c + hacp_c + ttdca_c
EX_ca2_e	ca2 exchange	ca2_e <=>
Ca2abc	ca2 transport from e to c	atp_c + ca2_e + h2o_c --> adp_c + ca2_c + h_c + pi_c
EX_mg2_e	mg2 exchange	mg2_e <=>
MG2abc	mg2 transport from e to c	atp_c + h2o_c + mg2_e --> adp_c + h_c + mg2_c + pi_c
EX_cu2_e	cu2 exchange	cu2_e <=>
Cu2abc	cu2 transport from e to c	atp_c + cu2_e + h2o_c --> adp_c + cu2_c + h_c + pi_c
PC	pyruvate carboxylase	atp_c + co2_c + h2o_c + pyr_c --> adp_c + 2.0 h_c + oaa_c + pi_c
NADPPPS	nadp phosphatase	h2o_c + nadp_c <=> nad_c + pi_c
ATPM	atp adp balance	atp_c + 2.0 h_c + 5.0 pi_c <=> adp_c + 2.0 h2o_c + 3.0 ppi_c
BPNT	3',5'-bisphosphate nucleotidase	h2o_c + pap_c --> amp_c + pi_c
EX_no3_e	no3 exchange	no3_e <=>
No3abc	no3 transport from e to c	atp_c + h2o_c + no3_e --> adp_c + h_c + no3_c + pi_c
NITR	nitrate reductase	no3_c + uqh2_c --> h2o_c + no2_c + uq_c
NTRIRx	no2 reductase (nadh)	5.0 h_c + 3.0 nadh_c + no2_c --> 2.0 h2o_c + 3.0 nad_c + nh4_c
NTRIRy	no2 reductase (nadph)	5.0 h_c + 3.0 nadph_c + no2_c --> 2.0 h2o_c + 3.0 nadp_c + nh4_c
AMSs	nh4 synthase (spontaneous)	h_c + nh3_c <=> nh4_c
LDH	lac dehydrogenase	h_c + nadh_c + pyr_c --> lac_c + nad_c
MXA1	methanol dehydrogenase	meoh_c + nad_c --> fald_c + h_c + nadh_c
NADTRHD	nad(p) transhydrogenase	nad_c + nadph_c <=> nadh_c + nadp_c
BIOMASS_M5GB1	biomass objective function	3e-06 2ddg6p_c + 0.006 2pg_c + 0.107 3pg_c + 0.00015 6pgc_c + 0.0001 accoa_c + 0.053 agmdadpudcp_c + 0.446 ala__l_c + 0.00022 amet_c + 0.001 amp_c + 0.022 arab__d_c + 0.202 arg__l_c + 0.119 asn__l_c + 0.348 asp__l_c + 54.355 atp_c + 0.00022 btn_c + 0.01 ca2_c + 0.001 cit_c + 0.00022 coa_c + 6e-08 cob12_c + 0.047 ctp_c + 0.01 cu2_c + 0.03 cys__l_c + 0.0021 datp_c + 0.002 dctp_c + 0.002 dgtp_c + 0.…
EX_lac_c	lac exchange	lac_c -->
EX_ac_c	ac exchange	ac_c -->
EX_co2_c	co2 exchange	co2_c -->
EX_cob12_c	cob12 exchange	cob12_c -->
EX_agdpcbi_c	adocbigdp exchange	agdpcbi_c <=>
EX_for_c	for exchange	for_c -->
PYK	pyruvate kinase	adp_c + 2.0 h_c + pep_c --> atp_c + pyr_c
EDA	2-dehydro-3-deoxy-phosphogluconate aldolase	2ddg6p_c + h_c --> g3p_c + pyr_c
NDH2	NADH Dehydrogenase II	3.0 h_c + nadh_c + uq_c <=> 2.0 h_p + nad_c + uqh2_c
UQH2tcp	Ubiquinol diffusion	uqh2_c <=> uqh2_p
UQtcp	Ubiquinone diffusion	uq_p <=> uq_c
CyBC1	Cytochrome bc1	2.0 h_c + ocytc_p + uqh2_p --> 4.0 h_p + rcytc_p + uq_p
CyAA3_CYTC	Cytochrome AA3 - Cytochrome C	8.0 h_c + o2_c + 2.0 rcytc_p --> 2.0 h2o_c + 4.0 h_p + 2.0 ocytc_p
CyAA3_UQ	Cytochrome AA3 - Ubiquinol	8.0 h_c + o2_c + 2.0 uqh2_p --> 2.0 h2o_c + 6.0 h_p + 2.0 uq_p
CyBA3_CYTC	Cytochrome BA3 - Cytochrome C	6.0 h_c + o2_c + 2.0 rcytc_p --> 2.0 h2o_c + 2.0 h_p + 2.0 ocytc_p
CyBA3_UQ	Cytochrome BA3 - Ubiquinol	6.0 h_c + o2_c + 2.0 uqh2_p --> 2.0 h2o_c + 4.0 h_p + 2.0 uq_p
ATPase	ATP synthase	3.0 adp_c + 10.0 h_p + 3.0 pi_c <=> 3.0 atp_c + 10.0 h_c
MXA2	Ubiquinone-linked Methanol Oxidation	meoh_p + uq_p --> fald_p + uqh2_p
Ex_succ_c	succ exchange	succ_c -->
EX_H2	Hydrogen exchange	h2_c -->
EX_pyr_c	Pyruvate exchange	pyr_c -->
H2ase	Hydrogen formation	h_c + nadh_c --> h2_c + nad_c
EX_glc_a_c	Glycogen composition	glc_a_c <=>
EX_EPS	EPS production	0.0185 cys__l_c + 0.0982 gal_bD_c + 0.0415 gam_c + 0.1617 glc_a_c + 0.0319 glu__l_c + 0.083 gly_c + 0.0169 ile__l_c + 0.0146 leu__l_c + 0.0066 met__l_c + 0.0139 phe__l_c + 0.0365 r5p_c + 0.0214 ser__l_c + 0.0375 thr__l_c + 0.0228 val__l_c <=>
#Genes
ID	Reaction IDs
METBU_RS0118245	pMMO
METBU_RS0118250	pMMO
METBU_RS0118255	pMMO
METBU_RS0100960	FAE
METBU_RS0106160	FAE
METBU_RS0101990	FAE
METBU_RS0105010	FAE
METBU_RS0109125	MTDB
METBU_RS0109120	MTDB
METBU_RS0106145	MCH
METBU_RS0106370	FHCA
METBU_RS0106365	FHCA
METBU_RS0106335	FHCA
METBU_RS0106340	FHCA
METBU_RS0113870	FDH
METBU_RS0103790	FDH
METBU_RS0113865	FDH
METBU_RS0113875	FDH
METBU_RS0113885	FDH
METBU_RS0115930	HPS
METBU_RS0115910	HPS
METBU_RS0115890	HPS
METBU_RS0103955	HPI	HPS
METBU_RS0115935	HPI
METBU_RS0115895	HPI
METBU_RS0115915	HPI
METBU_RS0111555	PRPPS
METBU_RS0110500	PRPPS
METBU_RS0111170	PFK_ppi
METBU_RS0105770	TPI
METBU_RS0122480	GAPD
METBU_RS0117885	GAPD
METBU_RS0118680	PGK
METBU_RS0105465	PGM
METBU_RS0102020	ENO
METBU_RS0114795	PGI
METBU_RS0116225	PGL
METBU_RS0109185	EDD
METBU_RS0101655	Pabc
METBU_RS0102580	Pabc
METBU_RS0109465	PTAr
METBU_RS0110680	MTK
METBU_RS0110685	MTK
METBU_RS0110745	MDH
METBU_RS0110700	SGAT
METBU_RS0110760	GHMT
METBU_RS0108920	MTHFD	MTHFC
METBU_RS0119010	MTHFC
METBU_RS0110765	FTHFLi
METBU_RS0118430	HCO3E_1
METBU_RS0112715	HCO3E_1
METBU_RS0106120	HCO3E_1
METBU_RS0109780	GLUS	GLUSy
METBU_RS0107360	ASPK
METBU_RS0118810	ASADH
METBU_RS0103535	HSDH
METBU_RS0109920	HSK
METBU_RS0103540	THRS
METBU_RS0119530	THRD_L
METBU_RS0118315	ALAD_syn
METBU_RS0111265	ACLS_2ahbut	ACLS
METBU_RS0111270	ACLS_2ahbut	ACLS
METBU_RS0111260	KARA2	KARA1
METBU_RS0105850	DHAD2	DHAD1
METBU_RS0108245	BCTA	BCTA_val	BCTA_glu
METBU_RS0114620	ACGK
METBU_RS0112625	AGGPR
METBU_RS0105835	AOTA
METBU_RS0117965	ORNTAC
METBU_RS0105800	CPS
METBU_RS0105805	CPS
METBU_RS0105840	OCBT
METBU_RS0103225	ARGSS
METBU_RS0122500	ARGSL
METBU_RS0116450	ASPCT
METBU_RS0116445	DHR
METBU_RS0105555	DHR
METBU_RS0112355	DHORDfum
METBU_RS0114500	ORPT
METBU_RS0112530	OMPDC
METBU_RS0102010	CTPS2
METBU_RS0114630	DUTPDP
METBU_RS0116990	DCTPD
METBU_RS0113070	GF6PTA
METBU_RS0105775	PGAMT
METBU_RS0113075	UAGDP	G1PACT
METBU_RS0104925	3OACOAS	3OAS
METBU_RS0104935	3OARN_1	3OAR60_1	3OAR80_1	3OAR40_1
METBU_RS0113640	3OARN_1	3OAR60_1	3OAR80_1	3OAR40_1
METBU_RS0114580	3OARN_1	3OAR60_1	3OAR80_1	3OAR40_1
METBU_RS0100175	EAR40x_1	EAR180x_1
METBU_RS0104165	KAS_6	KAS	KAS_3	KAS_1	KAS_2	KAS_4	KAS_5
METBU_RS0105635	KAS_6	KAS	KAS_3	KAS_1	KAS_2	KAS_4	KAS_5
METBU_RS0113650	KAS_6	KAS	KAS_3	KAS_1	KAS_2	KAS_4	KAS_5
METBU_RS0105640	3HADN_1	3HAD120_1	3HADN_2	3HAD140_1	3HAD160_1
METBU_RS0112180	A5PISO
METBU_RS0102015	KDOPS
METBU_RS0112175	KDOPP
METBU_RS0103525	KDOCT2
METBU_RS0103515	TDSK
METBU_RS0100005	MOAT
METBU_RS0112685	G3PD2_2
METBU_RS0104920	G3PAT160
METBU_RS0114885	G3PAT160
METBU_RS0105240	PGPPT
METBU_RS0111835	PGPPT
METBU_RS0120005	UAGAAT
METBU_RS0110465	UAGAAT
METBU_RS0117850	UHGADA
METBU_RS0121595	U23GAAT
METBU_RS0114625	PGMT
METBU_RS0102340	PGMT
METBU_RS0107445	SPL
METBU_RS0118915	GLGC
METBU_RS0100310	GALUi
METBU_RS0106515	DXS
METBU_RS0122430	DXS
METBU_RS0109720	DXRI
METBU_RS0102030	MEPCT
METBU_RS0111565	CMK
METBU_RS0102035	MECDPS
METBU_RS0117565	FNOR
METBU_RS0108840	HDS
METBU_RS0112810	IPDPS	DMPPS
METBU_RS0122435	DMATT	FRTT
METBU_RS0122405	SQLS
METBU_RS0120030	SMO
METBU_RS0120035	LNSTLS
METBU_RS0109730	UDCPDPS
METBU_RS0102045	UDCPDP
METBU_RS0106650	ALAR
METBU_RS0117830	ALAALA
METBU_RS0112210	UAGCVT
METBU_RS0117825	UAPGR
METBU_RS0117820	UAMAS
METBU_RS0117805	UAMAGS
METBU_RS0111720	ECTS
METBU_RS0111730	DABACT
METBU_RS0115760	DBTA
METBU_RS0111725	DBTA
METBU_RS0103080	DHDPS
METBU_RS0106385	THDPS
METBU_RS0106380	SDPTA
METBU_RS0106405	SDPDS
METBU_RS0102405	DAPE
METBU_RS0117790	UM3PL
METBU_RS0117795	UAMTAAL
METBU_RS0117800	PAPPT3
METBU_RS0118995	UAGH
METBU_RS0107395	LPADSS
METBU_RS0111100	SUCOAS
METBU_RS0111105	SUCOAS
METBU_RS0102155	SHSL2
METBU_RS0119655	HSST
METBU_RS0116765	SULR
METBU_RS0109785	SULR
METBU_RS0111080	SULR
METBU_RS0116770	SULR
METBU_RS0102735	CYSS
METBU_RS0106030	CYSS
METBU_RS0109275	ACONHT	ACONHT_1
METBU_RS0117645	ACONHT	ACONHT_1
METBU_RS0116175	ICDHyr
METBU_RS0107485	SADT
METBU_RS0107495	SADT	ADSK
METBU_RS0100290	ADSK
METBU_RS0122270	TRDR
METBU_RS0108185	PAPSR
METBU_RS0110915	SERAT
METBU_RS0120285	SERAT
METBU_RS0101020	SERAT
METBU_RS0107420	ACKr
METBU_RS0108180	GCL
METBU_RS0116475	GTHS
METBU_RS0116655	RNDR1	RNDR3
METBU_RS0118170	NDPK8	NDPK7	NDPK5	NDPK4	NDPK1
METBU_RS0118795	ADK1
METBU_RS0100070	ADSS
METBU_RS0114850	METAT
METBU_RS0119405	ACCOAC
METBU_RS0102635	ACCOAC
METBU_RS0102130	ACCOAC
METBU_RS0104930	MCOATA
METBU_RS0110750	AHCi
METBU_RS0114845	AHCi
METBU_RS0101155	MALCOAMT
METBU_RS0101145	AOXSr
METBU_RS0101955	AMAOTr
METBU_RS0101160	DBTS
METBU_RS0101140	BTS
METBU_RS0122425	ADPT
METBU_RS0105915	ADNK1
METBU_RS0112990	GK1
METBU_RS0102150	GLUPRT
METBU_RS0101130	GLUPRT
METBU_RS0102595	PRAGSr
METBU_RS0108555	PRAGSr
METBU_RS0109220	GARFT
METBU_RS0103090	PRFGS
METBU_RS0119635	PRFGCL
METBU_RS0109170	AIRC2
METBU_RS0109175	AIRC3
METBU_RS0114645	PRASCSi
METBU_RS0100410	ADSL2r
METBU_RS0100065	ATPPRT
METBU_RS0112215	ATPPRT
METBU_RS0114930	PRATPP
METBU_RS0114935	PRAMPC
METBU_RS0120725	PRAMPC
METBU_RS0114945	PRMICI
METBU_RS0106170	PRMICI
METBU_RS0114955	IGPDH
METBU_RS0100895	HSTPTr
METBU_RS0112230	HSTPTr
METBU_RS0112220	HISTD
METBU_RS0102600	AICART	IMPC
METBU_RS0114810	IMPD
METBU_RS0114805	GMPS2
METBU_RS0103250	IPMD
METBU_RS0118805	IMDHT
METBU_RS0118800	IMDHT
METBU_RS0111245	IPPS
METBU_RS0112045	MOHMT
METBU_RS0120065	DPR
METBU_RS0112055	ASP1DC
METBU_RS0112050	PANTS
METBU_RS23225	PNTK
METBU_RS0114635	PPNCL2	PPCDC
METBU_RS0109285	PTPATi
METBU_RS0111980	DPCOAK
METBU_RS0104960	DTMPK
METBU_RS0115275	TMDS
METBU_RS0116120	DHFR
METBU_RS0104885	GTPCI
METBU_RS0114890	DHNPA_1
METBU_RS0112040	HPPK
METBU_RS0114895	HPPK
METBU_RS0114475	DPHS
METBU_RS0110810	DHQS
METBU_RS0102645	DQDH
METBU_RS0119390	SKDH
METBU_RS0110820	SKK
METBU_RS0110815	SKK
METBU_RS0100905	PSCVT
METBU_RS0103495	CHORS
METBU_RS0100900	PPND
METBU_RS0100890	PPNDH
METBU_RS0114525	ANS
METBU_RS0114530	ANS
METBU_RS0114535	ANPRT
METBU_RS0121895	ANPRT
METBU_RS0102115	PRAI
METBU_RS0114540	IGPS
METBU_RS0102120	TRPS1
METBU_RS0102125	TRPS1
METBU_RS0102770	ADCS
METBU_RS0104950	ADCL
METBU_RS0103050	DHPS2
METBU_RS0102135	DHFS
METBU_RS0114840	MTHFR2_1
METBU_RS0118285	METS
METBU_RS0108340	ASNS2
METBU_RS0103890	ASNS2
METBU_RS0108475	ASNS2
METBU_RS0120275	HCITS
METBU_RS0118460	GLU5K
METBU_RS0120590	G5SD
METBU_RS0101555	G5SD
METBU_RS0114600	P5CR
METBU_RS0121050	PGCD
METBU_RS0100885	PSERT
METBU_RS0121055	PSP
METBU_RS0105540	QULNS
METBU_RS0118500	NNDPR
METBU_RS0110105	DB4PS	GTPCII
METBU_RS0110100	DLDLBT
METBU_RS0111810	GTPCII
METBU_RS24700	GTPCII
METBU_RS0110115	APRAUR	DHPPDA
METBU_RS0110110	RIBFS
METBU_RS0118475	RBFK	FMNAT
METBU_RS0109930	NNDMBRT
METBU_RS0109970	COBS
METBU_RS0109975	ADOCBLPP
METBU_RS0101560	NNATr
METBU_RS0108040	NADS2
METBU_RS0113555	FUM
METBU_RS0106935	FUM
METBU_RS0112455	ASPO6
METBU_RS0119380	PPBNGS
METBU_RS0122505	HMBS
METBU_RS0122510	UPP3S
METBU_RS0101925	UPPDC1
METBU_RS0110800	UPPDC1
METBU_RS0118775	CPPPGO
METBU_RS0113295	FCLT
METBU_RS0100525	CAT
METBU_RS0109725	DASYN160
METBU_RS0119350	PGSA160
METBU_RS0111255	PSSA160
METBU_RS0113790	PSSA160
METBU_RS24005	PSSA160
METBU_RS0102995	PSDC
METBU_RS0102690	NITR
METBU_RS23135	NTRIRx	NTRIRy
METBU_RS0106300	NTRIRx	NTRIRy
METBU_RS0104225	NTRIRx	NTRIRy
METBU_RS0120025	NTRIRx	NTRIRy
METBU_RS0106305	NTRIRx	NTRIRy
METBU_RS0106875	NADTRHD
METBU_RS0106870	NADTRHD
